# Supplementary material for: Determining epigenetic memory in kidney proximal tubule cell derived induced pluripotent stem cells using a quadruple transgenic reprogrammable mouse
Source: Sci Rep. 2022 Nov 25;12:20340. doi: 10.1038/s41598-022-24581-z (PMC9700797; doi:10.1038/s41598-022-24581-z)
Supplement: Supplementary file 2 — Supplementary Table 1. [file 41598_2022_24581_MOESM2_ESM.xlsx]

## Sheet: Suppl_Table_1_HistoneMarks_peak
gene_name_id	chr	gene.start	gene.end	gene_name	strand	PTC11_2.K4.TSS.rpkm.mean	PTC12_1.K4.TSS.rpkm.mean	TT1_1.K4.TSS.rpkm.mean	TT4_1.K4.TSS.rpkm.mean	PTC11_1.K27.TSS.rpkm.mean	PTC11_2.K27.TSS.rpkm.mean	TT1_2.K27.TSS.rpkm.mean	TT4_1.K27.TSS.rpkm.mean	PTC11_2.K36.geneBody.rpkm.mean	PTC12_2.K36.geneBody.rpkm.mean	TT1_1.K36.geneBody.rpkm.mean	TT4_2.K36.geneBody.rpkm.mean
ENSMUSG00000053219.Raet1e	10	22158569	22374139	Raet1e	+	2.39566	2.88335	4.29367	2.99832	NA	NA	2.459	4.36153	1.12032	2.40043	1.01053	3.81111
ENSMUSG00000075297.H60b	10	22158586	22288849	H60b	+	2.39566	2.88335	4.29367	2.99832	NA	NA	2.459	4.36153	0.82424	2.38694	0.619209	3.24057
ENSMUSG00000019913.Sim1	10	50895651	50989152	Sim1	+	NA	4.11532	3.59021	4.11004	NA	NA	NA	NA	2.20497	4.0445	1.17363	4.73252
ENSMUSG00000097752.AC123834.1	13	40727808	40735145	AC123834.1	+	NA	4.43171	5.34781	2.17277	NA	2.06855	NA	1.96491	2.08648	3.84442	1.41644	5.6064
XLOC_016859.NA	13	48652551	48662798	NA	-	3.24525	5.3862	4.83304	3.15403	NA	NA	NA	2.70057	2.02412	4.35317	1.18531	5.64498
ENSMUSG00000048349.Pou4f1	14	104462320	104467991	Pou4f1	-	3.86827	5.30862	6.46797	3.57092	NA	NA	NA	3.49426	2.55675	6.70021	1.2836	6.6929
ENSMUSG00000049641.Vgll2	10	52022502	52028471	Vgll2	+	3.23346	3.78292	3.74478	3.32518	NA	NA	NA	2.58413	2.5516	6.78561	1.57424	9.29186
ENSMUSG00000058589.Anks1b	10	90829843	90971457	Anks1b	+	4.39252	4.53537	4.07753	3.74722	NA	NA	NA	4.57517	1.43847	5.02195	1.30274	4.92659
XLOC_033849.NA	2	74667260	74667884	NA	+	NA	3.99283	4.63618	2.55755	NA	NA	NA	2.10906	1.47128	9.08057	1.01682	5.76971
ENSMUSG00000042499.Hoxd11	2	74679392	74687741	Hoxd11	+	NA	3.3527	3.67911	3.13273	2.61938	NA	2.0596	NA	1.98832	3.79709	1.7168	3.95676
ENSMUSG00000036898.Zfp157	5	138441468	138460694	Zfp157	+	4.31993	8.19402	9.52578	4.29879	NA	NA	NA	NA	4.43094	4.95187	2.30219	2.00453
XLOC_002549.NA	1	171066628	171074619	NA	-	0.176546	1.04636	0.476923	0.799551	0	0.546669	0.314384	NA	0.98566	1.87546	0.319813	0.197945
ENSMUSG00000093412.Gm20653	6	52163359	52213339	Gm20653	-	2.34548	4.10609	3.34283	2.77522	2.60851	3.08734	1.84291	NA	2.16257	4.93662	1.38523	4.23962
ENSMUSG00000079560.Hoxa3	6	52168510	52213336	Hoxa3	-	2.34548	4.10609	3.34283	2.77522	2.60851	3.08734	1.84291	NA	2.20071	5.04332	1.41805	4.51581
ENSMUSG00000096613.5S_rRNA	8	123542178	123542296	5S_rRNA	-	0	0.0102503	0.0197824	0	0	0	0	NA	0.111048	0.0701004	0	0.0482944
ENSMUSG00000096855.5S_rRNA	8	123572710	123572828	5S_rRNA	-	0	0.027932	0	0	0	0	0	NA	0.111048	0.0701004	0	0.0482944
ENSMUSG00000094003.5S_rRNA	8	123586242	123586360	5S_rRNA	-	0	0.0248156	0	0	0	0.0317311	0.00299553	NA	0.111048	0.0701004	0	0.0482944
ENSMUSG00000095453.5S_rRNA	8	123621928	123622046	5S_rRNA	-	0	0	0.0107734	0	0	0	0	NA	0.111048	0.0701004	0	0.0482944
ENSMUSG00000095723.5S_rRNA	8	123623637	123623745	5S_rRNA	-	0	0.195098	0	0	0	0	0	NA	0.111048	0.0701004	0	0.0482944
ENSMUSG00000001656.Hoxc11	15	102954427	102957708	Hoxc11	+	NA	4.65795	3.84391	2.9275	2.1151	2.31549	3.74421	NA	1.43911	5.45232	1.09559	4.69018
ENSMUSG00000056648.Hoxb8	11	96281905	96285325	Hoxb8	+	3.28516	3.48775	2.88095	3.37132	2.59351	1.71014	1.51169	NA	1.83268	3.51381	1.86604	3.10114
ENSMUSG00000085645.0610040B09Rik	11	96291024	96306910	0610040B09Rik	-	NA	NA	3.03901	NA	2.06241	3.00073	1.71212	NA	1.87811	4.55009	1.12596	5.17021
ENSMUSG00000075589.Gm11536	11	96336299	96342108	Gm11536	-	3.09595	3.71184	3.52043	2.67185	NA	1.49973	2.72437	NA	1.9971	3.45855	0.96495	2.98114
ENSMUSG00000076010.Mir615	15	103014910	103015001	Mir615	+	3.35047	4.74456	5.2489	2.73229	NA	2.56931	1.49415	NA	3.22103	3.71472	1.61349	0.927497
ENSMUSG00000092424.Mir615	15	103014910	103015001	Mir615	+	3.35047	4.74456	5.2489	2.73229	NA	2.56931	1.49415	NA	3.22103	3.71472	1.61349	0.927497
ENSMUSG00000094455.5S_rRNA	8	123587959	123588077	5S_rRNA	-	0	0.0248156	0	0	NA	0.0317311	0.00299553	NA	0.111048	0.0701004	0.0224838	0.0482944
ENSMUSG00000095410.5S_rRNA	8	123574397	123574515	5S_rRNA	-	0	0.0558639	0.00702009	0	NA	0	0	NA	0.111048	0.0701004	0	0.0482944
ENSMUSG00000038227.Hoxa9	6	52223100	52231089	Hoxa9	-	NA	3.84201	4.29665	2.64523	NA	2.77109	1.72325	NA	2.26439	5.40573	1.5106	6.24783
ENSMUSG00000050328.Hoxc12	15	102936757	102938609	Hoxc12	+	2.32367	3.47966	3.80031	NA	NA	1.90218	2.32785	NA	2.42333	2.4659	0.516597	3.0871
ENSMUSG00000094178.5S_rRNA	8	123569328	123569446	5S_rRNA	-	0.0548418	0.061515	0.0394555	0	0.351088	NA	0.187659	NA	0.111048	0.0701004	0	0.0482944
ENSMUSG00000086077.Gm14396	2	74695520	74697375	Gm14396	+	1.23774	NA	NA	2.53127	3.12333	NA	1.63596	NA	2.21911	7.03078	1.35489	2.44332
ENSMUSG00000000690.Hoxb6	11	96292476	96301569	Hoxb6	+	NA	2.5881	3.36095	NA	1.47772	NA	1.3327	NA	1.87811	4.81387	1.0815	6.14073
ENSMUSG00000029578.Wipi2	5	142629542	142670588	Wipi2	+	3.79994	6.99167	6.5941	4.37795	NA	NA	NA	NA	1.72183	5.10385	1.28682	6.57858
ENSMUSG00000045518.Onecut3	10	80494835	80517276	Onecut3	+	3.12366	3.60472	5.89857	3.12207	NA	NA	1.74932	NA	1.29112	3.36892	1.49182	5.89461
ENSMUSG00000036139.Hoxc9	15	102976439	102985099	Hoxc9	+	3.13371	4.24695	4.45053	3.34094	NA	NA	1.90944	NA	2.13621	5.7466	1.49733	3.23291
ENSMUSG00000094868.Dlx6as2	6	6863797	6865150	Dlx6as2	-	NA	3.80491	4.26294	2.62213	NA	NA	1.99349	NA	2.1066	6.83345	0.952255	6.19659
ENSMUSG00000015619.Gata3	2	9857078	9890034	Gata3	-	NA	2.95235	4.24686	3.87687	NA	NA	1.55506	NA	1.50743	3.65966	1.49732	5.44279
ENSMUSG00000025927.Tfap2b	1	19208914	19238734	Tfap2b	+	NA	4.20735	4.44639	2.53127	NA	NA	2.58387	NA	1.90629	3.02824	1.50367	2.80698
XLOC_035361.NA	2	22744665	22745240	NA	-	13.2524	17.9729	12.249	15.1531	NA	NA	3.23862	NA	9.71796	22.7367	2.88237	36.4856
ENSMUSG00000026167.Wnt10a	1	74791516	74804179	Wnt10a	+	3.01855	3.7665	3.35827	3.11293	NA	NA	1.63673	NA	1.49341	5.15347	1.28325	5.34626
ENSMUSG00000084946.Dlx1as	2	71516454	71537891	Dlx1as	-	NA	4.5573	3.57054	NA	NA	NA	1.30359	NA	1.80008	3.75877	1.57691	5.7816
ENSMUSG00000048763.Hoxb3	11	96323326	96346685	Hoxb3	+	NA	NA	NA	NA	NA	NA	3.19685	NA	2.04497	4.79195	1.55497	4.62485
ENSMUSG00000037708.BC061194	2	18699023	18750413	BC061194	+	NA	4.10544	5.34312	2.87974	1.76432	NA	NA	NA	2.4506	4.3625	1.49377	4.20642
ENSMUSG00000039206.Daglb	5	143464493	143504442	Daglb	+	3.27397	3.98135	5.1445	3.19951	NA	NA	NA	NA	1.6327	5.14325	1.00087	5.15865
ENSMUSG00000001847.Rac1	5	143505478	143528036	Rac1	-	3.78512	6.30284	5.91113	3.65012	NA	NA	NA	NA	1.51663	8.72589	1.29598	8.15926
ENSMUSG00000048910.2810453I06Rik	5	143548706	143564525	2810453I06Rik	+	2.99081	4.16475	5.23896	4.27548	NA	NA	NA	NA	1.33518	4.89512	1.28477	4.00913
ENSMUSG00000029646.Cdx2	5	147300805	147307270	Cdx2	-	4.03728	3.19923	3.82624	3.39646	NA	NA	NA	NA	2.00903	3.97144	1.59882	4.11481
ENSMUSG00000051306.Usp42	5	143710325	143732280	Usp42	-	3.44501	5.50836	5.50188	3.37372	NA	NA	NA	NA	1.76969	4.91273	1.55189	6.73095
ENSMUSG00000029610.Aimp2	5	143902704	143909847	Aimp2	-	3.67372	5.756	7.4092	4.54984	NA	NA	NA	NA	1.12444	4.19753	1.39104	1.4949
ENSMUSG00000096307.5S_rRNA	8	123545578	123545696	5S_rRNA	-	0	0	0	0	0	0	NA	NA	0.111048	0.0701004	0	0.0482944
ENSMUSG00000066621.Tecpr1	5	144194442	144223615	Tecpr1	-	3.60241	4.3138	3.43437	4.96495	NA	NA	NA	NA	1.48946	3.6963	1.20725	2.44458
ENSMUSG00000093960.5S_rRNA	8	123584535	123584653	5S_rRNA	-	0	0.0248156	0	0	0	0	NA	NA	0.111048	0.0701004	0	0.0482944
ENSMUSG00000059991.Nptx2	5	144545887	144557478	Nptx2	+	3.15828	4.62317	4.09316	3.47332	NA	NA	NA	NA	1.92241	4.02181	1.33601	5.47191
ENSMUSG00000094916.5S_rRNA	8	123593071	123593189	5S_rRNA	-	0	0	0	0	0	0	NA	NA	0.111048	0.0701004	0	0.0482944
ENSMUSG00000038770.Kpna7	5	144983519	145084030	Kpna7	-	4.17181	3.69968	4.5512	4.4643	NA	NA	NA	NA	1.26528	3.55489	1.15456	2.85451
ENSMUSG00000007812.Zfp655	5	145231723	145247302	Zfp655	+	4.01214	5.77529	6.12398	3.80002	NA	NA	NA	NA	1.79002	11.9893	1.24936	5.51567
ENSMUSG00000029636.Wasf3	5	146384985	146472411	Wasf3	+	4.11095	4.88626	4.84236	3.58921	NA	NA	NA	NA	1.68306	5.6091	1.17767	3.27157
ENSMUSG00000096765.5S_rRNA	8	123613414	123613532	5S_rRNA	-	0	0	0	0	0	0	NA	NA	0.111048	0.0701004	0	0.0482944
ENSMUSG00000095652.5S_rRNA	8	123577755	123577873	5S_rRNA	-	NA	0.027932	0	0	0	0	NA	NA	0.111048	0.0701004	0	0.0482944
ENSMUSG00000016520.Lnx2	5	147016655	147076586	Lnx2	-	4.02848	6.50741	6.89609	3.97416	NA	NA	NA	NA	1.5766	4.75532	1.45015	3.9532
ENSMUSG00000053129.Gsx1	5	147188696	147190947	Gsx1	+	3.26193	3.26235	4.46096	3.17894	NA	NA	NA	NA	2.25962	6.71157	1.52708	6.45684
ENSMUSG00000042817.Flt3	5	147330741	147400489	Flt3	-	3.09883	5.0296	3.8518	2.43489	NA	NA	NA	NA	1.66192	4.84893	0.991453	3.97042
ENSMUSG00000096367.5S_rRNA	8	123550667	123550785	5S_rRNA	-	0	0	0	NA	0	0	NA	NA	0.111048	0.0701004	0	0.0482944
ENSMUSG00000094760.5S_rRNA	8	123604948	123605066	5S_rRNA	-	0	0.0301442	0	NA	0	0	NA	NA	0.111048	0.0701004	0	0.0482944
ENSMUSG00000095350.5S_rRNA	8	123620241	123620359	5S_rRNA	-	0	0.0283932	0.25954	NA	0	0.0401938	NA	NA	0.111048	0.0701004	0	0.0482944
ENSMUSG00000094270.5S_rRNA	8	123618536	123618654	5S_rRNA	-	0	0.0425898	0.194655	NA	0	0.0401938	NA	NA	0.111048	0.0701004	0	0.0482944
ENSMUSG00000093852.5S_rRNA	8	123582850	123582968	5S_rRNA	-	NA	0.00827188	0.0118641	NA	0	0	NA	NA	0.111048	0.0701004	0	0.0482944
ENSMUSG00000038692.Hoxb4	11	96316684	96321638	Hoxb4	+	NA	3.27907	NA	NA	2.55054	2.14796	NA	NA	1.6413	6.19305	0.78644	5.15698
ENSMUSG00000041313.Slc7a1	5	148327410	148399904	Slc7a1	-	4.08065	5.82524	7.33448	2.25657	NA	NA	NA	NA	1.63046	4.19117	1.07915	6.09163
ENSMUSG00000020160.Meis1	11	18880430	19018958	Meis1	-	2.96599	5.07299	5.12411	4.83629	NA	2.53468	NA	NA	1.55147	4.20296	1.33096	4.56215
ENSMUSG00000020875.Hoxb9	11	96271457	96276595	Hoxb9	+	3.28295	4.65206	4.97029	2.81228	NA	1.71383	NA	NA	1.99219	6.7083	1.74036	7.25933
ENSMUSG00000066551.Hmgb1	5	149046702	149053513	Hmgb1	-	4.44183	6.68182	7.26063	3.67224	NA	NA	NA	NA	2.97333	8.38059	1.09137	6.99346
ENSMUSG00000084844.Hoxb3os	11	96345481	96354691	Hoxb3os	-	3.00647	3.49255	6.46345	5.17376	NA	1.59835	NA	NA	2.2208	4.66774	2.21815	6.02283
ENSMUSG00000018168.Ikzf3	11	98464902	98546031	Ikzf3	-	2.73166	4.93476	4.31151	3.28934	NA	1.97791	NA	NA	1.95813	4.93421	1.16319	5.36332
ENSMUSG00000021010.Npas3	12	53248677	54072175	Npas3	+	2.2258	3.8373	4.44538	3.37184	NA	1.80466	NA	NA	1.72073	4.08134	1.38492	4.18338
ENSMUSG00000051950.B3galtl	5	149678230	149762599	B3galtl	+	3.55108	5.99075	6.53989	3.64298	NA	NA	NA	NA	1.6273	4.62256	1.11191	3.83603
ENSMUSG00000039114.Nrn1	13	36725625	36734477	Nrn1	-	4.01343	3.96016	4.12726	2.81176	NA	1.81097	NA	NA	1.81509	1.8518	2.18755	4.39881
ENSMUSG00000055732.Gm9979	13	40704005	40707949	Gm9979	+	3.36035	4.31123	3.38986	2.66763	NA	2.60777	NA	NA	1.92217	4.76992	0.801682	2.9825
ENSMUSG00000022485.Hoxc5	15	103013815	103017429	Hoxc5	+	3.30578	4.74456	5.48501	2.69082	NA	1.97059	NA	NA	3.22103	6.80172	1.61349	5.84827
ENSMUSG00000034021.Pds5b	5	150673739	150810690	Pds5b	+	4.41146	5.01844	6.91294	3.02984	NA	NA	NA	NA	1.68471	4.77557	1.34581	5.85236
ENSMUSG00000097321.AC115871.1	5	151368709	151414083	AC115871.1	+	2.83029	4.39597	2.99248	3.89649	NA	NA	NA	NA	1.26201	4.80704	0.368615	2.6044
ENSMUSG00000045625.Pigz	16	31933851	31946046	Pigz	+	2.89822	5.43997	4.82443	3.30474	NA	1.87922	NA	NA	1.56717	2.66709	1.46492	4.05938
ENSMUSG00000060550.H2-Q7	17	35439155	35443773	H2-Q7	+	1.99553	2.7478	3.11373	2.412	NA	1.03155	NA	NA	1.06892	2.55189	0.0976957	2.85593
ENSMUSG00000093460.Six3os1	17	85600203	85619411	Six3os1	-	2.81371	4.12376	4.14392	2.85075	NA	3.99343	NA	NA	2.09164	3.83345	0.966128	3.04092
ENSMUSG00000003418.St8sia6	2	13651020	13793808	St8sia6	-	3.84533	3.16616	5.10074	2.96524	NA	2.44406	NA	NA	1.81315	3.28585	0.490271	3.39089
ENSMUSG00000041911.Dlx1	2	71528113	71533981	Dlx1	+	3.00618	3.89232	3.88252	3.01537	NA	3.91636	NA	NA	2.13249	3.0559	1.30879	5.7816
ENSMUSG00000068859.Sp9	2	73271925	73284706	Sp9	+	2.94302	4.38816	4.70878	3.53749	NA	3.03399	NA	NA	2.3348	6.05088	0.908795	3.68146
ENSMUSG00000092315.Gm20440	2	74683446	74694194	Gm20440	+	3.98231	3.90605	4.86354	3.09002	NA	2.02465	NA	NA	1.92124	4.11874	1.51783	3.55842
ENSMUSG00000068373.D430041D05Rik	2	104143073	104410334	D430041D05Rik	-	3.18664	5.30883	6.35862	2.79505	NA	1.54531	NA	NA	1.65865	4.50063	1.26004	4.37924
ENSMUSG00000087524.Gm14285	2	131561614	131563179	Gm14285	+	2.95887	4.8566	5.36696	3.13337	NA	1.78647	NA	NA	2.79688	6.2546	2.87633	5.091
ENSMUSG00000094271.Gm13290	4	88773834	88774801	Gm13290	+	0	0	0	0.0250396	NA	0	NA	NA	0.0968157	0	0	0
ENSMUSG00000094331.Gm13275	4	88793742	88795297	Gm13275	+	0	0	0	0	NA	0	NA	NA	0.0668834	0.100795	0	0
ENSMUSG00000085323.9130410C08Rik	4	114817161	114902859	9130410C08Rik	-	3.34064	4.11198	3.67536	2.81038	NA	1.78508	NA	NA	1.80075	5.89525	1.27682	3.77803
ENSMUSG00000038236.Hoxa7	6	52214491	52221854	Hoxa7	-	4.32292	3.64268	4.3195	3.96784	NA	2.14197	NA	NA	1.99215	4.26122	0.855726	3.61105
ENSMUSG00000059146.Ntrk3	7	78192362	78578408	Ntrk3	-	2.9664	4.18608	3.70481	2.74307	NA	1.80286	NA	NA	1.9384	3.65062	1.26785	3.27532
ENSMUSG00000050100.Hmx2	7	131554062	131556582	Hmx2	+	3.04123	4.57351	5.47935	3.23926	NA	3.27687	NA	NA	2.75181	5.96522	1.44682	3.83052
ENSMUSG00000047935.Gm5607	8	12385771	12436729	Gm5607	+	3.27827	4.18811	4.48641	2.91273	NA	1.86754	NA	NA	1.95966	4.66567	1.03159	4.97288
ENSMUSG00000034472.Rasd2	8	75213944	75224113	Rasd2	+	4.03568	4.25554	4.38468	2.80397	NA	2.24823	NA	NA	2.25084	7.14911	1.16119	4.42803
ENSMUSG00000034330.Plcg2	8	117498291	117635140	Plcg2	+	4.05967	5.69065	5.83558	3.50582	NA	1.31506	NA	NA	1.67825	4.13228	1.21674	4.84694
ENSMUSG00000043867.Foxl1	8	121127940	121129029	Foxl1	+	3.07746	4.08902	4.52967	2.74376	NA	1.79594	NA	NA	1.80672	7.15415	1.85542	4.45191
ENSMUSG00000097084.FOXL1	8	121127940	121130644	FOXL1	+	3.07746	4.08902	4.52967	2.74376	NA	1.79594	NA	NA	1.80672	7.15415	1.85542	4.45191
ENSMUSG00000000416.Cttnbp2	6	18366478	18515338	Cttnbp2	-	3.47874	5.03689	4.70143	3.23007	NA	NA	NA	NA	1.66965	4.44027	1.82903	3.95733
ENSMUSG00000096599.5S_rRNA	8	123562595	123562713	5S_rRNA	-	0	0	0	0	NA	0	NA	NA	0.111048	0.0701004	0	0.0482944
ENSMUSG00000029670.Ing3	6	21949571	21976038	Ing3	+	4.1202	5.4019	4.82653	4.15169	NA	NA	NA	NA	2.01783	3.57519	0.504535	3.97695
XLOC_063386.NA	9	123923756	123929645	NA	+	2.35828	5.89936	4.33846	2.8479	NA	0	NA	NA	1.34445	3.50763	0	4.26109
ENSMUSG00000038210.Hoxa11	6	52242108	52246214	Hoxa11	-	3.8744	3.91612	3.3648	2.6758	NA	2.07488	NA	NA	1.73554	4.27812	2.51636	2.178
ENSMUSG00000029697.Fezf1	6	23245047	23248264	Fezf1	-	2.80702	4.33304	3.98354	3.22385	NA	NA	NA	NA	1.61251	2.60291	1.10691	4.15712
ENSMUSG00000014704.Hoxa2	6	52162351	52165413	Hoxa2	-	3.21023	3.7341	4.49275	2.53558	NA	1.91757	NA	NA	1.66676	3.54952	1.1883	2.99672
ENSMUSG00000056445.5730446D14Rik	6	52165674	52169564	5730446D14Rik	+	3.21023	3.09499	4.12602	2.93989	NA	1.91757	NA	NA	3.04707	6.41126	2.05705	4.85994
XLOC_059613.NA	8	57340891	57354104	NA	+	2.47229	3.94777	2.89253	2.51277	NA	1.8525	NA	NA	1.90943	3.21383	1.1795	3.84106
ENSMUSG00000096406.5S_rRNA	8	123598158	123598276	5S_rRNA	-	0	0.0658982	0.0161357	0.233003	NA	0.00528661	NA	NA	0.111048	0.0701004	0.027782	0.0482944
ENSMUSG00000024211.Grm8	6	27275121	28135178	Grm8	-	2.58066	4.20917	5.37737	3.23855	NA	NA	NA	NA	1.535	3.55548	1.14872	3.48942
ENSMUSG00000020440.Arf5	6	28423560	28426602	Arf5	+	4.59228	5.33596	5.80212	4.00485	NA	NA	NA	NA	1.40373	4.5979	2.72612	3.72147
ENSMUSG00000038721.Hoxb7	11	96284257	96290336	Hoxb7	+	NA	3.81438	4.05136	2.03135	NA	1.34319	NA	NA	1.91526	4.00856	1.79587	5.80687
ENSMUSG00000079466.Prdm12	2	31640037	31655795	Prdm12	+	NA	3.79136	3.58678	2.50175	NA	1.99666	NA	NA	1.63114	3.79839	0.940914	3.96964
ENSMUSG00000085224.Gm13425	2	31638170	31640589	Gm13425	-	NA	3.96878	3.54244	2.76172	NA	1.99666	NA	NA	2.1184	2.42404	1.11476	2.43671
ENSMUSG00000003500.Impdh1	6	29200434	29216364	Impdh1	-	2.9936	4.85529	6.23514	3.63957	NA	NA	NA	NA	1.77022	6.0053	0.609824	4.65568
ENSMUSG00000029595.Lhx5	5	120431770	120441455	Lhx5	+	3.22687	4.33866	5.04168	3.12999	NA	2.05182	NA	NA	2.06823	3.31663	1.64201	4.23732
ENSMUSG00000075014.Gm10800	2	98666547	98667301	Gm10800	-	8562.16	0	0	19257.9	NA	0	NA	NA	0	0	0	0
ENSMUSG00000085743.8430419K02Rik	11	18845851	18874309	8430419K02Rik	-	NA	3.26528	3.87123	2.71148	NA	2.41372	NA	NA	2.10443	2.66695	1.08785	2.70013
ENSMUSG00000049796.Crh	3	19693401	19695396	Crh	-	NA	4.83028	3.98067	3.3151	NA	1.33594	NA	NA	1.60833	3.79953	0.601714	3.27042
ENSMUSG00000051910.Sox6	7	115471344	116038744	Sox6	-	NA	3.27416	3.43242	3.01567	NA	2.74597	NA	NA	1.43904	3.03193	0.937096	3.15371
ENSMUSG00000075588.Hoxb2	11	96351632	96355689	Hoxb2	+	NA	2.46284	2.85424	2.48446	NA	1.7839	NA	NA	2.34306	4.16461	2.12181	6.73601
ENSMUSG00000058440.Nrf1	6	30047988	30153458	Nrf1	+	4.38573	5.57736	8.07271	4.12331	NA	NA	NA	NA	1.64788	3.74977	1.30093	3.77027
ENSMUSG00000090063.Dlx6as1	6	6820189	6869787	Dlx6as1	-	NA	NA	NA	NA	NA	2.44361	NA	NA	1.87046	3.73045	1.308	4.8149
ENSMUSG00000001815.Evx2	2	74652997	74659861	Evx2	-	NA	3.62293	3.98392	NA	NA	1.59858	NA	NA	1.87675	4.63419	0.46581	3.16844
ENSMUSG00000029775.Klhdc10	6	30401868	30455179	Klhdc10	+	3.51747	4.88282	6.3159	3.58091	NA	NA	NA	NA	1.3759	4.99457	1.18613	2.00427
ENSMUSG00000001657.Hoxc8	15	102990622	102994267	Hoxc8	+	2.15527	3.5655	4.7242	NA	NA	2.93393	NA	NA	1.55455	8.33341	0.869966	6.29986
ENSMUSG00000093526.A930033C23Rik	5	35396819	35400019	A930033C23Rik	-	NA	4.01832	4.2572	NA	NA	1.60125	NA	NA	2.309	7.45624	1.28048	5.88978
ENSMUSG00000075015.Gm10801	2	98662237	98664083	Gm10801	+	3886.72	0	0	NA	NA	0	NA	NA	0	0	0	0
ENSMUSG00000018973.Hoxb1	11	96365752	96368256	Hoxb1	+	NA	2.74187	2.7755	NA	NA	1.27456	NA	NA	1.92974	3.00125	0.957787	3.16234
ENSMUSG00000085141.Gm13429	2	36202314	36212903	Gm13429	+	NA	3.49954	3.64209	NA	NA	1.55522	NA	NA	1.43421	3.1616	1.47584	3.88123
ENSMUSG00000001823.Hoxd12	2	74674929	74677706	Hoxd12	+	NA	3.33079	3.20496	NA	NA	1.86236	NA	NA	2.75291	3.80077	1.88458	3.74103
ENSMUSG00000097910.AC119275.1	8	57332118	57340682	AC119275.1	+	NA	1.36861	2.9538	NA	NA	2.0287	NA	NA	2.5835	4.9654	1.42229	5.29053
ENSMUSG00000029112.Nkx1-1	5	33430734	33433976	Nkx1-1	-	3.74333	4.36395	3.92355	NA	NA	2.71645	NA	NA	2.2094	8.44559	1.14536	7.06926
ENSMUSG00000074852.Hpse2	19	42788947	43388311	Hpse2	-	NA	NA	NA	NA	NA	1.75861	NA	NA	1.48352	2.62743	0.997028	3.18971
ENSMUSG00000097312.AC131780.3	9	3000282	3038313	AC131780.3	-	38.8418	NA	NA	1.76911	NA	0	NA	NA	0	0	0	0
ENSMUSG00000038648.Creb3l2	6	37327255	37442146	Creb3l2	-	2.98026	5.16583	5.0417	3.32879	NA	NA	NA	NA	1.55159	3.89859	1.31807	3.91935
ENSMUSG00000018698.Lhx1	11	84517977	84526015	Lhx1	-	3.48673	4.08891	4.59437	3.78915	1.6506	NA	NA	NA	2.06851	4.87629	1.14086	4.07221
ENSMUSG00000092585.Gm20398	15	102967443	103015676	Gm20398	+	3.20764	4.04338	3.54038	3.1362	1.88014	NA	NA	NA	1.96857	4.7197	1.27918	3.04109
ENSMUSG00000026890.Lhx6	2	36081950	36105408	Lhx6	-	3.56176	5.31159	3.74455	3.08776	3.43294	NA	NA	NA	1.91026	4.56862	1.40102	3.43965
ENSMUSG00000047749.Zc3hav1l	6	38287396	38299259	Zc3hav1l	-	3.83542	5.19845	5.77558	3.70997	NA	NA	NA	NA	2.39066	7.92883	1.65851	7.64598
ENSMUSG00000085015.Gm14424	2	74752684	74753744	Gm14424	+	2.93458	5.91078	4.22737	2.38691	2.32687	NA	NA	NA	3.43832	8.32049	0.889549	7.64921
ENSMUSG00000067724.Gbx1	5	24502757	24527276	Gbx1	-	3.23863	3.90304	6.27589	2.99662	1.80279	NA	NA	NA	1.94123	4.13801	1.35958	6.22767
ENSMUSG00000073209.Klf14	6	30956021	30958990	Klf14	-	2.93822	5.89216	5.29438	3.67461	1.78629	NA	NA	NA	3.28056	9.15265	1.10167	7.48971
ENSMUSG00000079598.Clec2l	6	38663069	38680864	Clec2l	+	2.80425	6.0687	6.86606	2.97398	NA	NA	NA	NA	1.87469	6.2038	1.54429	8.52233
ENSMUSG00000061436.Hipk2	6	38694390	38876165	Hipk2	-	4.47836	6.07629	7.2971	3.76303	NA	NA	NA	NA	1.3811	4.75622	1.64655	4.44957
ENSMUSG00000097336.RP23-155H5.2	8	121054882	121083032	RP23-155H5.2	-	3.83597	4.02676	5.76009	3.65005	2.59202	NA	NA	NA	1.59104	4.42372	1.53384	3.70462
ENSMUSG00000042599.Jhdm1d	6	39136623	39206789	Jhdm1d	-	3.79812	9.02248	9.10011	4.30344	NA	NA	NA	NA	1.99582	5.97119	1.27017	7.2755
ENSMUSG00000029924.Slc37a3	6	39334770	39377707	Slc37a3	-	3.77595	6.07266	7.58639	3.59064	NA	NA	NA	NA	1.45321	3.0404	1.10655	3.68356
ENSMUSG00000029922.Mkrn1	6	39397804	39420462	Mkrn1	-	3.04859	6.86751	8.55458	4.75151	NA	NA	NA	NA	1.42308	6.27265	1.13287	3.90592
ENSMUSG00000068601.Gm10244	6	39419887	39421294	Gm10244	+	2.78964	6.86751	5.61242	3.45799	NA	NA	NA	NA	3.17539	7.98249	0.652868	4.70111
ENSMUSG00000038456.Dennd2a	6	39462378	39557867	Dennd2a	-	3.58152	7.31289	6.66666	3.58727	NA	NA	NA	NA	1.30041	4.52857	1.28169	5.09693
ENSMUSG00000002413.Braf	6	39603237	39725463	Braf	-	3.02073	6.5643	7.90134	3.97356	NA	NA	NA	NA	1.47375	3.21414	1.23642	5.33754
ENSMUSG00000057716.Gm5567	6	39873271	40255150	Gm5567	+	3.06287	5.64241	5.3388	3.74074	NA	NA	NA	NA	1.79753	4.29342	1.29137	4.09061
ENSMUSG00000029916.Agk	6	40325478	40396762	Agk	+	3.14277	5.05084	4.31167	3.95682	NA	NA	NA	NA	1.60715	5.07131	0.78947	5.32355
ENSMUSG00000037172.E330009J07Rik	6	40401375	40436135	E330009J07Rik	-	3.02927	5.11366	4.91584	3.45216	NA	NA	NA	NA	1.98055	5.9739	0.765282	3.51879
ENSMUSG00000029911.Ssbp1	6	40471352	40481823	Ssbp1	+	4.3363	5.92351	6.46324	3.91907	NA	NA	NA	NA	0.847102	4.49399	1.27193	3.69271
ENSMUSG00000029869.Ephb6	6	41605482	41620509	Ephb6	+	3.94464	5.92901	6.05331	2.99204	NA	NA	NA	NA	1.51668	3.11638	1.12378	5.04039
ENSMUSG00000029863.Casp2	6	42264985	42282508	Casp2	+	3.53577	7.0697	5.1929	4.75105	NA	NA	NA	NA	1.48539	4.91719	1.46627	2.20936
ENSMUSG00000029860.Zyx	6	42349828	42360146	Zyx	+	2.62845	4.75548	4.90679	3.21819	NA	NA	NA	NA	1.40065	4.80334	1.58917	3.7458
ENSMUSG00000029859.Epha1	6	42358487	42373268	Epha1	-	2.62228	4.01689	5.30754	4.52002	NA	NA	NA	NA	1.86056	4.99627	0.821821	4.78593
ENSMUSG00000033542.Arhgef5	6	43265644	43289320	Arhgef5	+	2.65485	7.55481	3.66745	2.80636	NA	NA	NA	NA	2.05163	3.79503	1.05251	3.19319
ENSMUSG00000029735.Tpk1	6	43345001	43666278	Tpk1	-	2.9322	3.665	2.93153	3.20853	NA	NA	NA	NA	1.20712	3.83542	1.6708	3.4244
ENSMUSG00000032394.Igdcc3	9	65141154	65185857	Igdcc3	+	3.37753	6.85521	6.6936	3.46785	2.48031	NA	NA	NA	1.58569	5.43956	1.18291	4.44197
ENSMUSG00000089574.AC161366.1	9	65141286	65141356	AC161366.1	-	3.37753	6.85521	6.6936	3.46785	2.48031	NA	NA	NA	2.56827	6.21225	0.645501	5.47959
ENSMUSG00000029687.Ezh2	6	47530274	47595341	Ezh2	-	3.68732	6.72228	7.19549	4.09656	NA	NA	NA	NA	1.95165	3.61383	1.87956	4.78413
ENSMUSG00000025823.Pdia4	6	47796142	47813512	Pdia4	-	3.29275	4.27629	4.48702	3.80253	NA	NA	NA	NA	2.05358	3.03327	1.62692	1.50913
ENSMUSG00000051499.Zfp786	6	47819266	47830867	Zfp786	-	4.51264	5.57972	8.12858	3.8705	NA	NA	NA	NA	1.5532	3.35854	1.34078	3.06423
ENSMUSG00000062519.Zfp398	6	47835661	47868257	Zfp398	+	3.20689	7.58807	8.11972	5.07471	NA	NA	NA	NA	1.48652	5.08135	1.03424	2.96296
ENSMUSG00000025821.Zfp282	6	47877204	47908485	Zfp282	+	4.03704	6.31834	6.70288	3.83761	NA	NA	NA	NA	1.49007	5.83929	1.20143	5.09557
ENSMUSG00000052763.Zfp212	6	47920476	47932639	Zfp212	+	4.11914	7.32142	6.56	2.98458	NA	NA	NA	NA	1.8076	4.88702	1.3932	4.88686
ENSMUSG00000071477.Zfp777	6	48024188	48048911	Zfp777	-	3.60384	6.42977	6.72122	3.04461	NA	NA	NA	NA	1.61313	7.13249	1.58973	6.00294
ENSMUSG00000092928.AC166290.1	6	48048703	48048795	AC166290.1	+	3.60384	6.42977	6.72122	3.04461	NA	NA	NA	NA	1.51074	6.69618	0.970047	5.30914
ENSMUSG00000057691.Zfp746	6	48062395	48086593	Zfp746	-	3.40803	5.24165	6.2198	3.29769	NA	NA	NA	NA	2.36056	7.12968	1.43873	7.40469
ENSMUSG00000096092.5S_rRNA	8	123581155	123581273	5S_rRNA	-	NA	0	0	0	0	NA	NA	NA	0.111048	0.0701004	0	0.0482944
ENSMUSG00000092570.2210019I11Rik	5	147228596	147271521	2210019I11Rik	-	NA	3.04133	3.35723	3.33612	2.18173	NA	NA	NA	1.57179	3.71188	1.23924	4.30642
ENSMUSG00000068551.Zfp467	6	48427697	48445825	Zfp467	-	2.96447	5.21662	5.06022	3.54179	NA	NA	NA	NA	1.72708	3.5985	1.40723	4.93698
XLOC_050748.NA	6	48504342	48530647	NA	+	3.57	5.95194	4.82329	4.35769	NA	NA	NA	NA	1.69221	2.19702	1.25215	1.76944
ENSMUSG00000029815.2410003K15Rik	6	49073795	49086751	2410003K15Rik	+	4.5479	7.11398	9.34786	3.45272	NA	NA	NA	NA	2.31023	12.1215	1.37446	6.35777
ENSMUSG00000029814.Igf2bp3	6	49085221	49214954	Igf2bp3	-	3.17326	6.9895	7.44949	4.11491	NA	NA	NA	NA	1.67198	3.85263	1.47986	5.20258
ENSMUSG00000050786.Ccdc126	6	49319274	49341582	Ccdc126	+	3.37155	5.55534	6.08199	2.78507	NA	NA	NA	NA	1.441	2.59459	1.07498	2.66723
ENSMUSG00000029819.Npy	6	49822710	49829507	Npy	+	4.50238	4.708	5.0107	2.69552	NA	NA	NA	NA	1.87155	4.23522	2.30739	4.79462
ENSMUSG00000038388.Mpp6	6	50110241	50198598	Mpp6	+	3.1201	4.65691	6.88837	4.02176	NA	NA	NA	NA	1.47058	4.38956	1.38836	5.66423
ENSMUSG00000029822.Osbpl3	6	50293330	50456201	Osbpl3	-	3.2205	5.56563	7.59011	4.72895	NA	NA	NA	NA	1.69378	4.33976	1.19967	4.30668
ENSMUSG00000002633.Shh	5	28456815	28467101	Shh	-	NA	2.67708	4.48753	NA	4.43458	NA	NA	NA	1.84769	6.75176	1.04961	6.68763
ENSMUSG00000079019.Insl3	8	71689214	71690575	Insl3	+	NA	3.11165	3.92649	NA	1.74477	NA	NA	NA	2.45738	4.66407	0.923485	5.72601
ENSMUSG00000004980.Hnrnpa2b1	6	51460434	51469894	Hnrnpa2b1	-	4.30406	8.05944	8.56589	3.85106	NA	NA	NA	NA	2.53126	6.97873	0.938848	4.20478
ENSMUSG00000029836.Cbx3	6	51470360	51483704	Cbx3	+	4.15294	8.05944	8.56589	3.85106	NA	NA	NA	NA	2.29889	6.97873	2.05208	4.20478
ENSMUSG00000038301.Snx10	6	51523901	51590679	Snx10	+	3.55278	5.84321	8.30565	3.18441	NA	NA	NA	NA	1.35233	3.78291	1.15083	4.37018
ENSMUSG00000059182.Skap2	6	51859166	52012549	Skap2	-	3.4063	3.49575	4.92973	3.01616	NA	NA	NA	NA	1.59076	2.99817	1.3137	4.16228
ENSMUSG00000029844.Hoxa1	6	52155367	52158317	Hoxa1	-	4.40192	5.10134	5.4151	3.31192	NA	NA	NA	NA	1.61454	4.23945	0.630266	3.24527
ENSMUSG00000087658.Gm15051	6	52156902	52162119	Gm15051	+	4.56523	4.14376	3.25791	3.13742	NA	NA	NA	NA	1.55867	4.43888	0.761757	3.24527
ENSMUSG00000051951.Xkr4	1	3205901	3671498	Xkr4	-	2.87381	4.41942	5.71305	3.59498	NA	NA	NA	NA	1.35582	3.47209	1.24276	3.72364
ENSMUSG00000025902.Sox17	1	4490928	4496413	Sox17	-	2.58496	3.84092	3.86556	3.11935	NA	NA	NA	NA	2.29607	4.31508	1.83072	4.23597
ENSMUSG00000033845.Mrpl15	1	4773206	4785739	Mrpl15	-	4.36563	7.32597	7.62007	4.3229	NA	NA	NA	NA	1.82063	8.13292	1.29762	7.31843
ENSMUSG00000025903.Lypla1	1	4807788	4886770	Lypla1	+	4.5626	6.78796	8.86688	5.11298	NA	NA	NA	NA	1.98253	5.56127	0.955865	6.19141
ENSMUSG00000033813.Tcea1	1	4857814	4897909	Tcea1	+	3.45274	6.58545	4.67197	3.48438	NA	NA	NA	NA	1.97953	4.75059	0.808413	6.38083
ENSMUSG00000033793.Atp6v1h	1	5083173	5162549	Atp6v1h	+	3.84963	5.65067	6.61782	4.54403	NA	NA	NA	NA	1.77198	5.05526	0.936581	4.15856
ENSMUSG00000090031.4732440D04Rik	1	6213293	6214590	4732440D04Rik	-	4.99042	6.75726	7.69022	4.12119	NA	NA	NA	NA	1.88911	7.04662	1.31104	7.04982
ENSMUSG00000073741.4732440D04Rik	1	6214612	6215292	4732440D04Rik	-	4.99042	6.75726	7.69022	4.12119	NA	NA	NA	NA	1.88911	7.04662	1.31104	7.04982
ENSMUSG00000051285.Pcmtd1	1	7088920	7173626	Pcmtd1	+	3.29774	4.88782	5.2504	3.36313	NA	NA	NA	NA	1.29804	3.39118	1.52739	3.49642
ENSMUSG00000097797.AC103380.1	1	7349406	7397801	AC103380.1	-	3.30062	5.87174	4.89124	4.52952	NA	NA	NA	NA	1.29462	5.42615	1.61391	4.62979
ENSMUSG00000025909.Sntg1	1	8361475	9299878	Sntg1	-	3.19032	4.85661	3.44102	3.30128	NA	NA	NA	NA	1.55172	2.78963	0.915632	2.97167
ENSMUSG00000061024.Rrs1	1	9545408	9547454	Rrs1	+	3.0284	6.98137	7.63258	4.24982	NA	NA	NA	NA	3.20605	11.1309	1.71454	7.30784
ENSMUSG00000045210.Vcpip1	1	9718622	9748382	Vcpip1	-	4.00465	5.65516	7.49922	4.82127	NA	NA	NA	NA	1.61769	4.45956	1.39682	2.55597
ENSMUSG00000097893.AC158928.1	1	9747648	9791922	AC158928.1	+	3.1703	5.65516	7.49922	4.82127	NA	NA	NA	NA	1.82239	4.07177	1.0051	3.49823
ENSMUSG00000025915.Sgk3	1	9798130	9902556	Sgk3	+	3.22486	7.66967	6.50094	4.33006	NA	NA	NA	NA	1.91817	4.93392	1.59235	4.74378
ENSMUSG00000056763.Cspp1	1	10038218	10136768	Cspp1	+	5.05132	4.91033	4.52984	4.50761	NA	NA	NA	NA	1.4749	3.27689	1.46785	3.28308
ENSMUSG00000067851.Arfgef1	1	10137571	10232670	Arfgef1	-	3.03457	6.98373	5.98386	3.55881	NA	NA	NA	NA	1.99519	4.40595	1.60026	4.76601
ENSMUSG00000048960.Prex2	1	10993465	11303682	Prex2	+	3.18013	4.44942	6.22374	3.732	NA	NA	NA	NA	1.6009	3.59601	1.14318	3.53968
ENSMUSG00000057715.A830018L16Rik	1	11414105	11975901	A830018L16Rik	+	3.90939	4.22728	4.92929	3.54709	NA	NA	NA	NA	1.28036	2.83863	0.987851	3.07117
ENSMUSG00000095719.A830018L16RIK	1	11414112	11537707	A830018L16RIK	+	3.90939	4.22728	4.92929	3.54709	NA	NA	NA	NA	2.0813	4.26342	1.92586	4.25556
ENSMUSG00000025938.Slco5a1	1	12866549	12991177	Slco5a1	-	3.51172	4.76344	4.57598	3.36975	NA	NA	NA	NA	1.96008	3.75096	1.37683	4.02563
ENSMUSG00000005886.Ncoa2	1	13139105	13374083	Ncoa2	-	4.39179	8.73938	9.045	4.20852	NA	NA	NA	NA	1.5599	4.43665	1.36324	4.95659
ENSMUSG00000025935.Tram1	1	13564702	13589864	Tram1	-	3.4167	5.64998	4.43731	3.71234	NA	NA	NA	NA	1.81607	9.31672	1.72013	7.55042
ENSMUSG00000025937.Lactb2	1	13624845	13660546	Lactb2	-	3.50655	4.48614	3.70171	2.46269	NA	NA	NA	NA	1.85035	2.44927	1.38797	2.58609
ENSMUSG00000025932.Eya1	1	14168954	14310200	Eya1	-	3.75323	4.92147	6.38859	3.61943	NA	NA	NA	NA	1.88171	4.99884	0.801598	4.06754
ENSMUSG00000025930.Msc	1	14753346	14755966	Msc	-	3.25104	4.73071	5.26007	2.9791	NA	NA	NA	NA	2.24372	6.09285	1.74097	6.02578
ENSMUSG00000025925.Terf1	1	15805658	15843428	Terf1	+	4.15815	7.4481	3.70689	3.77669	NA	NA	NA	NA	2.11315	3.77079	1.34019	3.64205
ENSMUSG00000025921.Rdh10	1	16105774	16133734	Rdh10	+	3.48732	7.25013	7.14473	4.09002	NA	NA	NA	NA	2.25365	5.59349	1.04019	4.25147
ENSMUSG00000025920.Stau2	1	16228674	16520112	Stau2	-	2.78793	3.80477	5.35596	3.3371	NA	NA	NA	NA	1.79503	4.19233	1.31097	3.81841
ENSMUSG00000025939.Ube2w	1	16569782	16619489	Ube2w	-	5.75985	8.44733	7.3181	6.20009	NA	NA	NA	NA	1.91297	7.71609	1.79403	6.71007
ENSMUSG00000079658.Tceb1	1	16642766	16656865	Tceb1	-	3.71075	6.40419	7.26661	4.3175	NA	NA	NA	NA	2.16782	4.8874	2.07065	6.48087
ENSMUSG00000025940.Tmem70	1	16665207	16678275	Tmem70	+	3.44524	7.8184	5.33173	3.61235	NA	NA	NA	NA	3.43581	4.41907	1.52482	2.53277
ENSMUSG00000042686.Jph1	1	16994938	17097889	Jph1	-	2.76759	4.94232	5.24875	3.3819	NA	NA	NA	NA	2.3458	4.8142	1.68923	5.01338
ENSMUSG00000041859.Mcm3	1	20802974	20820278	Mcm3	-	2.88925	6.75688	6.07153	3.36894	NA	NA	NA	NA	2.26452	4.16336	1.20828	5.23848
ENSMUSG00000025931.Paqr8	1	20890622	20938755	Paqr8	+	3.58818	4.65704	3.72563	3.40126	NA	NA	NA	NA	1.86129	4.49318	1.20802	3.56313
ENSMUSG00000041809.Efhc1	1	20951626	20990838	Efhc1	+	3.00728	3.96529	6.06043	3.80022	NA	NA	NA	NA	1.67521	4.87144	0.678811	3.82505
ENSMUSG00000028033.Kcnq5	1	21398403	21961942	Kcnq5	-	3.19646	5.84417	5.13531	2.66323	NA	NA	NA	NA	1.60023	3.36855	1.064	3.90161
ENSMUSG00000026156.B3gat2	1	23761753	23849158	B3gat2	+	3.06944	3.36817	4.03149	3.18706	NA	NA	NA	NA	1.69227	3.98847	1.10805	5.4898
ENSMUSG00000026155.Smap1	1	23844846	23922317	Smap1	-	3.09577	6.10105	6.94142	3.92328	NA	NA	NA	NA	1.57815	4.54671	1.01409	4.01702
ENSMUSG00000026154.1110058L19Rik	1	23995939	24005656	1110058L19Rik	-	2.15318	6.31243	5.35693	4.12189	NA	NA	NA	NA	2.31865	4.43326	0.869896	4.14927
ENSMUSG00000026153.Fam135a	1	24010758	24100341	Fam135a	-	3.0468	5.01076	5.65361	3.97104	NA	NA	NA	NA	1.29459	4.84643	0.906459	4.01928
ENSMUSG00000073725.Lmbrd1	1	24678544	24766299	Lmbrd1	+	3.23344	4.47385	4.25648	3.98789	NA	NA	NA	NA	1.82376	3.23372	1.24006	3.25934
ENSMUSG00000026064.Ptp4a1	1	30940303	30949770	Ptp4a1	-	3.65505	4.37649	6.756	3.76382	NA	NA	NA	NA	1.94476	7.46314	1.18208	3.78239
ENSMUSG00000026134.Prim2	1	33453811	33669786	Prim2	-	3.94192	6.40611	7.99348	3.82004	NA	NA	NA	NA	1.74062	4.08348	1.12657	3.81547
ENSMUSG00000004768.Rab23	1	33719882	33742564	Rab23	+	4.57481	7.23229	5.46356	3.42776	NA	NA	NA	NA	1.62453	4.80986	1.27631	8.3217
ENSMUSG00000042215.Bag2	1	33745484	33757794	Bag2	-	3.58641	4.14586	4.5971	2.48491	NA	NA	NA	NA	1.48551	3.472	1.2116	3.77055
ENSMUSG00000042197.Zfp451	1	33760472	33814595	Zfp451	-	3.94143	6.83812	7.17097	4.19523	NA	NA	NA	NA	1.25354	5.62986	1.50285	9.25471
ENSMUSG00000042182.Bend6	1	33852052	33907816	Bend6	-	2.86358	6.21228	5.66206	3.47446	NA	NA	NA	NA	1.68545	7.34842	0.89386	8.06084
XLOC_000182.NA	1	33907868	33950546	NA	+	2.86358	6.21228	5.66206	3.47446	NA	NA	NA	NA	1.64215	5.52235	1.37859	5.09344
ENSMUSG00000026131.Dst	1	34011825	34308650	Dst	+	3.61406	5.98415	5.5895	4.11432	NA	NA	NA	NA	2.08471	4.87764	1.3728	3.94289
ENSMUSG00000026126.Ptpn18	1	34459746	34473775	Ptpn18	+	3.58047	5.49092	6.85412	4.68865	NA	NA	NA	NA	1.78007	3.03698	0.899115	2.92765
ENSMUSG00000045174.Fam123c	1	34579693	34590938	Fam123c	+	2.78754	3.13174	3.21556	2.79806	NA	NA	NA	NA	1.35363	4.01876	1.2877	4.20751
ENSMUSG00000037509.Arhgef4	1	34678188	34813309	Arhgef4	+	3.12628	4.26611	4.42735	2.98566	NA	NA	NA	NA	1.90281	4.85966	1.21802	4.74208
ENSMUSG00000037503.Fam168b	1	34813219	34843065	Fam168b	-	3.46957	4.62803	4.93305	3.93134	NA	NA	NA	NA	1.82972	4.75621	1.17305	3.74032
ENSMUSG00000045216.Hs6st1	1	36068400	36106446	Hs6st1	+	3.99146	4.91791	4.54392	3.25704	NA	NA	NA	NA	1.66489	7.23442	1.34751	4.36867
ENSMUSG00000037470.Uggt1	1	36141530	36244305	Uggt1	-	4.25911	6.10764	9.43295	3.93625	NA	NA	NA	NA	1.87628	5.52345	1.05637	4.46622
ENSMUSG00000037447.Arid5a	1	36307733	36324029	Arid5a	+	3.3151	6.29679	5.40712	4.10016	NA	NA	NA	NA	1.55328	4.74773	1.34322	2.51571
ENSMUSG00000010453.Kansl3	1	36335730	36369181	Kansl3	-	3.82401	5.78918	6.4153	5.04221	NA	NA	NA	NA	1.8767	3.93153	1.53136	6.72599
ENSMUSG00000001143.Lman2l	1	36422065	36445271	Lman2l	-	3.10242	5.16984	7.03322	3.41696	NA	NA	NA	NA	1.32043	4.22114	1.10182	2.82886
XLOC_001590.NA	1	36465429	36471501	NA	-	2.93185	5.23175	5.327	3.56105	NA	NA	NA	NA	2.20366	4.29477	0.722191	5.16253
ENSMUSG00000037408.Cnnm4	1	36471620	36508764	Cnnm4	+	2.93185	5.23175	5.327	3.56105	NA	NA	NA	NA	1.71648	3.3527	1.45249	5.91225
ENSMUSG00000001138.Cnnm3	1	36511867	36528237	Cnnm3	+	4.56629	6.29581	7.52323	4.62592	NA	NA	NA	NA	2.34553	5.02836	1.44624	10.6524
ENSMUSG00000079610.Ankrd39	1	36538173	36547201	Ankrd39	-	5.89418	3.96187	3.98058	4.39558	NA	NA	NA	NA	2.40488	4.7309	1.05318	4.66354
ENSMUSG00000026121.Sema4c	1	36548642	36558349	Sema4c	-	3.62824	4.76982	5.55406	3.76605	NA	NA	NA	NA	1.61179	2.25887	1.08148	2.3819
ENSMUSG00000087589.D430040D24Rik	1	36558359	36565613	D430040D24Rik	+	3.62824	4.76982	5.55406	3.76605	NA	NA	NA	NA	1.02885	3.13399	1.32936	2.88964
ENSMUSG00000061518.Cox5b	1	36691487	36693385	Cox5b	+	3.09519	5.46449	3.91643	3.41015	NA	NA	NA	NA	3.04545	2.3704	0.930225	5.07249
ENSMUSG00000026116.Tmem131	1	36792191	36939527	Tmem131	-	4.62938	7.19793	8.60082	5.28912	NA	NA	NA	NA	1.94924	3.71199	1.2235	5.021
ENSMUSG00000026113.Inpp4a	1	37299865	37410736	Inpp4a	+	3.44817	6.62471	6.28176	3.03595	NA	NA	NA	NA	1.62664	5.04721	1.08231	4.61562
ENSMUSG00000026111.Unc50	1	37430170	37439124	Unc50	+	3.89086	6.84015	5.37664	4.91503	NA	NA	NA	NA	1.50217	4.69024	0.899142	4.67848
ENSMUSG00000026090.2010300C02Rik	1	37611677	37720085	2010300C02Rik	-	3.52955	4.8593	5.62143	3.33849	NA	NA	NA	NA	1.44761	4.23847	1.11672	5.21049
ENSMUSG00000060771.Tsga10	1	37754572	37865298	Tsga10	-	3.88194	4.86042	5.75593	3.24928	NA	NA	NA	NA	1.27806	3.69106	1.20369	3.10753
ENSMUSG00000026083.Eif5b	1	37998010	38055579	Eif5b	+	4.0667	5.60203	5.65867	2.99977	NA	NA	NA	NA	1.79786	5.86485	1.51806	4.48233
ENSMUSG00000026082.Rev1	1	38052787	38129662	Rev1	-	3.79018	6.11872	8.2612	3.46374	NA	NA	NA	NA	2.32721	6.60187	1.58069	8.43363
ENSMUSG00000048814.Lonrf2	1	38793669	38836090	Lonrf2	-	2.87637	6.55166	6.368	2.69959	NA	NA	NA	NA	2.16334	9.66276	1.68819	7.54743
ENSMUSG00000026080.Chst10	1	38863877	38898160	Chst10	-	3.98916	4.11365	5.24921	3.37025	NA	NA	NA	NA	1.43336	5.91173	1.13236	4.07394
ENSMUSG00000026078.Pdcl3	1	38987814	38997236	Pdcl3	+	3.5814	4.17869	3.84269	3.04614	NA	NA	NA	NA	1.23515	3.23465	1.1375	2.14832
ENSMUSG00000026077.Npas2	1	39193731	39363234	Npas2	+	3.13172	5.65145	5.40794	3.55231	NA	NA	NA	NA	1.52117	4.63693	1.09879	4.69692
ENSMUSG00000073702.Rpl31	1	39367851	39371908	Rpl31	+	3.91719	6.20828	7.41938	4.37742	NA	NA	NA	NA	1.38747	7.9175	1.71058	4.24804
ENSMUSG00000003134.Tbc1d8	1	39371499	39478747	Tbc1d8	-	3.82321	7.06149	5.6839	3.79681	NA	NA	NA	NA	1.52319	3.49891	1.13572	5.35343
ENSMUSG00000003135.D1Bwg0212e	1	39534992	39546881	D1Bwg0212e	+	4.23	4.38736	4.55698	3.47823	NA	NA	NA	NA	2.53968	8.8844	1.28554	5.63068
ENSMUSG00000048234.Rnf149	1	39551296	39577405	Rnf149	-	4.55271	7.51816	7.55146	4.24376	NA	NA	NA	NA	3.25762	12.0192	1.88976	7.82248
ENSMUSG00000026074.Map4k4	1	39900913	40026310	Map4k4	+	4.74376	7.66198	8.71079	4.59305	NA	NA	NA	NA	1.55263	5.71227	1.31772	4.59081
ENSMUSG00000026062.Slc9a2	1	40681712	40768885	Slc9a2	+	3.9236	4.45767	5.71396	2.94426	NA	NA	NA	NA	1.62532	2.67629	0.808722	4.25169
ENSMUSG00000060424.2610017I09Rik	1	42590771	42694825	2610017I09Rik	-	3.45363	4.13464	4.19904	2.75306	NA	NA	NA	NA	1.75405	3.42169	1.23246	3.83496
ENSMUSG00000093436.Gm20646	1	42694925	42740968	Gm20646	+	3.30762	4.13464	4.19904	2.75306	NA	NA	NA	NA	1.8207	4.33114	1.20342	4.11923
ENSMUSG00000045515.Pou3f3	1	42697146	42700207	Pou3f3	+	3.60958	4.21247	4.1839	2.79255	NA	NA	NA	NA	1.70892	5.21157	1.11964	3.63257
ENSMUSG00000060679.Mrps9	1	42851233	42905682	Mrps9	+	4.33055	6.96872	4.65506	3.58523	NA	NA	NA	NA	1.55739	4.24539	1.37037	6.44827
ENSMUSG00000070939.Tgfbrap1	1	43047269	43098622	Tgfbrap1	-	4.62317	5.7062	8.31489	3.83733	NA	NA	NA	NA	1.86703	3.62965	0.87252	5.78425
ENSMUSG00000041878.8430432A02Rik	1	43092588	43093835	8430432A02Rik	+	3.72836	4.22853	4.84861	3.39345	NA	NA	NA	NA	2.12319	6.77063	0.772148	6.77908
ENSMUSG00000008136.Fhl2	1	43123074	43163961	Fhl2	-	3.12222	4.02185	3.86361	3.06545	NA	NA	NA	NA	1.63344	4.30232	1.03806	2.81267
ENSMUSG00000066877.Nck2	1	43445751	43570515	Nck2	+	4.21566	6.70833	6.62896	4.31855	NA	NA	NA	NA	1.72765	4.68915	1.44596	4.9729
ENSMUSG00000057363.Uxs1	1	43746966	43827800	Uxs1	-	3.18186	5.00225	4.87815	4.54946	NA	NA	NA	NA	2.11179	3.22625	1.32502	4.88774
ENSMUSG00000041763.Tpp2	1	43934002	44002999	Tpp2	+	3.24227	6.2522	7.3543	4.47075	NA	NA	NA	NA	2.22318	3.78567	1.02075	1.03983
ENSMUSG00000026047.Kdelc1	1	44091463	44118808	Kdelc1	-	4.02071	4.45647	6.88087	4.61951	NA	NA	NA	NA	1.45726	4.57751	2.28647	4.24018
ENSMUSG00000026048.Ercc5	1	44147847	44181260	Ercc5	+	3.4016	5.46143	6.17387	3.8668	NA	NA	NA	NA	1.43073	5.87903	1.36216	4.35047
ENSMUSG00000056870.Gulp1	1	44551511	44796833	Gulp1	+	4.52274	6.09048	4.07783	3.92636	NA	NA	NA	NA	1.33184	2.77414	0.791248	3.97945
ENSMUSG00000025995.Wdr75	1	45795166	45823619	Wdr75	+	3.38815	4.62083	6.69125	5.06873	NA	NA	NA	NA	1.70839	4.83498	0.944405	4.58569
ENSMUSG00000025986.Slc39a10	1	46807544	46854046	Slc39a10	-	3.02597	3.58678	4.75986	2.8838	NA	NA	NA	NA	2.01784	5.03163	1.05281	5.46256
ENSMUSG00000026107.Nabp1	1	51469498	51478399	Nabp1	-	3.40754	4.05039	7.15067	3.56112	NA	NA	NA	NA	2.85947	4.84774	1.24977	5.29906
ENSMUSG00000018417.Myo1b	1	51749765	51916071	Myo1b	-	4.57933	6.50169	5.98459	3.62417	NA	NA	NA	NA	1.60392	4.25189	1.10364	3.14419
ENSMUSG00000026104.Stat1	1	52119438	52161865	Stat1	+	2.45552	4.25889	4.62537	3.50904	NA	NA	NA	NA	1.74809	3.44174	1.00542	2.84538
ENSMUSG00000026103.Gls	1	52163448	52233232	Gls	-	3.11243	5.61526	5.12581	3.76187	NA	NA	NA	NA	1.92844	4.79762	0.862197	4.62474
ENSMUSG00000002881.Nab1	1	52457294	52500679	Nab1	-	3.72217	6.5811	6.61974	3.67413	NA	NA	NA	NA	2.63814	8.19829	0.934445	8.40983
ENSMUSG00000041439.Mfsd6	1	52656286	52727462	Mfsd6	-	3.26051	5.31236	5.50249	3.05309	NA	NA	NA	NA	2.05576	4.19243	1.13503	4.42345
ENSMUSG00000026102.Inpp1	1	52789413	52817688	Inpp1	-	4.71481	5.48174	5.69562	3.02449	NA	NA	NA	NA	1.66083	3.63187	0.805875	3.02071
ENSMUSG00000041426.Hibch	1	52845013	52920986	Hibch	+	2.65423	4.36048	5.89045	4.03712	NA	NA	NA	NA	1.89839	3.15081	1.32492	4.31332
ENSMUSG00000026098.Pms1	1	53189187	53297018	Pms1	-	5.06383	7.71027	8.99257	3.78382	NA	NA	NA	NA	1.99749	3.81118	0.893369	2.8668
ENSMUSG00000026095.Asnsd1	1	53325507	53352752	Asnsd1	-	4.47514	4.21972	6.04618	2.95232	NA	NA	NA	NA	2.07737	4.42413	1.01087	3.82633
ENSMUSG00000026094.Stk17b	1	53755506	53785224	Stk17b	-	4.47984	7.12977	7.87847	4.86991	NA	NA	NA	NA	1.80881	4.03475	1.44464	6.23054
ENSMUSG00000042807.Hecw2	1	53806882	54195168	Hecw2	-	4.08453	6.12732	9.11699	3.6528	NA	NA	NA	NA	1.57089	4.02395	1.10941	3.62919
ENSMUSG00000041303.Gtf3c3	1	54397581	54438971	Gtf3c3	-	4.11836	6.97382	6.34939	4.28999	NA	NA	NA	NA	1.6118	3.34598	1.07171	4.08012
ENSMUSG00000073678.Pgap1	1	54473000	54557684	Pgap1	-	3.21012	5.24928	5.52186	2.61253	NA	NA	NA	NA	2.19923	5.02805	0.275275	5.68885
ENSMUSG00000052331.Ankrd44	1	54645340	54926387	Ankrd44	-	3.91163	5.77838	6.12146	3.35675	NA	NA	NA	NA	1.68865	4.61899	1.23706	4.38868
ENSMUSG00000025982.Sf3b1	1	54985169	55027478	Sf3b1	-	3.74858	5.94173	6.34093	3.75842	NA	NA	NA	NA	2.18351	3.73978	2.04675	3.3029
ENSMUSG00000025981.Coq10b	1	55052770	55072701	Coq10b	+	3.41142	5.4539	6.79888	3.71991	NA	NA	NA	NA	2.0575	6.65268	1.19932	3.85997
ENSMUSG00000025980.Hspd1	1	55077835	55088243	Hspd1	-	4.46965	5.27447	4.41386	3.7813	NA	NA	NA	NA	3.21327	8.21264	1.331	4.50958
ENSMUSG00000073676.Hspe1	1	55088132	55091307	Hspe1	+	4.46965	5.27447	4.41386	3.7813	NA	NA	NA	NA	3.30635	8.21264	0.929837	4.50958
ENSMUSG00000025979.Mob4	1	55131231	55154899	Mob4	+	3.17341	5.9547	7.36613	2.9855	NA	NA	NA	NA	1.38054	5.26378	0.891796	3.87771
ENSMUSG00000038349.Plcl1	1	55406388	55751802	Plcl1	+	3.4888	5.04214	4.79236	3.77776	NA	NA	NA	NA	1.66896	4.20423	1.04413	3.68222
ENSMUSG00000087022.9130024F11Rik	1	56971491	56975197	9130024F11Rik	+	3.54214	5.874	6.11238	3.31849	NA	NA	NA	NA	1.59425	3.85897	0.59776	2.71761
ENSMUSG00000038305.Spats2l	1	57774162	57948394	Spats2l	+	4.2385	5.79006	7.30442	4.41407	NA	NA	NA	NA	1.83885	4.87407	1.17396	5.29572
ENSMUSG00000026039.Sgol2	1	57995971	58025899	Sgol2	+	3.63671	4.89404	5.24713	3.3836	NA	NA	NA	NA	1.41437	6.78193	1.5406	7.18529
ENSMUSG00000051223.Bzw1	1	58393136	58406548	Bzw1	+	4.14211	5.55141	8.71695	4.01001	NA	NA	NA	NA	1.83255	5.96876	0.585702	7.32942
ENSMUSG00000026034.Clk1	1	58410189	58424066	Clk1	-	4.13903	4.57203	5.76406	4.71935	NA	NA	NA	NA	2.30029	6.68843	1.04024	8.81538
ENSMUSG00000026036.Nif3l1	1	58445151	58481816	Nif3l1	+	3.9919	6.10756	5.2799	4.46114	NA	NA	NA	NA	2.07137	6.16229	0.993504	3.4176
ENSMUSG00000026037.Orc2	1	58462771	58505109	Orc2	-	3.39667	4.15485	4.80699	3.68425	NA	NA	NA	NA	1.99593	4.20282	1.06298	5.26502
ENSMUSG00000038174.Fam126b	1	58522806	58586323	Fam126b	-	4.37573	3.92458	6.57509	3.64971	NA	NA	NA	NA	2.08036	4.6754	1.59683	2.15042
XLOC_000377.NA	1	58652401	58655879	NA	+	3.43637	4.61052	3.80528	2.15599	NA	NA	NA	NA	3.2611	5.4978	0.587952	2.76576
ENSMUSG00000026031.Cflar	1	58711508	58758884	Cflar	+	3.23394	4.19115	5.00487	2.50888	NA	NA	NA	NA	1.70226	4.02174	1.18117	2.54104
ENSMUSG00000026029.Casp8	1	58795374	58847503	Casp8	+	3.93624	5.18601	5.01922	3.70464	NA	NA	NA	NA	1.48869	2.50134	1.14353	2.68267
ENSMUSG00000026028.Trak2	1	58900449	58973430	Trak2	-	4.06413	6.73796	7.98103	4.29214	NA	NA	NA	NA	1.52769	2.88825	1.47607	1.73247
ENSMUSG00000026027.Stradb	1	58973522	58995715	Stradb	+	4.06413	6.73796	7.98103	4.29214	NA	NA	NA	NA	1.54074	3.5954	1.14885	3.26231
ENSMUSG00000026024.Als2	1	59162926	59237231	Als2	-	4.84184	5.70593	6.21116	3.04847	NA	NA	NA	NA	1.7139	3.21119	1.21409	3.52177
ENSMUSG00000041075.Fzd7	1	59482147	59486947	Fzd7	+	3.73774	6.36133	6.30166	3.83884	NA	NA	NA	NA	3.6251	6.91061	1.65153	4.96195
ENSMUSG00000026021.Sumo1	1	59639434	59670834	Sumo1	-	3.78539	6.31089	6.71687	3.9315	NA	NA	NA	NA	1.68573	7.91461	1.05636	4.85632
XLOC_001761.NA	1	59758497	59763306	NA	-	3.69199	7.03419	6.7721	4.73413	NA	NA	NA	NA	1.56873	2.67332	0.793545	5.40077
ENSMUSG00000067336.Bmpr2	1	59764279	59870549	Bmpr2	+	3.05702	6.71854	6.7721	4.72381	NA	NA	NA	NA	1.69269	5.05904	1.15621	5.10792
ENSMUSG00000041040.Fam117b	1	59913006	59985346	Fam117b	+	3.82781	6.55926	6.30086	3.55955	NA	NA	NA	NA	1.7952	3.66268	1.32072	3.74101
ENSMUSG00000026018.Ica1l	1	59989070	60043087	Ica1l	-	3.61307	6.88113	8.07348	3.6287	NA	NA	NA	NA	1.79692	6.10323	0.93698	6.6933
ENSMUSG00000026019.Wdr12	1	60076868	60098645	Wdr12	-	3.88068	5.27971	6.07419	4.27267	NA	NA	NA	NA	2.60664	6.00145	1.80417	2.46586
ENSMUSG00000026017.Carf	1	60098247	60151032	Carf	+	3.77985	4.60389	5.01653	4.27267	NA	NA	NA	NA	1.35426	3.59953	0.884826	2.46586
ENSMUSG00000073664.Nbeal1	1	60180599	60338328	Nbeal1	+	3.87138	6.08954	6.31406	2.9383	NA	NA	NA	NA	2.23679	4.45419	1.03395	3.81345
ENSMUSG00000049439.Cyp20a1	1	60343323	60388060	Cyp20a1	+	3.25068	4.36955	4.85601	3.21897	NA	NA	NA	NA	1.47317	4.64195	1.0775	4.47652
ENSMUSG00000026782.Abi2	1	60409619	60481162	Abi2	+	3.71054	6.23044	4.6788	3.37399	NA	NA	NA	NA	2.0147	5.76677	2.30237	2.78398
ENSMUSG00000026014.Raph1	1	60483236	60567104	Raph1	-	3.5002	6.63485	6.24535	3.89716	NA	NA	NA	NA	2.91222	4.73438	1.14651	5.10321
ENSMUSG00000052062.Pard3b	1	61638824	62642284	Pard3b	+	3.51204	4.32682	6.03831	3.29218	NA	NA	NA	NA	1.42114	3.14885	1.22927	3.79914
ENSMUSG00000025969.Nrp2	1	62703285	62818695	Nrp2	+	3.89841	5.88883	8.52033	3.71274	NA	NA	NA	NA	1.64407	3.97337	0.989022	3.6159
ENSMUSG00000040865.Ino80d	1	62958418	63114667	Ino80d	-	3.75277	5.34366	5.0749	3.6676	NA	NA	NA	NA	1.98665	4.12186	1.49154	4.9466
ENSMUSG00000084799.Gm11602	1	63114471	63158290	Gm11602	+	3.75277	5.34366	5.0749	3.6676	NA	NA	NA	NA	1.65497	5.96036	1.31771	4.5379
ENSMUSG00000025968.Ndufs1	1	63143596	63176822	Ndufs1	-	4.63271	6.07018	6.39127	4.30386	NA	NA	NA	NA	2.03312	3.83821	1.86757	3.49271
ENSMUSG00000087561.Gm11608	1	63266848	63273120	Gm11608	-	3.98378	4.80828	4.95099	3.18149	NA	NA	NA	NA	1.79928	8.58481	1.5348	6.19592
ENSMUSG00000027520.Zdbf2	1	63273265	63314576	Zdbf2	+	3.98378	4.80828	4.95099	3.18149	NA	NA	NA	NA	1.69721	5.56532	2.54431	6.99966
ENSMUSG00000025964.Adam23	1	63445891	63596515	Adam23	+	3.15242	5.0367	7.07305	3.38068	NA	NA	NA	NA	2.32456	4.40575	1.69695	4.59069
ENSMUSG00000025959.Klf7	1	64029447	64122282	Klf7	-	3.09822	6.36407	7.56669	3.56221	NA	NA	NA	NA	1.78839	4.23281	0.900424	4.04191
ENSMUSG00000025958.Creb1	1	64532804	64604547	Creb1	+	4.04846	5.99578	7.51301	3.33825	NA	NA	NA	NA	1.46592	4.49702	1.53038	3.90255
ENSMUSG00000025956.Mettl21a	1	64606473	64617242	Mettl21a	-	3.6897	7.08626	7.47416	4.03072	NA	NA	NA	NA	2.01502	6.52678	1.54654	3.77854
ENSMUSG00000087213.2810408I11Rik	1	64679871	64690659	2810408I11Rik	-	3.87278	6.13581	6.71137	4.07343	NA	NA	NA	NA	1.48048	1.54152	1.27718	1.30009
ENSMUSG00000070871.Ccnyl1	1	64690455	64725644	Ccnyl1	+	3.87278	6.13581	6.71137	4.07343	NA	NA	NA	NA	1.70716	4.24455	1.22548	4.72675
ENSMUSG00000045005.Fzd5	1	64730560	64737750	Fzd5	-	3.82524	6.19674	4.63165	4.65324	NA	NA	NA	NA	1.3911	6.67085	1.64354	4.98135
ENSMUSG00000051344.Plekhm3	1	64785983	64956824	Plekhm3	-	5.70024	3.60027	8.42808	4.19028	NA	NA	NA	NA	1.57255	4.07538	1.50533	3.46995
ENSMUSG00000025950.Idh1	1	65158616	65186479	Idh1	-	3.86061	5.72152	5.75754	3.09371	NA	NA	NA	NA	2.59379	4.68618	1.10143	4.57346
ENSMUSG00000025949.Pikfyve	1	65186750	65274012	Pikfyve	+	3.73236	5.72152	4.49091	3.09371	NA	NA	NA	NA	1.91308	4.29461	1.84757	3.49397
ENSMUSG00000015222.Mtap2	1	66175273	66442583	Mtap2	+	2.8859	4.7065	4.02321	2.30934	NA	NA	NA	NA	1.68944	2.58717	1.33407	3.30205
ENSMUSG00000026004.Kansl1l	1	66719248	66817562	Kansl1l	-	3.70002	5.5268	5.17485	4.28236	NA	NA	NA	NA	1.44478	3.35076	0.860943	2.67272
ENSMUSG00000026003.Acadl	1	66830839	66863277	Acadl	-	4.0981	6.08916	5.36048	3.17531	NA	NA	NA	NA	2.21815	3.53125	2.15199	2.29765
ENSMUSG00000026000.Lancl1	1	67000517	67038872	Lancl1	-	3.26198	7.3463	5.83421	3.95638	NA	NA	NA	NA	2.51467	5.17854	1.17391	5.95665
ENSMUSG00000062209.Erbb4	1	68032186	69108059	Erbb4	-	2.94316	3.6597	4.28456	3.3403	NA	NA	NA	NA	0.863544	2.70167	0.827263	2.96293
ENSMUSG00000087514.Gm16076	1	69091913	69106740	Gm16076	-	3.51573	4.00943	3.70142	3.00615	NA	NA	NA	NA	1.65705	7.87714	0.851962	4.30564
ENSMUSG00000026196.Bard1	1	71027498	71103146	Bard1	-	4.7902	4.95245	4.40064	4.32699	NA	NA	NA	NA	0.882604	3.1456	0.843977	4.27108
ENSMUSG00000026192.Atic	1	71557150	71579631	Atic	+	3.38885	4.84342	4.71324	3.01259	NA	NA	NA	NA	1.67207	5.32905	1.49478	1.24184
ENSMUSG00000026193.Fn1	1	71585523	71653171	Fn1	-	3.88657	4.15709	5.44241	4.52945	NA	NA	NA	NA	2.09576	7.01155	1.66023	4.55313
ENSMUSG00000039395.Mreg	1	72159233	72212307	Mreg	-	4.51931	4.67131	5.20752	3.89376	NA	NA	NA	NA	1.54634	6.18659	1.08604	7.83011
ENSMUSG00000097131.AC120136.1	1	72236465	72274869	AC120136.1	+	2.86523	3.6174	3.05309	2.4313	NA	NA	NA	NA	1.55277	1.71842	1.30727	2.49868
ENSMUSG00000026189.Pecr	1	72259167	72284314	Pecr	-	3.46787	4.04669	3.69862	2.45857	NA	NA	NA	NA	1.80755	4.56798	1.35452	3.14447
ENSMUSG00000026188.Tmem169	1	72284369	72303104	Tmem169	+	3.46787	4.04669	3.69862	2.45857	NA	NA	NA	NA	1.38787	4.1106	1.33872	4.33088
ENSMUSG00000026187.Xrcc5	1	72307421	72394952	Xrcc5	+	5.58036	4.69184	5.20095	2.7965	NA	NA	NA	NA	1.72788	4.54515	1.42908	2.94646
ENSMUSG00000039354.Smarcal1	1	72583251	72633134	Smarcal1	+	3.87346	6.66089	4.56971	4.40797	NA	NA	NA	NA	1.62262	4.55321	1.13999	5.76368
ENSMUSG00000046330.Rpl37a	1	72711260	72713809	Rpl37a	+	4.3654	4.57017	5.16241	3.16894	NA	NA	NA	NA	1.47476	3.00234	0.697658	4.24166
ENSMUSG00000039323.Igfbp2	1	72824503	72852474	Igfbp2	+	3.7488	5.01851	5.64668	3.831	NA	NA	NA	NA	1.60486	4.54768	1.32907	5.34048
ENSMUSG00000055322.Tns1	1	73910231	74124447	Tns1	-	2.1543	4.31059	4.98043	2.69676	NA	NA	NA	NA	1.58178	3.78454	1.14422	4.76057
ENSMUSG00000061815.Rufy4	1	74125541	74148223	Rufy4	+	2.22992	4.31059	4.98043	2.69676	NA	NA	NA	NA	1.7843	2.3977	0.895285	2.99665
ENSMUSG00000006304.Arpc2	1	74236497	74268209	Arpc2	+	2.66458	5.90116	5.48756	4.82244	NA	NA	NA	NA	2.05281	4.78215	1.8918	3.21289
ENSMUSG00000026179.Pnkd	1	74284930	74353694	Pnkd	+	4.92725	4.67192	5.02363	4.05968	NA	NA	NA	NA	1.653	3.45808	1.17301	3.81422
ENSMUSG00000026176.Ctdsp1	1	74391509	74397285	Ctdsp1	+	3.53682	4.10492	6.22346	3.17174	NA	NA	NA	NA	1.31849	5.09109	1.07428	4.91196
ENSMUSG00000026174.Rqcd1	1	74506058	74530844	Rqcd1	+	4.56938	6.18114	6.71946	3.5627	NA	NA	NA	NA	2.00269	4.62201	1.15473	8.11852
ENSMUSG00000033257.Ttll4	1	74661745	74701832	Ttll4	+	3.74036	8.56852	8.44013	4.48573	NA	NA	NA	NA	1.66776	5.08652	1.65757	4.15798
ENSMUSG00000033227.Wnt6	1	74771892	74785319	Wnt6	+	3.67366	3.28109	4.24495	2.4564	NA	NA	NA	NA	1.91574	4.12095	1.31995	2.90808
XLOC_000528.NA	1	74816476	74822867	NA	+	4.43934	6.98002	4.49126	2.79778	NA	NA	NA	NA	3.77396	5.91561	0.280241	4.49694
ENSMUSG00000090071.Cdk5r2	1	74855029	74857732	Cdk5r2	+	4.35205	4.98922	7.16716	3.57238	NA	NA	NA	NA	2.20309	11.6724	1.2325	8.70275
ENSMUSG00000065616.Mir375	1	74900652	74900726	Mir375	-	3.11662	3.58576	4.38442	2.50136	NA	NA	NA	NA	1.08255	6.65861	1.60921	5.62603
ENSMUSG00000033159.Cnppd1	1	75134554	75142368	Cnppd1	-	3.56451	5.86381	5.8742	4.29205	NA	NA	NA	NA	1.43975	2.69413	0.995916	4.18873
ENSMUSG00000049339.Fam134a	1	75142786	75147909	Fam134a	+	3.56451	5.86381	5.8742	4.29205	NA	NA	NA	NA	1.76452	4.44336	0.89785	4.77914
ENSMUSG00000026197.Zfand2b	1	75168646	75171629	Zfand2b	+	2.91741	4.40504	7.23725	3.66273	NA	NA	NA	NA	1.66589	1.82044	1.38261	3.43711
ENSMUSG00000026198.Abcb6	1	75171717	75180392	Abcb6	-	3.80608	4.97894	6.28886	4.39723	NA	NA	NA	NA	1.73891	3.46341	1.05307	3.68594
ENSMUSG00000033124.Atg9a	1	75180866	75191923	Atg9a	-	5.2346	9.32315	6.9383	4.56631	NA	NA	NA	NA	1.65574	2.3677	1.14777	2.90243
ENSMUSG00000026201.Stk16	1	75210838	75215606	Stk16	+	4.53697	5.92102	7.03742	4.17883	NA	NA	NA	NA	1.5833	7.41438	1.28502	4.86139
ENSMUSG00000026209.Dnpep	1	75307896	75317637	Dnpep	-	3.66561	6.90964	6.54291	3.25791	NA	NA	NA	NA	1.54671	2.39459	1.1993	2.28284
ENSMUSG00000032997.Chpf	1	75474569	75479471	Chpf	-	4.39327	4.61702	5.12003	3.81194	NA	NA	NA	NA	2.16987	5.02606	1.40912	4.70532
ENSMUSG00000026211.Obsl1	1	75479310	75506452	Obsl1	-	3.92602	4.60317	4.06938	4.11407	NA	NA	NA	NA	2.17067	4.59762	1.29529	3.88301
ENSMUSG00000051703.Tmem198	1	75479532	75485705	Tmem198	+	4.39327	4.61702	5.12003	3.81194	NA	NA	NA	NA	2.75846	5.76317	0.193285	4.58959
ENSMUSG00000006576.Slc4a3	1	75546266	75562172	Slc4a3	+	3.38906	3.3992	4.66193	4.20427	NA	NA	NA	NA	1.52636	3.06097	1.17113	3.87685
ENSMUSG00000026235.Epha4	1	77367185	77515088	Epha4	-	3.5502	5.76012	6.83848	4.16965	NA	NA	NA	NA	1.74186	4.15582	1.51474	5.04693
ENSMUSG00000032908.Sgpp2	1	78310346	78420286	Sgpp2	+	3.93863	4.48915	3.89787	3.18449	NA	NA	NA	NA	1.4062	4.36421	0.789999	4.13197
ENSMUSG00000026245.Farsb	1	78417958	78488859	Farsb	-	4.67953	4.73061	4.8061	4.06533	NA	NA	NA	NA	2.33295	5.32099	1.54741	5.01173
ENSMUSG00000032883.Acsl3	1	78657825	78706987	Acsl3	+	3.86871	5.56002	5.64496	3.43673	NA	NA	NA	NA	1.66184	5.04891	1.8988	5.5074
ENSMUSG00000079470.Utp14b	1	78658038	78667588	Utp14b	+	3.86871	5.56002	5.64496	3.43673	NA	NA	NA	NA	1.7264	7.32792	1.14085	8.34312
ENSMUSG00000054702.Ap1s3	1	79606876	79671972	Ap1s3	-	3.86634	3.49958	3.95555	3.16693	NA	NA	NA	NA	1.38129	3.56815	1.34379	3.24323
ENSMUSG00000073643.Wdfy1	1	79702262	79776143	Wdfy1	-	4.16674	4.83848	8.49665	3.67666	NA	NA	NA	NA	0.899386	2.62881	1.12809	2.41099
ENSMUSG00000026248.Mrpl44	1	79776018	79781445	Mrpl44	+	4.16674	4.83848	8.49665	3.67666	NA	NA	NA	NA	1.97237	4.06286	0.808396	3.6919
ENSMUSG00000026249.Serpine2	1	79794197	79858696	Serpine2	-	3.39303	5.16791	4.55349	2.96272	NA	NA	NA	NA	1.53907	4.71798	1.14597	6.44829
ENSMUSG00000004364.Cul3	1	80264923	80340480	Cul3	-	3.16919	5.48124	6.39756	3.66963	NA	NA	NA	NA	2.39182	5.04739	0.473953	6.59784
ENSMUSG00000038608.Dock10	1	80501073	80758553	Dock10	-	3.33147	4.50544	3.75481	2.87286	NA	NA	NA	NA	1.38405	3.39344	0.717675	2.96218
ENSMUSG00000055980.Irs1	1	82233101	82291416	Irs1	-	3.0304	4.64572	5.35597	3.14559	NA	NA	NA	NA	1.15567	3.94884	0.842811	3.46351
ENSMUSG00000026142.Rhbdd1	1	82316452	82445366	Rhbdd1	+	2.95255	4.19573	5.66236	2.8646	NA	NA	NA	NA	1.84675	3.79655	1.19155	3.98301
ENSMUSG00000097564.AC138214.2	1	82691928	82725117	AC138214.2	-	4.54324	6.90158	6.65321	3.93477	NA	NA	NA	NA	2.36975	3.99923	0.202421	2.12124
ENSMUSG00000026159.Agfg1	1	82839483	82896275	Agfg1	+	3.58736	5.96436	6.66588	3.18242	NA	NA	NA	NA	1.77258	3.18207	1.32993	3.51688
ENSMUSG00000036766.Dner	1	84369841	84696221	Dner	-	3.41171	4.95469	4.4435	3.63312	NA	NA	NA	NA	1.60081	3.9321	1.34576	3.97894
ENSMUSG00000026219.Trip12	1	84721189	84839304	Trip12	-	4.05824	6.07726	6.80693	3.49582	NA	NA	NA	NA	1.74508	3.82917	1.34249	3.51536
ENSMUSG00000073633.Fbxo36	1	84839841	84900487	Fbxo36	+	4.06771	6.07726	6.80693	3.85343	NA	NA	NA	NA	1.45125	4.17326	1.12437	3.38007
ENSMUSG00000026220.Slc16a14	1	84905898	84935125	Slc16a14	-	3.35142	5.85041	6.74919	3.49316	NA	NA	NA	NA	1.57462	4.35388	1.15895	3.53711
ENSMUSG00000036707.Cab39	1	85793441	85851576	Cab39	+	3.44869	7.48112	8.15398	4.66014	NA	NA	NA	NA	1.86015	4.81886	1.30739	5.49735
ENSMUSG00000026227.2810459M11Rik	1	86045863	86055456	2810459M11Rik	+	2.80813	3.89185	5.01007	3.67678	NA	NA	NA	NA	1.71716	7.7144	1.18481	6.83493
ENSMUSG00000062590.Armc9	1	86154780	86278284	Armc9	+	2.9735	5.27628	4.70915	3.21404	NA	NA	NA	NA	1.66956	2.97745	1.51374	3.7419
ENSMUSG00000079445.B3gnt7	1	86303221	86307303	B3gnt7	+	4.53525	4.54469	4.12291	3.07668	NA	NA	NA	NA	1.5715	4.38751	0.932297	3.61703
ENSMUSG00000026234.Ncl	1	86344719	86359455	Ncl	-	4.51385	7.44925	8.59821	3.82996	NA	NA	NA	NA	2.40809	6.35212	2.05916	3.72471
ENSMUSG00000073627.C130036L24Rik	1	86359574	86373791	C130036L24Rik	+	4.51385	6.01735	6.94677	3.82996	NA	NA	NA	NA	1.53683	5.86238	1.40178	4.08741
ENSMUSG00000026238.Ptma	1	86526736	86530698	Ptma	+	3.74408	6.69034	7.60496	3.91985	NA	NA	NA	NA	2.82026	9.75762	1.17777	5.63913
ENSMUSG00000026239.Pde6d	1	86542994	86582629	Pde6d	-	5.07758	6.67022	6.28619	5.76826	NA	NA	NA	NA	1.87323	4.51683	1.29127	4.52592
ENSMUSG00000026240.Cops7b	1	86582904	86606978	Cops7b	+	5.07758	6.67022	6.28619	5.76826	NA	NA	NA	NA	1.68639	5.18673	0.913622	3.37439
ENSMUSG00000026241.Nppc	1	86666293	86670573	Nppc	-	4.04917	4.97724	4.25204	2.8346	NA	NA	NA	NA	1.6665	5.51014	1.13408	2.42563
ENSMUSG00000053333.Dis3l2	1	86703804	87050097	Dis3l2	+	4.46871	7.05875	6.18922	4.95228	NA	NA	NA	NA	1.50431	3.16411	0.799177	4.12048
ENSMUSG00000026254.Eif4e2	1	87213914	87240488	Eif4e2	+	3.24098	6.31974	3.8132	3.12546	NA	NA	NA	NA	1.23735	6.99882	1.4998	8.47072
ENSMUSG00000026255.Efhd1	1	87264363	87310839	Efhd1	+	3.25205	4.07403	4.90483	3.98698	NA	NA	NA	NA	1.74985	5.58937	2.46655	6.95684
ENSMUSG00000089821.Gm16535	1	87264481	87265174	Gm16535	-	3.25205	4.79952	4.66091	3.5855	NA	NA	NA	NA	1.35569	7.07383	1.91812	6.94103
ENSMUSG00000048000.Gigyf2	1	87326998	87450796	Gigyf2	+	4.15846	5.67406	9.90185	4.22874	NA	NA	NA	NA	1.74903	6.57303	1.14673	5.3143
ENSMUSG00000079434.Neu2	1	87509889	87597845	Neu2	+	3.1315	5.69438	6.59759	4.90582	NA	NA	NA	NA	1.83154	4.45898	1.00992	4.48057
ENSMUSG00000026289.Atg16l1	1	87755870	87792428	Atg16l1	+	4.13856	5.81402	5.776	3.50445	NA	NA	NA	NA	1.8393	5.2004	1.83124	5.13628
ENSMUSG00000070738.Dgkd	1	87853287	87944489	Dgkd	+	3.98072	6.71088	7.17666	3.69686	NA	NA	NA	NA	1.38345	3.36408	1.20191	3.49154
ENSMUSG00000005501.Usp40	1	87945121	88008551	Usp40	-	3.919	5.72179	5.78504	3.47197	NA	NA	NA	NA	1.52433	4.65543	1.14952	5.15559
ENSMUSG00000044783.Hjurp	1	88262471	88277633	Hjurp	-	9.4451	10.8335	19.6869	11.2987	NA	NA	NA	NA	3.53235	7.73101	2.5433	6.10362
ENSMUSG00000036251.Trpm8	1	88277661	88389293	Trpm8	+	9.4451	10.8335	19.6869	11.2987	NA	NA	NA	NA	2.66392	5.9881	1.42476	6.82396
ENSMUSG00000049866.Arl4c	1	88673125	88702221	Arl4c	-	3.89348	6.6294	7.69114	4.05845	NA	NA	NA	NA	1.46959	5.33816	1.61255	4.99687
ENSMUSG00000036206.Sh3bp4	1	89070415	89155068	Sh3bp4	+	3.28629	6.15817	6.19663	4.83064	NA	NA	NA	NA	1.43013	4.24264	1.2629	3.91871
ENSMUSG00000055013.Agap1	1	89454811	89895282	Agap1	+	3.51139	6.8918	5.9616	4.20377	NA	NA	NA	NA	1.47668	4.501	1.2867	5.42252
ENSMUSG00000092627.D130058E05Rik	1	89930234	89931862	D130058E05Rik	+	4.11144	3.63956	4.40586	3.5306	NA	NA	NA	NA	1.97887	4.61327	1.23327	4.62228
ENSMUSG00000026305.Lrrfip1	1	90998727	91128944	Lrrfip1	+	4.41736	5.23927	6.40653	3.48502	NA	NA	NA	NA	1.63026	4.46685	1.56249	4.07028
ENSMUSG00000034343.Ube2f	1	91250311	91288877	Ube2f	+	3.91769	7.13422	5.56618	2.96539	NA	NA	NA	NA	1.68045	9.2351	1.30878	7.05669
ENSMUSG00000026307.Scly	1	91298338	91321075	Scly	+	4.10214	5.38993	5.86417	3.66954	NA	NA	NA	NA	1.32043	2.59637	1.36438	2.23818
ENSMUSG00000026309.Ilkap	1	91375831	91398783	Ilkap	-	3.59929	7.16011	7.52553	4.46704	NA	NA	NA	NA	2.11226	7.7761	1.11089	6.68404
ENSMUSG00000034292.Traf3ip1	1	91494668	91529303	Traf3ip1	+	3.86072	4.84912	7.44884	4.20509	NA	NA	NA	NA	1.57121	5.74024	1.16736	4.77593
ENSMUSG00000026311.Asb1	1	91540565	91559590	Asb1	+	3.73129	6.64468	6.95498	3.65265	NA	NA	NA	NA	1.61107	2.91129	1.18933	4.09092
XLOC_002036.NA	1	92160778	92179875	NA	-	4.3655	6.81842	7.15198	3.99141	NA	NA	NA	NA	1.31556	6.99996	1.15621	4.84136
XLOC_000697.NA	1	92180634	92198365	NA	+	4.62287	8.30992	8.30616	4.50734	NA	NA	NA	NA	1.83245	3.89765	1.33675	4.84136
ENSMUSG00000026260.Ndufa10	1	92439010	92473860	Ndufa10	-	4.30417	7.01017	5.91105	3.81892	NA	NA	NA	NA	1.84909	7.1021	1.55828	7.41523
ENSMUSG00000073616.Myeov2	1	92637145	92641985	Myeov2	-	3.22938	3.81769	7.68647	4.20669	NA	NA	NA	NA	1.48831	5.39331	1.82757	9.75106
ENSMUSG00000034220.Gpc1	1	92831645	92860198	Gpc1	+	3.71024	4.89379	4.17753	3.44029	NA	NA	NA	NA	1.27223	5.15555	1.17913	4.18233
ENSMUSG00000097251.AC119846.1	1	92908380	92910764	AC119846.1	-	3.18223	4.8199	6.96669	3.45223	NA	NA	NA	NA	1.63713	8.43424	2.2751	6.86525
ENSMUSG00000026269.Rnpepl1	1	92910783	92924384	Rnpepl1	+	3.18223	4.8199	6.96669	3.45223	NA	NA	NA	NA	1.54278	5.71706	1.53863	5.00636
ENSMUSG00000026270.Capn10	1	92934376	92947941	Capn10	+	3.65101	6.89094	5.78482	3.69014	NA	NA	NA	NA	1.61835	3.66436	1.41621	3.71795
ENSMUSG00000047793.Sned1	1	93235841	93301065	Sned1	+	4.0145	3.15746	4.18446	2.91739	NA	NA	NA	NA	1.46035	4.66203	1.15654	4.74157
ENSMUSG00000026274.Pask	1	93308770	93343482	Pask	-	3.39138	6.5746	6.22913	4.10195	NA	NA	NA	NA	1.7235	3.33972	1.32769	2.43829
ENSMUSG00000034088.Hdlbp	1	93405940	93478808	Hdlbp	-	4.05065	5.92553	6.0814	4.13993	NA	NA	NA	NA	1.87801	3.81728	1.46081	4.20895
ENSMUSG00000034066.Farp2	1	93512079	93621976	Farp2	+	4.25315	5.09381	6.03603	3.25452	NA	NA	NA	NA	1.3229	4.38077	1.24382	4.05653
ENSMUSG00000026277.Stk25	1	93621902	93635722	Stk25	-	3.89408	4.878	4.76055	3.51212	NA	NA	NA	NA	1.66692	8.51315	1.16637	5.92906
ENSMUSG00000026278.Bok	1	93685694	93695762	Bok	+	3.77053	7.48441	7.91127	3.71041	NA	NA	NA	NA	1.43899	8.5313	1.40397	4.25998
ENSMUSG00000026279.Thap4	1	93705391	93754838	Thap4	-	3.45849	7.16174	9.04842	4.53946	NA	NA	NA	NA	1.61773	8.16971	1.11627	6.65432
ENSMUSG00000026281.Dtymk	1	93792576	93801934	Dtymk	-	3.81392	4.6983	4.71596	4.82187	NA	NA	NA	NA	1.74557	8.00328	1.77758	5.08129
ENSMUSG00000026283.Ing5	1	93803965	93822101	Ing5	+	3.55724	5.65815	5.84501	3.44213	NA	NA	NA	NA	1.84369	4.80719	1.12631	5.12871
ENSMUSG00000073609.D2hgdh	1	93825240	93852348	D2hgdh	+	4.44593	4.14633	5.52648	3.81466	NA	NA	NA	NA	0.780986	1.87355	0.353019	3.86758
ENSMUSG00000051185.Fam174a	1	95313628	95335284	Fam174a	+	3.73337	5.44187	6.4955	4.25331	NA	NA	NA	NA	2.70645	6.44501	1.39518	5.98561
ENSMUSG00000044768.D1Ertd622e	1	97643903	97662074	D1Ertd622e	-	3.11844	6.7622	7.13595	3.59135	NA	NA	NA	NA	2.26838	8.96932	0.887809	7.51587
ENSMUSG00000040648.Ppip5k2	1	97706048	97770411	Ppip5k2	-	3.41196	5.90328	5.67055	3.32572	NA	NA	NA	NA	1.92064	4.19199	1.3798	3.68687
ENSMUSG00000026333.Gin1	1	97770172	97793709	Gin1	+	3.41196	5.90328	5.67055	3.32572	NA	NA	NA	NA	1.94188	6.44687	0.0591797	8.0147
ENSMUSG00000026335.Pam	1	97795114	98095646	Pam	-	2.26661	4.68769	5.12241	3.04919	NA	NA	NA	NA	1.38948	3.8081	1.34631	3.72491
ENSMUSG00000047496.Rnf152	1	105276917	105356710	Rnf152	-	3.68282	5.33951	6.08338	3.8612	NA	NA	NA	NA	2.19701	3.3364	1.06316	3.18557
ENSMUSG00000097482.AC124553.1	1	105356007	105361624	AC124553.1	+	3.68282	3.66548	6.08338	3.8612	NA	NA	NA	NA	1.95201	5.76973	1.13516	2.19372
ENSMUSG00000026321.Tnfrsf11a	1	105780723	105847981	Tnfrsf11a	+	2.77911	5.31774	6.00387	2.97522	NA	NA	NA	NA	1.45289	3.73855	1.41803	4.03457
XLOC_002117.NA	1	105979412	105990263	NA	-	3.86149	6.75454	8.01598	3.64248	NA	NA	NA	NA	2.52137	5.011	0.959198	3.64371
ENSMUSG00000038866.Zcchc2	1	105990406	106034074	Zcchc2	+	3.86149	6.75454	8.01598	3.64248	NA	NA	NA	NA	1.77393	5.41062	1.18571	4.95907
ENSMUSG00000044340.Phlpp1	1	106171752	106394250	Phlpp1	+	3.46225	6.39915	6.68963	2.40311	NA	NA	NA	NA	1.90313	3.47514	1.2802	4.01721
ENSMUSG00000057329.Bcl2	1	106538178	106714274	Bcl2	-	3.43971	5.26256	5.90195	3.85641	NA	NA	NA	NA	1.80319	3.68675	1.83717	5.03278
ENSMUSG00000009905.Kdsr	1	106720410	106759742	Kdsr	-	3.48675	4.20773	4.95321	3.63642	NA	NA	NA	NA	1.57914	3.85252	1.28378	3.90088
ENSMUSG00000009907.Vps4b	1	106764071	106796728	Vps4b	-	3.06235	7.06196	7.70644	3.56384	NA	NA	NA	NA	1.91761	6.61449	1.24144	5.29126
ENSMUSG00000026374.Tsn	1	118298517	118311132	Tsn	-	4.64396	5.32524	6.877	3.88788	NA	NA	NA	NA	2.89703	4.91107	1.79716	3.90735
ENSMUSG00000064302.Clasp1	1	118389058	118609432	Clasp1	+	4.03588	6.99611	7.52544	4.49146	NA	NA	NA	NA	1.91254	4.06563	1.07965	3.92568
ENSMUSG00000026380.Tfcp2l1	1	118627945	118685167	Tfcp2l1	+	5.96991	6.34923	4.28787	4.14873	NA	NA	NA	NA	1.79496	3.53082	1.42167	4.01298
ENSMUSG00000048402.Gli2	1	118834132	119053619	Gli2	-	3.95361	5.1988	4.73836	4.11476	NA	NA	NA	NA	1.68926	3.90969	1.17659	4.31205
ENSMUSG00000037035.Inhbb	1	119415465	119422248	Inhbb	-	3.17814	5.2824	3.97885	2.42055	NA	NA	NA	NA	2.49646	4.36053	1.15195	6.81928
ENSMUSG00000004451.Ralb	1	119470305	119504794	Ralb	-	3.78556	4.60333	5.1882	3.28632	NA	NA	NA	NA	1.36441	4.35841	1.54937	3.91292
ENSMUSG00000037015.Tmem185b	1	119526425	119528224	Tmem185b	+	3.54633	4.55482	4.00424	2.65552	NA	NA	NA	NA	2.4336	7.51526	1.03697	3.08092
ENSMUSG00000026383.Epb4.1l5	1	119545033	119649000	Epb4.1l5	-	3.86167	7.76122	8.73254	3.19445	NA	NA	NA	NA	1.87819	4.79758	1.44444	4.64324
ENSMUSG00000026384.Ptpn4	1	119658044	119837613	Ptpn4	-	4.41384	7.09549	7.38239	4.76149	NA	NA	NA	NA	1.34265	4.55438	0.626752	3.3227
ENSMUSG00000050777.Tmem37	1	120067377	120074074	Tmem37	-	3.95305	3.38079	3.54166	2.94103	NA	NA	NA	NA	1.49687	3.76926	1.63983	4.32646
ENSMUSG00000026388.3110009E18Rik	1	120121187	120188189	3110009E18Rik	+	4.17368	4.23099	3.67701	3.33628	NA	NA	NA	NA	1.53519	2.31437	0.921005	5.59596
ENSMUSG00000026339.Ccdc93	1	121431049	121506460	Ccdc93	+	3.15191	4.66708	5.60338	3.35033	NA	NA	NA	NA	1.80382	2.25086	1.40855	2.7985
ENSMUSG00000026341.Actr3	1	125392905	125435727	Actr3	-	3.22278	5.26726	4.26609	3.21014	NA	NA	NA	NA	2.35688	3.58441	2.34911	3.20319
ENSMUSG00000026342.Slc35f5	1	125561016	125595684	Slc35f5	+	3.57839	4.85606	4.94385	3.70123	NA	NA	NA	NA	1.28282	5.94681	0.734365	5.06729
ENSMUSG00000036155.Mgat5	1	127204986	127483704	Mgat5	+	3.79921	6.03442	6.94559	4.20652	NA	NA	NA	NA	1.43671	4.04252	1.32823	4.00942
ENSMUSG00000026347.Tmem163	1	127486546	127678096	Tmem163	-	3.22878	4.70038	3.33704	2.83441	NA	NA	NA	NA	1.36938	3.33787	0.861227	4.07654
ENSMUSG00000036104.Rab3gap1	1	127868773	127943868	Rab3gap1	+	4.23267	5.90842	6.29188	3.76954	NA	NA	NA	NA	1.42227	3.26782	1.01404	2.84221
ENSMUSG00000036086.Zranb3	1	127954184	128103047	Zranb3	-	4.00465	5.08251	5.4419	3.10176	NA	NA	NA	NA	1.52641	3.00095	0.93943	3.11866
ENSMUSG00000056211.R3hdm1	1	128103306	128237735	R3hdm1	+	4.00465	5.08251	5.4419	3.10176	NA	NA	NA	NA	1.43945	3.24781	1.56222	3.9642
ENSMUSG00000026353.Ubxn4	1	128244181	128279377	Ubxn4	+	3.88672	4.83501	4.78359	3.06099	NA	NA	NA	NA	1.39324	3.19944	1.04395	3.29782
ENSMUSG00000026355.Mcm6	1	128331591	128359656	Mcm6	-	4.23489	5.68102	6.34005	3.56257	NA	NA	NA	NA	1.61122	3.7494	1.17038	2.98107
ENSMUSG00000026356.Dars	1	128363708	128417416	Dars	-	4.22904	6.48172	4.78591	3.83603	NA	NA	NA	NA	1.45224	5.07899	1.06319	2.04761
ENSMUSG00000045382.Cxcr4	1	128588199	128592293	Cxcr4	-	3.26252	4.4602	4.59997	3.74957	NA	NA	NA	NA	1.42809	2.43057	1.3961	1.59843
ENSMUSG00000085526.Gm16083	1	130462576	130557075	Gm16083	+	1.98166	2.98898	4.67242	3.80157	NA	NA	NA	NA	1.57188	2.99994	0.307496	2.62789
ENSMUSG00000016528.Mapkapk2	1	131053704	131097543	Mapkapk2	-	3.16258	8.36638	6.60154	3.67671	NA	NA	NA	NA	1.36774	3.88932	1.40281	4.66912
ENSMUSG00000016526.Dyrk3	1	131128441	131138234	Dyrk3	-	3.78754	6.04526	6.4258	3.36118	NA	NA	NA	NA	2.35386	8.04347	1.64594	4.24893
ENSMUSG00000026430.Rassf5	1	131176410	131245258	Rassf5	-	3.46159	5.50374	4.70771	2.95248	NA	NA	NA	NA	1.8546	5.77693	1.47113	6.66412
ENSMUSG00000026425.Srgap2	1	131285251	131527361	Srgap2	-	3.39401	6.41971	7.20208	4.43956	NA	NA	NA	NA	1.98138	4.27527	1.27832	3.91339
ENSMUSG00000013275.Slc41a1	1	131827493	131848865	Slc41a1	+	3.83743	6.18709	6.54929	4.33558	NA	NA	NA	NA	1.43326	4.28849	1.51841	8.4325
ENSMUSG00000026434.Nucks1	1	131910458	131936321	Nucks1	+	4.41971	7.88118	8.58975	4.94462	NA	NA	NA	NA	1.91036	10.3769	0.814127	8.01565
ENSMUSG00000026435.Slc45a3	1	131962967	131982963	Slc45a3	+	5.4021	5.13186	6.67768	3.96518	NA	NA	NA	NA	1.75071	5.40867	1.07861	7.23999
ENSMUSG00000026436.Elk4	1	132007607	132032612	Elk4	+	2.88253	7.543	7.14708	3.63928	NA	NA	NA	NA	1.63877	4.10634	1.98236	5.1217
ENSMUSG00000059149.Mfsd4	1	132022806	132068062	Mfsd4	-	3.81637	4.87523	3.87218	4.51754	NA	NA	NA	NA	1.57544	3.71137	1.35017	5.67055
ENSMUSG00000026437.Cdk18	1	132113550	132139685	Cdk18	-	4.27638	6.99225	6.18637	4.39057	NA	NA	NA	NA	1.43414	5.71307	1.12446	4.73495
ENSMUSG00000079330.Lemd1	1	132191436	132257381	Lemd1	+	3.81596	4.77302	6.34262	3.72311	NA	NA	NA	NA	1.37488	4.49234	0.939931	4.61627
ENSMUSG00000009772.Nuak2	1	132316126	132333488	Nuak2	+	3.71493	8.88991	6.00998	3.92616	NA	NA	NA	NA	2.02583	3.93185	1.41888	2.674
ENSMUSG00000042066.Tmcc2	1	132356315	132391281	Tmcc2	-	3.82165	5.32186	4.76116	4.69345	NA	NA	NA	NA	1.73225	5.83955	1.40049	4.98175
ENSMUSG00000042046.Dstyk	1	132417453	132466959	Dstyk	+	4.32608	6.50123	7.57662	3.40617	NA	NA	NA	NA	1.57574	5.10724	1.1914	3.57552
ENSMUSG00000026439.Rbbp5	1	132477367	132505665	Rbbp5	+	4.04826	5.59038	4.97182	3.81975	NA	NA	NA	NA	2.08359	2.83638	2.00234	3.5301
ENSMUSG00000026442.Nfasc	1	132564691	132741797	Nfasc	-	2.96209	3.9115	2.85878	3.03746	NA	NA	NA	NA	1.51615	4.02053	1.03688	5.13839
ENSMUSG00000026443.Lrrn2	1	132880273	132940005	Lrrn2	+	3.06383	4.38003	4.69476	3.48569	NA	NA	NA	NA	1.57646	3.98329	0.943553	4.475
ENSMUSG00000054387.Mdm4	1	132989845	133025366	Mdm4	-	3.77922	3.93648	4.29516	2.50517	NA	NA	NA	NA	1.52191	3.56455	1.42773	5.21492
ENSMUSG00000026447.Pik3c2b	1	133045667	133108687	Pik3c2b	+	3.87628	7.93919	5.92507	4.23714	NA	NA	NA	NA	1.44516	3.18826	1.19764	3.65204
ENSMUSG00000046062.Ppp1r15b	1	133131143	133139783	Ppp1r15b	+	3.61487	6.89755	8.96253	3.72106	NA	NA	NA	NA	2.43972	7.3729	1.51058	5.32651
ENSMUSG00000097341.ENSMUSG00000073564	1	133131180	133131782	ENSMUSG00000073564	-	4.15019	6.89755	8.96253	3.72106	NA	NA	NA	NA	2.84414	7.3729	1.13233	5.32651
ENSMUSG00000070644.Etnk2	1	133363572	133380336	Etnk2	+	4.25976	5.15613	6.00505	3.10209	NA	NA	NA	NA	1.64287	6.3357	1.3851	1.95465
ENSMUSG00000070643.Sox13	1	133382303	133424377	Sox13	-	4.15987	7.73045	8.02483	4.02965	NA	NA	NA	NA	1.84458	5.84819	1.03748	5.00132
ENSMUSG00000090553.Snrpe	1	133603871	133610291	Snrpe	-	3.96677	7.66984	8.80258	3.62154	NA	NA	NA	NA	2.38727	4.43733	1.74641	0.884948
ENSMUSG00000026464.Zc3h11a	1	133619871	133661380	Zc3h11a	-	3.74876	5.79525	6.0336	3.69708	NA	NA	NA	NA	2.01141	5.5768	1.22443	6.49945
ENSMUSG00000094410.Zbed6	1	133619940	133661318	Zbed6	-	3.74876	5.79525	6.0336	3.69708	NA	NA	NA	NA	2.01141	5.5768	1.22443	6.49945
ENSMUSG00000026463.Atp2b4	1	133702674	133801041	Atp2b4	-	3.03494	3.99172	3.42255	3.83526	NA	NA	NA	NA	1.57686	4.00986	1.55822	3.8539
ENSMUSG00000020423.Btg2	1	134075170	134079120	Btg2	-	3.88426	5.09908	4.30247	4.83686	NA	NA	NA	NA	1.7121	2.93707	1.82034	1.92867
ENSMUSG00000042429.Adora1	1	134199223	134235431	Adora1	-	3.23157	3.72677	5.94748	4.36131	NA	NA	NA	NA	1.75756	4.4979	1.09996	1.86819
ENSMUSG00000042305.Tmem183a	1	134346097	134361999	Tmem183a	-	4.51323	5.80304	6.38462	4.52698	NA	NA	NA	NA	1.74583	4.24189	1.86864	1.84303
ENSMUSG00000026457.Adipor1	1	134415378	134433351	Adipor1	+	3.89106	5.44368	5.00677	4.65732	NA	NA	NA	NA	1.92707	9.32426	1.1046	6.36562
ENSMUSG00000026455.Klhl12	1	134455531	134491018	Klhl12	+	3.1821	6.52034	6.43015	3.76491	NA	NA	NA	NA	1.89742	3.67439	0.947307	4.0534
ENSMUSG00000042229.Rabif	1	134494660	134507882	Rabif	+	5.13271	7.57434	9.4888	3.09674	NA	NA	NA	NA	1.71927	5.77025	1.21411	3.40219
ENSMUSG00000042207.Kdm5b	1	134560171	134632877	Kdm5b	+	3.74042	7.0793	6.59001	4.34197	NA	NA	NA	NA	1.92765	4.17847	1.56804	4.19109
ENSMUSG00000097435.AC122771.1	1	134642254	134646520	AC122771.1	-	3.42946	5.39408	5.00471	3.56184	NA	NA	NA	NA	2.95121	5.05947	1.3821	3.82084
ENSMUSG00000026452.Syt2	1	134709300	134753149	Syt2	+	2.63791	3.58398	3.70222	3.18699	NA	NA	NA	NA	1.36665	2.7077	1.51476	4.83789
ENSMUSG00000073557.Ppp1r12b	1	134754658	134955942	Ppp1r12b	-	4.05973	8.66793	9.41396	4.76764	NA	NA	NA	NA	1.61704	3.5109	1.16349	3.81672
ENSMUSG00000042793.Lgr6	1	134986348	135105276	Lgr6	-	3.78483	4.02219	5.06818	2.94645	NA	NA	NA	NA	1.43495	3.58859	1.16314	4.5893
ENSMUSG00000026426.Arl8a	1	135146824	135156269	Arl8a	+	3.95638	8.02627	6.74906	3.92849	NA	NA	NA	NA	2.0702	10.2598	1.21329	6.19568
ENSMUSG00000041926.Rnpep	1	135262712	135284084	Rnpep	-	4.23235	6.80032	6.75274	4.73125	NA	NA	NA	NA	1.65935	9.34219	1.2239	5.80105
ENSMUSG00000041879.Ipo9	1	135382312	135430499	Ipo9	-	4.51108	6.02074	7.24673	4.05012	NA	NA	NA	NA	1.68224	4.51112	1.0357	3.65046
ENSMUSG00000009418.Nav1	1	135434580	135585355	Nav1	-	3.05552	3.92281	5.04166	3.00264	NA	NA	NA	NA	1.58619	3.69835	1.2563	3.79453
ENSMUSG00000054412.Gm4793	1	135584773	135599950	Gm4793	+	3.25349	3.65378	4.61551	3.11642	NA	NA	NA	NA	1.39619	3.59377	1.03596	2.66791
ENSMUSG00000090399.Nav1	1	135606447	135688105	Nav1	-	4.42987	6.04404	4.83498	3.58375	NA	NA	NA	NA	1.42582	3.59404	1.34617	2.8139
ENSMUSG00000041801.Phlda3	1	135766119	135769136	Phlda3	+	3.94443	6.81785	5.94232	3.93388	NA	NA	NA	NA	2.53646	6.29304	1.84178	6.10704
ENSMUSG00000026413.Pkp1	1	135871395	135919207	Pkp1	-	3.25193	4.93658	4.39544	3.0643	NA	NA	NA	NA	1.43079	4.77753	1.40276	5.03513
ENSMUSG00000041642.Kif21b	1	136131389	136177998	Kif21b	+	2.90295	4.36478	4.28414	2.89481	NA	NA	NA	NA	1.58087	4.4446	1.51865	4.90201
ENSMUSG00000041605.5730559C18Rik	1	136213522	136234280	5730559C18Rik	-	3.50202	4.32762	4.93775	3.0194	NA	NA	NA	NA	2.19319	4.90243	1.22337	4.26679
ENSMUSG00000052759.Gpr25	1	136258914	136260873	Gpr25	-	3.67863	5.58744	4.33878	3.81762	NA	NA	NA	NA	2.76228	8.81117	1.33406	7.4405
ENSMUSG00000097433.AC124550.2	1	136259407	136274406	AC124550.2	+	3.67863	4.6324	6.08632	3.81762	NA	NA	NA	NA	1.84129	8.81117	1.33406	7.4405
ENSMUSG00000041570.Camsap2	1	136268123	136346104	Camsap2	-	3.8835	6.24724	7.6494	4.53869	NA	NA	NA	NA	1.64572	8.73888	1.71898	6.11833
ENSMUSG00000026404.Ddx59	1	136415271	136440158	Ddx59	+	3.32884	5.75571	4.52973	4.93656	NA	NA	NA	NA	1.81472	7.82566	1.32163	6.21998
ENSMUSG00000041483.Zfp281	1	136624901	136630053	Zfp281	+	3.84292	6.8012	6.22155	3.76638	NA	NA	NA	NA	2.69423	9.3398	1.21118	6.69467
ENSMUSG00000026393.Nek7	1	138484714	138619696	Nek7	-	2.81967	5.2837	6.05984	3.18473	NA	NA	NA	NA	1.65409	3.53254	1.23705	3.13312
ENSMUSG00000019230.Lhx9	1	138825186	138848576	Lhx9	-	2.85989	3.97994	4.25877	3.70628	NA	NA	NA	NA	1.79872	3.18014	1.22104	4.11415
ENSMUSG00000056268.Dennd1b	1	138963436	139176043	Dennd1b	+	3.39835	7.10285	7.72712	4.02874	NA	NA	NA	NA	1.29345	3.79847	1.6476	3.21128
ENSMUSG00000033964.Zbtb41	1	139422383	139453005	Zbtb41	+	3.7909	3.83736	6.79008	5.21298	NA	NA	NA	NA	1.40016	4.39633	1.14968	5.43091
ENSMUSG00000033952.Aspm	1	139454773	139494090	Aspm	+	3.40778	4.93759	6.2911	3.49639	NA	NA	NA	NA	2.17363	4.50103	1.24229	4.61955
ENSMUSG00000052726.Kcnt2	1	140246216	140612063	Kcnt2	+	3.2572	4.57788	5.21584	3.39544	NA	NA	NA	NA	1.7352	3.40207	0.806973	2.64159
ENSMUSG00000026361.Cdc73	1	143598797	143702893	Cdc73	-	4.50342	5.12248	6.50041	4.65413	NA	NA	NA	NA	1.98775	4.45599	1.76073	5.19852
ENSMUSG00000018199.Trove2	1	143750790	143777068	Trove2	-	3.66418	6.20513	7.31793	4.3427	NA	NA	NA	NA	1.63631	4.47513	1.91597	2.94996
ENSMUSG00000018189.Uchl5	1	143777278	143807466	Uchl5	+	3.66418	6.20513	7.31793	4.3427	NA	NA	NA	NA	2.58819	3.5316	1.0738	3.26653
ENSMUSG00000006005.Tpr	1	150392838	150449935	Tpr	+	3.98682	4.14777	5.7214	3.70746	NA	NA	NA	NA	2.01411	4.08223	1.24544	3.74278
ENSMUSG00000066842.Hmcn1	1	150563527	150993435	Hmcn1	-	2.82089	4.28201	4.39784	2.76979	NA	NA	NA	NA	1.62835	3.22652	1.28645	3.69238
ENSMUSG00000023150.Ivns1abp	1	151344498	151364445	Ivns1abp	+	3.16271	5.84841	5.33656	3.27213	NA	NA	NA	NA	1.6582	5.92222	1.64644	3.44942
ENSMUSG00000052748.Swt1	1	151367699	151428455	Swt1	-	3.48584	6.83715	7.18079	3.97952	NA	NA	NA	NA	1.35972	3.93851	1.61534	2.79276
ENSMUSG00000053286.1190005F20Rik	1	151428648	151458182	1190005F20Rik	+	3.48584	6.83715	7.18079	3.97952	NA	NA	NA	NA	2.0128	2.35768	1.10048	1.53542
ENSMUSG00000026484.Rnf2	1	151469406	151500823	Rnf2	-	4.19922	6.66017	5.80255	3.89099	NA	NA	NA	NA	2.03965	7.46307	0.873333	6.66775
ENSMUSG00000043019.Edem3	1	151755374	151822328	Edem3	+	3.69064	6.82287	6.32749	4.12294	NA	NA	NA	NA	1.87941	5.85584	1.02473	4.0656
ENSMUSG00000032666.1700025G04Rik	1	151884524	152090320	1700025G04Rik	-	3.0972	5.76302	5.22794	3.17721	NA	NA	NA	NA	1.85569	3.82304	1.44251	3.99265
ENSMUSG00000014980.Tsen15	1	152370735	152386688	Tsen15	-	3.07563	5.35895	7.32502	3.21622	NA	NA	NA	NA	2.08055	6.20368	1.49833	5.16028
ENSMUSG00000032649.Glt25d2	1	152399830	152510695	Glt25d2	+	3.64839	5.47262	4.74131	2.82999	NA	NA	NA	NA	1.79578	4.68831	1.10068	3.96304
ENSMUSG00000026482.Rgl1	1	152516759	152766351	Rgl1	-	3.29552	7.23698	7.01269	4.20289	NA	NA	NA	NA	1.44274	2.89921	1.02694	3.30314
ENSMUSG00000008475.Arpc5	1	152766542	152775597	Arpc5	+	3.29552	7.23698	7.01269	4.20289	NA	NA	NA	NA	3.05392	4.56522	1.30336	4.30081
ENSMUSG00000042772.Smg7	1	152836996	152902646	Smg7	-	3.64588	5.60544	6.8686	4.20967	NA	NA	NA	NA	2.06472	6.13883	0.785846	4.66914
ENSMUSG00000042751.Nmnat2	1	152955101	153119260	Nmnat2	+	3.05551	4.76565	4.29116	3.03754	NA	NA	NA	NA	1.51691	3.3006	0.973173	2.98012
ENSMUSG00000026479.Lamc2	1	153122756	153186447	Lamc2	-	3.34438	5.86737	4.82399	2.57537	NA	NA	NA	NA	1.58717	4.03216	1.40466	3.65583
ENSMUSG00000026478.Lamc1	1	153218922	153332786	Lamc1	-	3.84454	6.60396	7.36545	4.39552	NA	NA	NA	NA	1.68643	4.68959	1.36548	5.59238
ENSMUSG00000042699.Dhx9	1	153455758	153487660	Dhx9	-	4.44209	3.74685	9.08263	3.77272	NA	NA	NA	NA	2.56196	6.67865	1.93756	6.4151
XLOC_002390.NA	1	153727083	153740148	NA	-	3.53357	2.92493	3.18629	3.31066	NA	NA	NA	NA	2.16196	7.03681	0.801961	7.01595
ENSMUSG00000045968.5830403L16Rik	1	153849542	153900208	5830403L16Rik	-	3.01974	5.30497	5.43337	3.87763	NA	NA	NA	NA	1.26369	3.50021	1.148	4.72129
ENSMUSG00000026473.Glul	1	153899944	153909723	Glul	+	3.01974	5.30497	5.43337	4.4127	NA	NA	NA	NA	1.42497	3.58154	1.46239	3.63219
ENSMUSG00000096950.AC163325.1	1	155063523	155083266	AC163325.1	-	3.47014	3.68188	3.50643	2.5998	NA	NA	NA	NA	1.28474	3.91418	1.10702	2.95833
ENSMUSG00000056708.Ier5	1	155096367	155099636	Ier5	-	4.06924	7.40415	8.28416	4.25055	NA	NA	NA	NA	2.73512	5.49144	1.13829	5.84651
ENSMUSG00000026470.Stx6	1	155158703	155203517	Stx6	+	4.5919	6.9916	8.06208	4.1921	NA	NA	NA	NA	1.58448	4.90084	1.40347	5.37906
XLOC_002401.NA	1	155232803	155244201	NA	-	4.15982	5.57237	5.79117	3.18267	NA	NA	NA	NA	1.48449	4.32408	0.950091	3.2015
ENSMUSG00000026469.Xpr1	1	155275701	155417415	Xpr1	-	4.03269	6.46039	7.47594	3.46324	NA	NA	NA	NA	1.80226	2.88994	1.27945	3.57487
ENSMUSG00000033701.Acbd6	1	155558120	155687233	Acbd6	+	4.01164	4.95923	5.81134	3.27206	NA	NA	NA	NA	2.13857	5.6778	1.10404	3.66687
ENSMUSG00000026468.Lhx4	1	155698036	155742120	Lhx4	-	2.9427	4.49195	4.98136	3.47561	NA	NA	NA	NA	1.62384	3.61557	1.37278	3.26605
ENSMUSG00000033684.Qsox1	1	155778155	155812883	Qsox1	-	3.71077	7.10591	7.20618	3.83776	NA	NA	NA	NA	1.68383	4.37623	0.976217	4.70902
ENSMUSG00000033671.Cep350	1	155844966	155972890	Cep350	-	3.34485	5.1857	6.70292	4.17662	NA	NA	NA	NA	1.66045	4.19743	1.54731	1.99135
ENSMUSG00000026466.Tor1aip1	1	156004599	156036480	Tor1aip1	-	4.66157	7.63441	3.65652	3.80111	NA	NA	NA	NA	1.87529	5.17371	0.538235	4.27492
ENSMUSG00000050565.Tor1aip2	1	156035403	156068861	Tor1aip2	+	4.66157	7.63441	6.02416	4.80265	NA	NA	NA	NA	1.84595	5.17371	1.29832	4.27492
ENSMUSG00000079252.Tor1aip2	1	156035726	156053736	Tor1aip2	+	4.66157	7.63441	6.02416	4.80265	NA	NA	NA	NA	1.25842	5.17371	0.844228	4.27492
ENSMUSG00000015484.Fam163a	1	156075966	156205026	Fam163a	-	3.78876	5.46298	4.79389	2.6033	NA	NA	NA	NA	1.62363	4.90844	0.963619	5.05485
ENSMUSG00000060985.Tdrd5	1	156255296	156303664	Tdrd5	-	3.59891	3.61235	6.20326	3.0881	NA	NA	NA	NA	1.79328	6.88832	1.28486	6.95529
ENSMUSG00000026596.Abl2	1	156558786	156649568	Abl2	+	4.384	4.03405	5.4199	3.54366	NA	NA	NA	NA	1.67194	4.18586	1.05576	5.55997
ENSMUSG00000060519.Tor3a	1	156653617	156674356	Tor3a	-	3.25315	5.09171	5.81169	3.6708	NA	NA	NA	NA	1.80913	4.69401	1.19422	3.93919
ENSMUSG00000033557.Fam20b	1	156678545	156719001	Fam20b	-	3.17985	4.43711	7.44574	3.85808	NA	NA	NA	NA	1.86763	4.95006	1.07087	5.43533
ENSMUSG00000026594.Ralgps2	1	156804166	156939626	Ralgps2	-	3.85705	7.14309	7.30499	4.19856	NA	NA	NA	NA	1.73248	7.51978	1.47246	5.06388
ENSMUSG00000070565.Rasal2	1	157135183	157412595	Rasal2	-	3.91116	4.06813	6.31991	3.92427	NA	NA	NA	NA	1.73003	4.17851	1.03951	4.58294
ENSMUSG00000049881.2810025M15Rik	1	157412352	157420235	2810025M15Rik	+	3.91116	4.06813	6.31991	3.92427	NA	NA	NA	NA	1.23748	5.23872	0.532846	5.26409
ENSMUSG00000040782.Rfwd2	1	159232326	159347580	Rfwd2	+	2.54035	4.14773	3.89184	1.94486	NA	NA	NA	NA	1.67116	4.68062	1.18796	4.68504
ENSMUSG00000014226.Cacybp	1	160202367	160212892	Cacybp	-	3.84761	6.95972	7.7665	4.42771	NA	NA	NA	NA	2.21344	6.50416	1.28993	6.31968
ENSMUSG00000026721.Rabgap1l	1	160219174	160792938	Rabgap1l	-	3.22515	6.19858	7.18317	3.56515	NA	NA	NA	NA	1.52579	3.40405	1.22184	3.39029
ENSMUSG00000040423.Rc3h1	1	160906418	160974978	Rc3h1	+	3.99009	7.02947	7.46622	3.68465	NA	NA	NA	NA	1.466	3.39564	1.50233	4.63614
ENSMUSG00000043467.Zbtb37	1	161008794	161034849	Zbtb37	-	4.14206	7.43225	7.89248	4.70288	NA	NA	NA	NA	1.73095	2.89558	1.23776	2.03805
ENSMUSG00000053332.Gas5	1	161034422	161038539	Gas5	+	4.301	7.43225	7.89248	4.70288	NA	NA	NA	NA	2.02491	2.5885	2.80462	1.72817
ENSMUSG00000026709.Dars2	1	161040601	161070658	Dars2	-	4.30473	5.24909	5.75639	5.40128	NA	NA	NA	NA	1.64708	5.86802	1.46293	5.32047
ENSMUSG00000026705.Klhl20	1	161088375	161131511	Klhl20	-	4.85741	6.49137	6.87487	4.01182	NA	NA	NA	NA	2.41228	4.29924	1.53252	5.09825
ENSMUSG00000040297.Suco	1	161816112	161876661	Suco	-	3.60109	5.45399	6.49112	3.86307	NA	NA	NA	NA	2.00697	4.37968	0.720589	4.17943
ENSMUSG00000026698.Pigc	1	161969186	162027106	Pigc	+	4.32199	6.19158	4.12658	3.636	NA	NA	NA	NA	1.68484	3.44651	1.43416	5.43926
ENSMUSG00000040265.Dnm3	1	161982453	162478034	Dnm3	-	3.12142	4.89159	4.6383	3.2839	NA	NA	NA	NA	1.52606	3.42698	1.0487	4.02659
ENSMUSG00000026694.Mettl13	1	162532127	162548551	Mettl13	-	2.78057	4.55764	5.86825	2.84864	NA	NA	NA	NA	2.24785	5.27828	1.56709	2.00224
ENSMUSG00000026696.Vamp4	1	162570515	162599084	Vamp4	+	3.46405	3.92764	5.39393	3.08824	NA	NA	NA	NA	2.30375	5.25418	1.0168	3.81566
ENSMUSG00000040225.Prrc2c	1	162673402	162740495	Prrc2c	-	3.61888	5.5248	5.23157	3.1847	NA	NA	NA	NA	2.392	5.58072	1.40002	6.10796
ENSMUSG00000040124.Gorab	1	163384909	163403641	Gorab	-	3.59909	4.706	4.61582	3.47863	NA	NA	NA	NA	2.85105	4.62974	1.18241	4.85163
ENSMUSG00000041406.BC055324	1	163945993	163994796	BC055324	-	4.33533	4.30303	5.61935	3.45708	NA	NA	NA	NA	1.36608	4.69295	1.51112	3.27261
ENSMUSG00000040918.Slc19a2	1	164249046	164265385	Slc19a2	+	4.07547	5.53254	6.24309	3.98567	NA	NA	NA	NA	1.864	5.38837	1.50253	5.29261
ENSMUSG00000026576.Atp1b1	1	164437267	164458355	Atp1b1	-	4.16079	5.64643	6.90336	2.92398	NA	NA	NA	NA	1.56498	5.50529	1.88788	4.80732
ENSMUSG00000040848.Sft2d2	1	165174341	165194433	Sft2d2	-	3.38431	5.07639	5.35863	4.12889	NA	NA	NA	NA	1.75848	5.09537	1.63907	3.78184
ENSMUSG00000040843.Tiprl	1	165214922	165236943	Tiprl	-	4.0738	5.15121	5.72779	3.53609	NA	NA	NA	NA	2.12512	3.22713	0.90574	2.98656
ENSMUSG00000026571.Dcaf6	1	165329511	165460465	Dcaf6	-	3.20689	6.51249	7.07716	4.2231	NA	NA	NA	NA	1.23446	3.1147	1.29897	3.48431
ENSMUSG00000026566.Mpzl1	1	165592181	165634541	Mpzl1	-	4.05087	6.57984	6.15964	2.97728	NA	NA	NA	NA	1.68473	5.00685	1.17288	4.17672
ENSMUSG00000040723.Rcsd1	1	165648945	165708094	Rcsd1	-	3.02527	5.57214	4.93103	3.23998	NA	NA	NA	NA	1.67613	4.48187	1.07269	3.87679
ENSMUSG00000040713.Creg1	1	165763746	165775308	Creg1	+	3.22615	5.81521	4.23248	4.49294	NA	NA	NA	NA	1.83855	4.39466	1.34624	4.28138
ENSMUSG00000026565.Pou2f1	1	165865154	166002678	Pou2f1	-	3.92471	7.04483	5.83174	4.07409	NA	NA	NA	NA	1.92969	4.98042	1.43335	5.08012
ENSMUSG00000097196.AC138358.1	1	166002958	166038258	AC138358.1	+	3.92471	7.04483	5.83174	4.07409	NA	NA	NA	NA	1.80335	3.71801	1.95912	5.09227
ENSMUSG00000040612.Ildr2	1	166254139	166316823	Ildr2	+	2.95327	3.83249	5.08509	2.05224	NA	NA	NA	NA	1.96261	9.28471	1.17846	5.79878
ENSMUSG00000026563.Tada1	1	166379097	166393621	Tada1	+	3.73456	5.33066	4.06997	3.7342	NA	NA	NA	NA	1.13162	4.50005	0.489844	3.61887
ENSMUSG00000040596.Pogk	1	166384622	166409863	Pogk	-	2.88075	3.08958	4.299	2.9976	NA	NA	NA	NA	1.79342	7.26684	1.21113	4.85238
ENSMUSG00000097823.AC119212.1	1	166974024	167000841	AC119212.1	-	3.92484	5.53299	3.79974	3.84799	NA	NA	NA	NA	1.88002	2.63697	0.582103	4.14208
ENSMUSG00000060568.Fam78b	1	167001417	167091302	Fam78b	+	3.32082	5.53299	6.21338	3.6794	NA	NA	NA	NA	1.45438	4.63805	1.49996	4.22272
ENSMUSG00000026558.Uck2	1	167226090	167285127	Uck2	-	4.60386	5.48019	7.86243	4.39266	NA	NA	NA	NA	1.54858	4.3833	1.11891	4.89793
ENSMUSG00000026687.Aldh9a1	1	167349991	167368530	Aldh9a1	+	4.1498	5.62926	6.75682	3.10195	NA	NA	NA	NA	1.92738	3.25223	1.3921	2.48184
ENSMUSG00000026686.Lmx1a	1	167689239	167848741	Lmx1a	+	3.33917	3.35388	3.0873	2.98223	NA	NA	NA	NA	1.54349	3.57955	1.21296	3.80792
ENSMUSG00000052534.Pbx1	1	168153527	168432270	Pbx1	-	3.71572	4.21457	4.63873	4.07332	NA	NA	NA	NA	1.73358	3.52859	1.24136	3.88786
ENSMUSG00000026670.Uap1	1	170141938	170174957	Uap1	-	4.04901	4.61301	6.43741	3.35601	NA	NA	NA	NA	1.94709	6.04392	1.68438	4.90674
ENSMUSG00000026667.Uhmk1	1	170193420	170215397	Uhmk1	-	3.68867	6.838	8.49026	4.57145	NA	NA	NA	NA	1.62466	4.36463	0.847303	3.34474
ENSMUSG00000044306.4930500M09Rik	1	170214860	170215556	4930500M09Rik	+	3.68867	6.838	8.49026	4.57145	NA	NA	NA	NA	2.87217	6.62961	0.978023	4.09177
ENSMUSG00000038473.Nos1ap	1	170302668	170589861	Nos1ap	-	3.61839	5.33052	6.92636	3.11832	NA	NA	NA	NA	1.47755	3.15142	1.6709	4.03822
ENSMUSG00000026663.Atf6	1	170704457	170867771	Atf6	-	4.64919	5.7913	5.56007	4.12357	NA	NA	NA	NA	1.65626	3.70475	1.29646	3.4312
ENSMUSG00000026659.Dusp12	1	170873498	170885540	Dusp12	-	3.81498	5.40532	8.21555	4.01375	NA	NA	NA	NA	2.36176	6.11577	2.42379	5.88377
ENSMUSG00000059498.Fcgr3	1	171051174	171064935	Fcgr3	-	1.76023	3.07592	3.36463	1.2272	NA	NA	NA	NA	1.22641	3.34431	0.469085	3.14113
ENSMUSG00000040940.Arhgef1	7	24902912	24926592	Arhgef1	+	2.94612	5.06823	6.82014	3.17784	NA	NA	NA	NA	2.12196	4.17288	1.42522	4.06156
ENSMUSG00000058076.Sdhc	1	171127165	171150603	Sdhc	-	3.66744	5.57203	5.73474	4.84945	NA	NA	NA	NA	1.45447	2.28855	1.01543	4.38328
ENSMUSG00000056569.Mpz	1	171150711	171161130	Mpz	+	3.66744	5.57203	5.73474	4.84945	NA	NA	NA	NA	2.15378	3.81947	1.21048	6.69812
ENSMUSG00000038370.Pcp4l1	1	171173262	171196268	Pcp4l1	-	4.17381	8.05529	7.23297	4.16851	NA	NA	NA	NA	1.71979	5.1145	2.02027	3.53335
ENSMUSG00000053483.Usp21	1	171281945	171287991	Usp21	-	3.30265	6.35991	4.47721	3.77424	NA	NA	NA	NA	1.63087	3.9351	0.906083	2.79412
ENSMUSG00000013973.Dedd	1	171329145	171342331	Dedd	+	3.53777	4.88451	5.24261	3.52005	NA	NA	NA	NA	1.25253	4.43025	1.11914	2.67807
ENSMUSG00000013997.Nit1	1	171338008	171345646	Nit1	-	4.6408	6.34886	8.49257	4.16387	NA	NA	NA	NA	1.48899	1.78388	0.95882	3.03927
ENSMUSG00000006412.Pfdn2	1	171345670	171359254	Pfdn2	+	4.6408	6.34886	8.49257	4.16387	NA	NA	NA	NA	1.74578	2.57697	1.6584	3.44841
ENSMUSG00000026641.Usf1	1	171411313	171419142	Usf1	+	4.76771	6.96354	6.41942	4.90898	NA	NA	NA	NA	2.35964	6.41245	1.10388	8.44047
ENSMUSG00000026553.Copa	1	172082529	172122330	Copa	+	3.90485	5.19987	6.35771	4.54331	NA	NA	NA	NA	1.31989	10.2336	0.833453	5.42491
ENSMUSG00000026554.Dcaf8	1	172148015	172196393	Dcaf8	+	4.15156	3.96365	4.43326	3.83468	NA	NA	NA	NA	2.0431	6.22699	1.80782	5.6119
ENSMUSG00000026547.Tagln2	1	172500047	172507380	Tagln2	+	3.23834	7.08356	4.04724	3.90025	NA	NA	NA	NA	1.5343	4.23405	2.69897	6.51309
ENSMUSG00000005338.Cadm3	1	173334254	173367695	Cadm3	-	2.75978	3.92302	3.7854	3.07172	NA	NA	NA	NA	2.04351	3.4812	1.04726	4.71492
ENSMUSG00000028354.Fmn2	1	174501825	174822717	Fmn2	+	3.57485	5.10929	4.94434	3.8611	NA	NA	NA	NA	1.46899	3.28846	1.18805	3.71827
ENSMUSG00000026526.Fh1	1	175600374	175625635	Fh1	-	3.91135	7.86912	8.13657	3.51368	NA	NA	NA	NA	1.68448	7.75213	1.24187	4.50579
ENSMUSG00000026525.Opn3	1	175662421	175692776	Opn3	-	3.42341	5.97255	5.71538	4.12853	NA	NA	NA	NA	2.00358	5.71977	1.37225	5.07581
ENSMUSG00000039748.Exo1	1	175880778	175911396	Exo1	+	4.38302	6.54867	7.09223	3.82376	NA	NA	NA	NA	1.70429	2.8181	1.62435	3.19095
ENSMUSG00000026504.Sdccag8	1	176814660	177020437	Sdccag8	+	4.18241	5.68246	5.69623	3.66137	NA	NA	NA	NA	1.60133	3.69985	0.987041	4.97603
ENSMUSG00000019699.Akt3	1	177020073	177258203	Akt3	-	4.05826	5.95832	6.09166	3.30459	NA	NA	NA	NA	1.43799	3.5435	1.19206	3.26488
ENSMUSG00000097892.AC120370.1	1	177429047	177443270	AC120370.1	-	3.59021	5.59433	4.61431	3.21593	NA	NA	NA	NA	1.82414	3.86972	2.05776	4.5244
ENSMUSG00000015961.Adss	1	177762962	177796511	Adss	-	4.25133	6.38076	5.59508	4.53153	NA	NA	NA	NA	1.97722	6.35481	1.77151	3.57328
XLOC_001250.NA	1	177983275	177990415	NA	+	1.79459	2.78645	2.51428	1.86851	NA	NA	NA	NA	0.584221	2.24623	0.457156	3.06445
ENSMUSG00000026502.Desi2	1	178187417	178252598	Desi2	+	2.19528	2.15458	2.44009	1.67785	NA	NA	NA	NA	2.05877	4.07278	1.36001	2.12332
ENSMUSG00000039630.Hnrnpu	1	178323074	178337797	Hnrnpu	-	3.93507	6.8375	7.6123	4.80949	NA	NA	NA	NA	3.18	8.68207	1.99631	5.46726
ENSMUSG00000026495.Efcab2	1	178405881	178483247	Efcab2	+	3.95587	7.20622	6.53284	3.76417	NA	NA	NA	NA	1.26409	3.05454	0.958775	2.27924
ENSMUSG00000026494.Kif26b	1	178529125	178932855	Kif26b	+	3.8928	5.5735	5.65802	3.59327	NA	NA	NA	NA	1.60432	3.88109	1.28511	4.12781
ENSMUSG00000055067.Smyd3	1	178951960	179518041	Smyd3	-	3.58003	6.117	6.51663	3.96441	NA	NA	NA	NA	1.66429	4.21806	1.18219	4.09013
ENSMUSG00000026492.Tfb2m	1	179528055	179546267	Tfb2m	-	3.52872	5.98847	7.81441	4.50176	NA	NA	NA	NA	2.41778	3.51949	0.973807	1.77308
ENSMUSG00000038949.Cnst	1	179546370	179627478	Cnst	+	3.52872	5.98847	7.81441	4.50176	NA	NA	NA	NA	1.51116	3.96396	1.28501	3.71702
ENSMUSG00000038936.Sccpdh	1	179668210	179687189	Sccpdh	+	3.72288	4.04259	5.91386	4.06355	NA	NA	NA	NA	0.885911	6.33552	1.17898	4.0192
ENSMUSG00000026491.Ahctf1	1	179744894	179803680	Ahctf1	-	4.61385	6.44888	9.31606	3.8861	NA	NA	NA	NA	2.2777	6.84485	1.78508	7.83135
ENSMUSG00000026490.Cdc42bpa	1	179960472	180165603	Cdc42bpa	+	4.22919	6.98896	8.27764	3.10661	NA	NA	NA	NA	1.90138	5.10088	0.707096	3.36627
ENSMUSG00000038855.Itpkb	1	180330485	180424802	Itpkb	+	2.95439	4.31402	5.85747	3.0923	NA	NA	NA	NA	1.49346	4.2327	1.07114	3.80886
ENSMUSG00000053963.6330403A02Rik	1	180432387	180483504	6330403A02Rik	-	3.77456	3.14328	4.80353	3.46463	NA	NA	NA	NA	1.54406	5.72693	1.11923	4.4439
ENSMUSG00000026496.Parp1	1	180568955	180601253	Parp1	+	4.13039	6.78629	8.21065	4.08145	NA	NA	NA	NA	2.42727	4.97924	1.59295	5.1061
ENSMUSG00000058729.Lin9	1	180641150	180690518	Lin9	+	4.24719	9.52726	10.7433	5.07704	NA	NA	NA	NA	1.97709	8.01214	1.60408	6.91857
ENSMUSG00000026497.Mixl1	1	180693043	180697034	Mixl1	-	1.86903	5.29654	6.04518	3.42292	NA	NA	NA	NA	2.05342	5.19317	1.0127	4.93183
ENSMUSG00000026499.Acbd3	1	180726043	180754203	Acbd3	+	3.71899	7.10211	6.18961	4.65412	NA	NA	NA	NA	1.7171	3.96005	1.19077	3.36405
XLOC_001274.NA	1	180777099	180792563	NA	+	4.08009	4.58252	6.64645	3.63198	NA	NA	NA	NA	1.75925	2.53217	1.55706	5.08338
ENSMUSG00000060743.H3f3a	1	180800832	180813943	H3f3a	-	4.54343	8.43114	7.79505	4.60485	NA	NA	NA	NA	1.95943	5.38811	1.05347	3.53182
ENSMUSG00000026520.Pycr2	1	180904274	180908087	Pycr2	+	4.06659	7.79363	10.0974	4.25208	NA	NA	NA	NA	2.16436	5.26073	1.36719	4.46832
ENSMUSG00000038793.Lefty1	1	180935022	180938400	Lefty1	+	3.23475	3.958	2.97138	3.21979	NA	NA	NA	NA	1.96812	3.40886	1.29941	4.65225
ENSMUSG00000026519.Tmem63a	1	180942344	180975112	Tmem63a	+	3.41914	7.28325	6.15662	3.63303	NA	NA	NA	NA	1.6566	3.21894	1.51766	3.43631
ENSMUSG00000026516.Nvl	1	181093423	181144157	Nvl	-	3.49264	5.60506	7.30647	4.20444	NA	NA	NA	NA	1.87847	5.25729	1.30505	4.61581
ENSMUSG00000062169.Cnih4	1	181150931	181168994	Cnih4	+	4.53657	9.8661	7.90354	3.45606	NA	NA	NA	NA	2.11944	8.46669	1.39807	3.82722
ENSMUSG00000038733.Wdr26	1	181173228	181211552	Wdr26	-	4.14732	6.07539	6.93918	3.98399	NA	NA	NA	NA	1.68315	6.12931	1.45074	5.37899
ENSMUSG00000026514.Cnih3	1	181352628	181460641	Cnih3	+	2.98453	4.8183	5.00396	3.53782	NA	NA	NA	NA	1.54913	4.02806	1.20386	5.23216
ENSMUSG00000004880.Lbr	1	181815316	181842401	Lbr	-	3.73555	7.22311	6.32639	3.8845	NA	NA	NA	NA	1.45943	4.90512	1.73525	5.27367
ENSMUSG00000022995.Enah	1	181904445	182019980	Enah	-	4.18352	6.60821	6.92201	4.37202	NA	NA	NA	NA	2.05663	5.92199	1.55762	5.47659
XLOC_001296.NA	1	182020109	182103274	NA	+	4.18352	6.60821	9.09493	4.37202	NA	NA	NA	NA	1.59113	4.13744	1.16058	4.20639
ENSMUSG00000026511.Srp9	1	182124737	182132407	Srp9	+	3.38897	5.19568	5.50395	3.68599	NA	NA	NA	NA	1.38313	3.99725	1.03313	4.40322
ENSMUSG00000038633.Degs1	1	182275772	182282804	Degs1	-	3.52287	7.81435	5.53545	4.29802	NA	NA	NA	NA	2.00991	5.74789	1.40395	5.84868
ENSMUSG00000047539.Fbxo28	1	182313102	182341606	Fbxo28	-	3.37754	7.93548	5.61961	3.67834	NA	NA	NA	NA	1.75038	5.76207	1.81526	4.56118
ENSMUSG00000026510.Trp53bp2	1	182409172	182462432	Trp53bp2	+	2.69159	6.09264	6.60165	4.37464	NA	NA	NA	NA	2.3495	5.04713	1.07515	5.01402
ENSMUSG00000026509.Capn2	1	182467256	182517495	Capn2	-	3.20997	5.98657	4.3887	3.81636	NA	NA	NA	NA	1.65648	4.15107	1.02328	4.34777
ENSMUSG00000038576.Susd4	1	182763860	182896598	Susd4	+	2.94256	5.1952	3.11981	3.08862	NA	NA	NA	NA	1.59684	2.81011	1.28272	3.7502
ENSMUSG00000030768.Disp1	1	183086264	183221529	Disp1	-	2.32302	5.41858	4.56623	2.92537	NA	NA	NA	NA	1.5814	4.4491	1.36399	4.65744
ENSMUSG00000056050.MIA3	1	183326725	183369529	MIA3	-	3.50321	4.33559	4.55668	3.02643	NA	NA	NA	NA	1.6277	4.31262	1.17527	3.03393
ENSMUSG00000039377.Hlx	1	184727140	184732619	Hlx	-	3.03743	5.25016	5.20128	3.60423	NA	NA	NA	NA	2.14291	4.35557	1.33342	4.16041
ENSMUSG00000073481.Mosc2	1	184813068	184846451	Mosc2	-	3.37968	5.73373	6.5814	4.34419	NA	NA	NA	NA	1.67267	6.68388	0.94805	5.1815
ENSMUSG00000039318.Rab3gap2	1	185204168	185286743	Rab3gap2	+	3.4896	5.20716	5.05753	3.5559	NA	NA	NA	NA	1.32702	4.99426	1.30918	4.2516
ENSMUSG00000026618.Iars2	1	185284726	185329396	Iars2	-	4.24669	8.04219	7.41334	3.93447	NA	NA	NA	NA	1.6934	4.38631	1.03827	5.31435
ENSMUSG00000026617.Bpnt1	1	185332149	185357777	Bpnt1	+	3.61529	3.77661	5.41745	2.89842	NA	NA	NA	NA	1.719	5.25195	0.999534	3.92253
ENSMUSG00000026615.Eprs	1	185363095	185428355	Eprs	+	3.61065	4.94231	6.26168	3.01485	NA	NA	NA	NA	1.71429	5.13969	1.42717	3.26625
ENSMUSG00000039246.Lyplal1	1	186087731	186117310	Lyplal1	-	5.46809	4.76277	3.90864	2.68735	NA	NA	NA	NA	1.56633	3.98893	1.23739	4.27657
ENSMUSG00000039239.Tgfb2	1	186623186	186705992	Tgfb2	-	3.41102	5.10962	5.04599	3.96955	NA	NA	NA	NA	1.56112	4.31441	1.20688	4.55773
ENSMUSG00000001305.Rrp15	1	186720978	186749358	Rrp15	-	4.57193	4.23388	4.87427	3.84256	NA	NA	NA	NA	1.38119	4.90563	2.11693	2.61698
ENSMUSG00000026611.Spata17	1	187044648	187215465	Spata17	-	3.84204	6.14083	7.04219	3.77216	NA	NA	NA	NA	1.6849	3.5867	0.525392	2.89812
ENSMUSG00000039210.Gpatch2	1	187215508	187351704	Gpatch2	+	3.84204	6.14083	7.04219	3.77216	NA	NA	NA	NA	1.87044	3.52475	1.2845	4.53173
ENSMUSG00000026608.Kctd3	1	188971098	189007840	Kctd3	-	4.46482	7.54214	8.25477	4.80642	NA	NA	NA	NA	1.7764	5.23329	1.20563	5.42837
ENSMUSG00000037624.Kcnk2	1	189207931	189343832	Kcnk2	-	2.94178	3.20574	4.06169	2.2073	NA	NA	NA	NA	1.65587	4.24199	0.911069	4.3398
ENSMUSG00000026604.Ptpn14	1	189728268	189876695	Ptpn14	+	3.70381	6.25449	7.25943	4.37658	NA	NA	NA	NA	1.64261	3.72694	1.29575	4.38909
ENSMUSG00000026603.Smyd2	1	189880492	189922363	Smyd2	-	3.59875	4.10546	5.035	4.07044	NA	NA	NA	NA	1.69332	4.41291	1.45026	4.91603
ENSMUSG00000010175.Prox1	1	190118038	190170680	Prox1	-	3.78369	5.60834	6.16473	4.01517	NA	NA	NA	NA	1.92699	4.03939	1.41521	4.72932
ENSMUSG00000079045.Gm17566	1	190170296	190217276	Gm17566	+	3.78369	5.60834	6.07684	4.01517	NA	NA	NA	NA	2.01103	3.54744	1.13886	3.40883
ENSMUSG00000089872.Rps6kc1	1	190700202	190911770	Rps6kc1	-	3.03797	5.36331	4.59853	2.87378	NA	NA	NA	NA	1.62304	4.15361	1.23462	3.91153
ENSMUSG00000037568.Vash2	1	190947648	190979296	Vash2	-	2.70135	5.0417	5.67892	3.88098	NA	NA	NA	NA	2.06361	4.03625	1.46563	3.97502
ENSMUSG00000066595.Mfsd7b	1	191005832	191026190	Mfsd7b	-	3.95013	5.03043	5.76431	3.70309	NA	NA	NA	NA	1.59083	4.86278	0.943838	2.96461
ENSMUSG00000097845.AC138229.1	1	191025350	191026186	AC138229.1	+	3.95013	6.44704	6.75888	4.44688	NA	NA	NA	NA	2.74994	6.74372	0.894305	4.02229
ENSMUSG00000026632.Tatdn3	1	191045826	191062932	Tatdn3	-	6.63755	6.93594	8.04862	3.91302	NA	NA	NA	NA	1.77056	2.32987	1.79347	2.65526
ENSMUSG00000026628.Atf3	1	191170296	191183340	Atf3	-	3.37546	4.99637	5.60889	3.37714	NA	NA	NA	NA	1.57473	4.41874	1.33755	4.53069
ENSMUSG00000037499.Nenf	1	191306789	191318194	Nenf	-	3.26461	5.98596	4.47648	2.84758	NA	NA	NA	NA	1.1756	3.71007	1.30169	3.62086
ENSMUSG00000026627.Tmem206	1	191325912	191350914	Tmem206	+	3.9572	6.62132	5.2945	3.43802	NA	NA	NA	NA	1.29876	4.54176	1.30107	5.11442
ENSMUSG00000026626.Ppp2r5a	1	191351981	191397041	Ppp2r5a	-	3.36387	6.64951	7.24512	5.08247	NA	NA	NA	NA	1.7493	5.94242	0.739994	9.57269
ENSMUSG00000037474.Dtl	1	191537365	191575534	Dtl	-	4.39334	5.82335	6.13365	3.67709	NA	NA	NA	NA	1.84044	5.77716	1.31104	3.76357
ENSMUSG00000037461.Ints7	1	191575763	191622672	Ints7	+	4.39334	5.82335	6.13365	3.67709	NA	NA	NA	NA	1.95152	6.8528	1.1139	8.41078
ENSMUSG00000026623.Lpgat1	1	191717834	191784255	Lpgat1	+	3.4891	7.86324	8.15989	3.62404	NA	NA	NA	NA	1.67317	5.26303	1.16013	4.39484
ENSMUSG00000026622.Nek2	1	191821444	191833050	Nek2	+	3.79284	5.46347	4.78213	3.90772	NA	NA	NA	NA	1.78149	4.15191	2.00038	2.18722
ENSMUSG00000055833.1700034H15Rik	1	191890233	191907527	1700034H15Rik	-	3.57852	7.19875	6.97714	3.03214	NA	NA	NA	NA	1.33311	7.77666	1.00591	5.97935
ENSMUSG00000037434.Slc30a1	1	191906767	191913247	Slc30a1	+	3.57852	7.19875	5.71905	3.47046	NA	NA	NA	NA	1.41646	7.77666	1.13403	5.97935
ENSMUSG00000026637.Traf5	1	191997430	192092559	Traf5	-	3.56312	6.71647	4.7522	3.66996	NA	NA	NA	NA	1.76154	4.1307	1.27006	2.47728
ENSMUSG00000037395.Rcor3	1	192098656	192138010	Rcor3	-	3.50169	6.18139	5.74837	3.97039	NA	NA	NA	NA	1.90436	4.98612	1.37222	3.86369
ENSMUSG00000097316.CAAA01201205.1	1	192136898	192151013	CAAA01201205.1	+	3.52986	6.18139	5.74837	3.54649	NA	NA	NA	NA	1.89014	4.9669	2.46587	4.90377
ENSMUSG00000016262.Sertad4	1	192844431	192855752	Sertad4	-	3.55829	5.13288	6.1991	3.35606	NA	NA	NA	NA	2.311	6.17561	1.33641	6.30403
ENSMUSG00000089812.Gm15867	1	192854928	192856466	Gm15867	+	3.55829	5.13288	6.1991	3.73709	NA	NA	NA	NA	2.18085	9.50346	1.33565	9.53368
ENSMUSG00000016200.Syt14	1	192897307	193035698	Syt14	-	4.52327	4.68767	6.08258	4.01854	NA	NA	NA	NA	1.59794	3.45514	0.609318	3.8739
ENSMUSG00000016181.Diexf	1	193104403	193130251	Diexf	-	3.2261	6.30517	5.53046	3.27842	NA	NA	NA	NA	1.966	4.82747	1.67106	3.7956
ENSMUSG00000026638.Irf6	1	193153112	193172042	Irf6	+	3.74845	4.51998	4.75255	2.8899	NA	NA	NA	NA	2.32401	3.89083	1.03866	2.89042
ENSMUSG00000026640.Plxna2	1	194619829	194816869	Plxna2	+	3.94017	6.0117	6.02897	3.93197	NA	NA	NA	NA	1.66819	3.67315	1.17182	4.55853
ENSMUSG00000097325.AC162692.1	1	194955759	194976959	AC162692.1	-	3.47831	6.78056	4.32169	3.49558	NA	NA	NA	NA	1.84687	2.37556	1.28603	5.01173
ENSMUSG00000096929.mmu-mir-29b-2	1	194976375	195037908	mmu-mir-29b-2	+	3.47831	6.78056	6.90506	3.49558	NA	NA	NA	NA	1.63485	3.51663	1.28991	5.16835
ENSMUSG00000097541.AC162384.1	10	3364073	3367135	AC162384.1	-	2.79437	4.76768	3.71083	4.71215	NA	NA	NA	NA	1.8668	5.19238	2.11199	5.84906
ENSMUSG00000040653.Ppp1r14c	10	3366150	3464975	Ppp1r14c	+	2.79437	5.40548	5.00243	4.71215	NA	NA	NA	NA	1.62696	3.90837	0.696493	4.97514
ENSMUSG00000040624.Plekhg1	10	3740364	3967303	Plekhg1	+	3.22948	4.04314	5.42386	4.03867	NA	NA	NA	NA	1.66579	3.14951	1.27366	3.59226
ENSMUSG00000040675.Mthfd1l	10	3973118	4167081	Mthfd1l	+	3.76882	5.50797	5.15175	4.96705	NA	NA	NA	NA	1.4785	4.5344	1.32017	5.05177
ENSMUSG00000038587.Akap12	10	4266329	4359468	Akap12	+	4.58547	5.71672	6.08287	5.33321	NA	NA	NA	NA	1.72906	4.56523	1.28188	5.11241
ENSMUSG00000075327.Zbtb2	10	4367074	4388108	Zbtb2	-	3.96267	8.2131	9.44708	5.50823	NA	NA	NA	NA	1.50011	5.06536	1.11271	6.80982
ENSMUSG00000019763.Rmnd1	10	4401915	4432388	Rmnd1	-	4.09598	6.15449	7.1249	4.93997	NA	NA	NA	NA	1.6196	5.13525	1.50553	6.03254
ENSMUSG00000061759.1700052N19Rik	10	4432467	4455141	1700052N19Rik	+	4.09598	6.15449	7.1249	4.93997	NA	NA	NA	NA	2.00857	3.78682	1.74395	5.7477
ENSMUSG00000096054.SYNE1	10	5336949	5550692	SYNE1	-	3.95814	4.1842	3.9203	3.80912	NA	NA	NA	NA	1.78499	3.10767	0.81232	4.05876
ENSMUSG00000019773.Fbxo5	10	5799160	5805600	Fbxo5	-	4.38137	5.25907	6.33503	4.75472	NA	NA	NA	NA	2.17868	2.874	1.01474	5.5251
ENSMUSG00000019774.Mtrf1l	10	5811887	5823910	Mtrf1l	-	4.68823	3.49338	5.52722	5.31183	NA	NA	NA	NA	2.71183	7.97974	1.57451	11.1652
ENSMUSG00000019775.Rgs17	10	5825663	5922400	Rgs17	-	2.92031	4.50586	4.71576	4.43499	NA	NA	NA	NA	1.74272	3.41311	1.55932	4.06385
ENSMUSG00000015202.Cnksr3	10	7119063	7212237	Cnksr3	-	3.42122	5.32431	7.64548	5.37109	NA	NA	NA	NA	1.61157	3.80593	1.40134	4.01959
ENSMUSG00000019796.Lrp11	10	7589800	7625483	Lrp11	+	3.65806	6.90321	7.86117	4.43496	NA	NA	NA	NA	2.32844	4.69395	1.30672	5.37856
ENSMUSG00000019795.Pcmt1	10	7629373	7681136	Pcmt1	-	3.51336	6.4875	7.18402	5.43959	NA	NA	NA	NA	1.68196	6.19233	1.53263	6.76568
ENSMUSG00000040021.Lats1	10	7681209	7716458	Lats1	+	3.51336	6.4875	7.18402	5.43959	NA	NA	NA	NA	1.94426	6.26606	2.13206	6.20446
ENSMUSG00000019794.Katna1	10	7726000	7763150	Katna1	+	3.7769	6.27614	6.09675	6.70055	NA	NA	NA	NA	1.672	2.75827	1.42275	3.16866
ENSMUSG00000040006.Ginm1	10	7767947	7792800	Ginm1	-	4.07363	6.24169	5.9282	5.49836	NA	NA	NA	NA	1.85662	5.09302	1.9229	5.77944
ENSMUSG00000015757.Ppil4	10	7792891	7823135	Ppil4	+	4.07363	6.24169	5.9282	5.49836	NA	NA	NA	NA	1.3418	4.16452	1.48232	5.92522
ENSMUSG00000015755.Tab2	10	7905653	7956230	Tab2	-	3.28027	5.74004	6.28114	4.46725	NA	NA	NA	NA	2.0558	5.58989	1.98971	6.91551
ENSMUSG00000047712.Ust	10	8204753	8518825	Ust	-	3.57347	3.06895	4.35354	5.36602	NA	NA	NA	NA	1.53515	3.31281	1.03576	4.30272
ENSMUSG00000015305.Sash1	10	8722219	8886070	Sash1	-	3.23366	5.29063	5.95597	4.77469	NA	NA	NA	NA	1.67933	3.18056	1.26489	4.59266
ENSMUSG00000097597.AC153569.1	10	8884594	8886880	AC153569.1	+	3.40381	5.29063	4.9209	4.55805	NA	NA	NA	NA	1.75774	6.604	0.997222	5.64417
ENSMUSG00000060487.Samd5	10	9627259	9675208	Samd5	-	3.29204	4.79378	5.29899	3.76582	NA	NA	NA	NA	1.39782	5.26308	1.28082	4.90402
ENSMUSG00000019790.Stxbp5	10	9755547	9901079	Stxbp5	-	3.25098	4.73071	4.98141	5.0749	NA	NA	NA	NA	1.57487	2.81876	1.08672	3.96722
ENSMUSG00000090112.Shprh	10	11149427	11217595	Shprh	+	3.78394	6.98556	7.07711	5.10121	NA	NA	NA	NA	2.32166	6.20722	1.73906	7.5519
ENSMUSG00000097007.AC167234.1	10	11244790	11281221	AC167234.1	-	3.02284	6.65516	6.34621	4.78306	NA	NA	NA	NA	1.93457	5.7448	1.17902	6.09326
ENSMUSG00000047648.Fbxo30	10	11281330	11298052	Fbxo30	+	3.02284	6.65516	6.34621	4.78306	NA	NA	NA	NA	2.23087	9.80095	2.13464	8.38099
ENSMUSG00000055493.Epm2a	10	11343404	11459644	Epm2a	+	4.81986	4.25098	7.81651	5.21117	NA	NA	NA	NA	1.3845	4.74865	1.06492	6.09718
ENSMUSG00000039232.Stx11	10	12939983	12964259	Stx11	-	3.55944	6.66955	4.75475	5.04213	NA	NA	NA	NA	2.1515	5.52397	0.867084	6.0711
ENSMUSG00000078348.Sf3b5	10	13008450	13009182	Sf3b5	+	4.02766	7.32692	6.27679	4.3047	NA	NA	NA	NA	2.25972	4.45672	1.13754	3.12991
ENSMUSG00000019817.Plagl1	10	13090691	13131694	Plagl1	+	2.5298	4.03944	3.56017	4.25752	NA	NA	NA	NA	1.87402	4.33524	1.39686	6.64799
ENSMUSG00000062866.Phactr2	10	13207717	13474396	Phactr2	-	3.03824	5.67532	6.2225	3.43582	NA	NA	NA	NA	1.88292	4.12191	1.19021	4.91678
ENSMUSG00000019808.Adat2	10	13552894	13563376	Adat2	+	3.41005	5.8338	6.45867	4.19601	NA	NA	NA	NA	1.52946	3.34934	1.7663	6.25966
ENSMUSG00000015501.Hivep2	10	13966379	14151376	Hivep2	+	3.46742	6.97321	8.29289	6.12875	NA	NA	NA	NA	1.95107	4.62705	1.20214	4.19666
ENSMUSG00000039116.Gpr126	10	14402585	14545036	Gpr126	-	3.51244	7.03984	5.36245	3.80762	NA	NA	NA	NA	1.32688	3.80335	0.758351	4.45421
ENSMUSG00000019868.Vta1	10	14654755	14705560	Vta1	-	3.84022	6.66516	7.23378	4.84538	NA	NA	NA	NA	1.14424	3.62405	0	5.98842
XLOC_005666.NA	10	17721475	17722479	NA	-	4.16859	4.96998	6.1094	5.12654	NA	NA	NA	NA	2.07362	4.42309	0.37302	8.47143
ENSMUSG00000039910.Cited2	10	17723228	17725673	Cited2	+	4.16859	5.95081	6.1094	5.12654	NA	NA	NA	NA	2.07362	4.32509	1.52813	4.89647
ENSMUSG00000039879.Heca	10	17900466	17948067	Heca	-	3.82996	5.89644	4.28843	4.48269	NA	NA	NA	NA	2.13755	6.85743	1.18012	7.54878
ENSMUSG00000078453.3110003A17Rik	10	18011263	18023252	3110003A17Rik	-	2.8275	5.49978	5.7123	4.08284	NA	NA	NA	NA	2.22683	2.5444	2.06213	2.11415
ENSMUSG00000019854.Reps1	10	18055861	18125155	Reps1	+	3.3246	5.84184	6.45384	4.91301	NA	NA	NA	NA	1.65243	6.16335	0.948565	5.73572
XLOC_004622.NA	10	18318524	18342898	NA	+	3.16685	7.04622	5.39375	4.97008	NA	NA	NA	NA	1.88028	8.89627	1.10816	6.85168
ENSMUSG00000019851.Perp	10	18845071	18857073	Perp	+	2.89653	5.08252	5.16698	4.98835	NA	NA	NA	NA	2.03187	6.47996	1.17021	6.60217
ENSMUSG00000019850.Tnfaip3	10	19000910	19015657	Tnfaip3	-	3.65346	4.96981	4.06631	3.94103	NA	NA	NA	NA	2.01367	5.9238	1.96295	8.45042
ENSMUSG00000020009.Ifngr1	10	19591949	19610229	Ifngr1	+	2.56216	6.51644	7.9799	4.49733	NA	NA	NA	NA	1.73976	6.49498	0.771311	4.28196
ENSMUSG00000050473.Slc35d3	10	19847917	19851459	Slc35d3	-	4.06162	4.48648	6.60355	4.81066	NA	NA	NA	NA	1.98503	5.77846	2.0357	5.0692
ENSMUSG00000020003.Pex7	10	19859929	19907689	Pex7	-	5.89161	8.48533	9.97511	7.33467	NA	NA	NA	NA	1.61957	6.39957	1.40531	6.34031
ENSMUSG00000071369.Map3k5	10	19934472	20142753	Map3k5	+	3.54161	4.489	6.24151	4.92858	NA	NA	NA	NA	1.56583	4.0061	1.04049	5.14952
ENSMUSG00000019996.Mtap7	10	20148471	20281589	Mtap7	+	4.56774	6.5338	6.76153	4.67031	NA	NA	NA	NA	1.89727	4.44329	1.3549	4.94644
ENSMUSG00000037608.Bclaf1	10	20312469	20342501	Bclaf1	+	3.91545	6.55689	7.75778	5.36827	NA	NA	NA	NA	1.49611	5.94542	0.907262	4.51838
ENSMUSG00000019992.Fam54a	10	20347819	20361669	Fam54a	+	4.85786	6.13307	5.9056	5.82732	NA	NA	NA	NA	1.52893	4.86867	1.47247	4.80141
ENSMUSG00000019986.Ahi1	10	20952547	21080428	Ahi1	+	4.4331	5.37059	5.45727	4.17188	NA	NA	NA	NA	1.6609	3.95587	1.11223	5.69815
ENSMUSG00000019982.Myb	10	21124930	21160984	Myb	-	3.52132	5.7621	6.78585	5.41701	NA	NA	NA	NA	2.56254	4.08742	1.29936	6.03045
ENSMUSG00000019977.Hbs1l	10	21295979	21368889	Hbs1l	+	4.90189	3.66296	5.54123	5.17524	NA	NA	NA	NA	2.01648	5.02385	1.01092	5.13298
ENSMUSG00000097327.RP23-58L22.2	10	22113050	22148823	RP23-58L22.2	-	3.43455	4.35754	4.07279	2.44952	NA	NA	NA	NA	5.53007	3.19823	4.93217	8.63655
ENSMUSG00000055657.E030030I06Rik	10	22113050	22149270	E030030I06Rik	-	3.32594	4.35754	4.07279	2.44952	NA	NA	NA	NA	5.53007	3.19823	4.93217	8.63655
ENSMUSG00000002205.Vrk3	7	44748413	44777515	Vrk3	+	5.05002	6.77093	6.02936	4.76347	NA	NA	NA	NA	2.03428	7.28304	1.53644	6.30502
ENSMUSG00000038539.Atf5	7	44812257	44816658	Atf5	-	3.98671	5.32512	6.85927	4.26736	NA	NA	NA	NA	1.77583	4.96677	1.58868	4.16538
ENSMUSG00000071359.Tbpl1	10	22703879	22731938	Tbpl1	-	3.18634	5.4426	7.17048	4.32548	NA	NA	NA	NA	1.59975	4.91443	1.36538	4.66958
XLOC_004662.NA	10	22732016	22748166	NA	+	3.18634	5.4426	7.17048	4.32548	NA	NA	NA	NA	0.687963	1.05017	0.253478	1.55653
ENSMUSG00000010461.Eya4	10	23104168	23349895	Eya4	-	3.43845	4.55586	5.37992	4.5029	NA	NA	NA	NA	1.78953	3.13428	1.55794	4.48955
ENSMUSG00000037455.1110021L09Rik	10	23796986	23827968	1110021L09Rik	+	3.29957	5.16417	6.60186	2.96046	NA	NA	NA	NA	1.79885	3.30975	1.08631	4.90665
ENSMUSG00000019998.Stx7	10	24149317	24188959	Stx7	+	5.01407	7.59482	6.05528	3.8374	NA	NA	NA	NA	1.59182	6.07262	1.39604	6.47623
ENSMUSG00000020000.Moxd1	10	24223517	24302790	Moxd1	+	2.62525	3.55876	3.06178	3.14951	NA	NA	NA	NA	1.52614	3.29488	1.31273	4.59913
ENSMUSG00000087400.Gm15270	10	24549441	24597108	Gm15270	-	3.73293	4.06434	3.87044	2.07037	NA	NA	NA	NA	1.93097	4.3422	0.980931	4.63155
ENSMUSG00000019997.Ctgf	10	24595442	24598683	Ctgf	+	3.34209	5.62684	5.72783	2.70672	NA	NA	NA	NA	2.17836	4.73628	1.25381	6.90195
ENSMUSG00000037370.Enpp1	10	24637914	24712159	Enpp1	-	4.24328	6.0999	6.49384	4.52279	NA	NA	NA	NA	1.72586	4.57232	0.957884	3.8636
ENSMUSG00000019984.Med23	10	24869986	24913681	Med23	+	6.11384	8.15238	11.837	4.30891	NA	NA	NA	NA	2.30671	6.54488	1.21665	4.50785
ENSMUSG00000019978.Epb4.1l2	10	25359798	25523519	Epb4.1l2	+	2.88854	5.53575	6.46119	4.37985	NA	NA	NA	NA	1.71243	3.81296	1.14457	4.45371
ENSMUSG00000039089.L3mbtl3	10	26274468	26375185	L3mbtl3	-	3.20365	5.61227	5.84384	5.21595	NA	NA	NA	NA	1.35864	4.46999	1.32357	5.54447
ENSMUSG00000019889.Ptprk	10	28074820	28597397	Ptprk	+	4.07712	6.79353	8.36985	4.91794	NA	NA	NA	NA	1.78518	3.66269	1.61702	4.90381
ENSMUSG00000038916.6330407J23Rik	10	29143996	29199630	6330407J23Rik	+	2.84459	3.17492	3.20838	3.86209	NA	NA	NA	NA	2.22771	4.10783	1.28944	3.99992
ENSMUSG00000019883.Echdc1	10	29313166	29346661	Echdc1	+	4.09362	3.85766	4.09822	4.10724	NA	NA	NA	NA	1.49699	5.32975	0.497025	4.7217
ENSMUSG00000038876.Rnf146	10	29344178	29362442	Rnf146	-	3.78853	6.72629	8.13761	5.8067	NA	NA	NA	NA	2.38201	6.95647	1.08578	8.10444
ENSMUSG00000075266.Cenpw	10	30196011	30200540	Cenpw	-	3.70044	5.05883	5.40235	4.76857	NA	NA	NA	NA	2.69541	4.23637	0.716386	7.41549
ENSMUSG00000019791.Hint3	10	30608141	30618479	Hint3	-	3.95201	7.24652	6.97826	3.48915	NA	NA	NA	NA	1.97899	2.49958	1.02951	3.35682
ENSMUSG00000039697.Ncoa7	10	30645584	30803107	Ncoa7	-	3.74641	3.98613	4.19503	5.20154	NA	NA	NA	NA	2.03686	4.8323	2.01137	4.77791
ENSMUSG00000019789.Hey2	10	30832359	30842801	Hey2	-	3.14543	5.05119	6.00701	4.26166	NA	NA	NA	NA	2.0143	3.57991	0.774636	5.85859
ENSMUSG00000000296.Tpd52l1	10	31332380	31445921	Tpd52l1	-	4.0366	3.67686	5.98715	4.13125	NA	NA	NA	NA	1.28657	3.96692	1.00667	6.06139
ENSMUSG00000069670.Nkain2	10	32889905	32890462	Nkain2	-	3.44614	4.64069	4.17844	4.5399	NA	NA	NA	NA	3.06219	9.23608	1.15643	12.1326
ENSMUSG00000019782.Rwdd1	10	33996555	34019624	Rwdd1	-	3.82378	5.34277	6.07626	5.23047	NA	NA	NA	NA	1.57382	4.10097	1.72954	4.00553
ENSMUSG00000039497.Dse	10	34151394	34207551	Dse	-	3.78405	7.3432	8.06983	5.15428	NA	NA	NA	NA	1.71741	4.21502	1.37899	4.86019
ENSMUSG00000047514.Tspyl1	10	34282190	34284885	Tspyl1	+	4.0135	4.95987	5.09443	4.97847	NA	NA	NA	NA	1.65095	3.36445	1.81486	3.03547
ENSMUSG00000039480.Nt5dc1	10	34288288	34418552	Nt5dc1	-	4.55871	7.255	6.41828	5.61838	NA	NA	NA	NA	1.49914	4.2511	1.96628	6.4164
ENSMUSG00000044499.Hs3st5	10	36506814	36834397	Hs3st5	+	4.00927	5.17609	4.37818	4.57843	NA	NA	NA	NA	1.45748	3.30062	1.11368	4.77499
ENSMUSG00000019777.Hdac2	10	36974544	37001889	Hdac2	+	4.02008	5.73597	7.74905	5.29209	NA	NA	NA	NA	1.78286	5.31207	1.21365	5.58952
ENSMUSG00000069662.Marcks	10	37133375	37138920	Marcks	-	3.14496	4.64987	4.89944	4.63122	NA	NA	NA	NA	2.19619	8.79966	1.27995	7.53449
ENSMUSG00000086915.Gm16365	10	39558496	39613682	Gm16365	-	3.64	2.8793	3.97463	4.23889	NA	NA	NA	NA	1.2663	4.86586	1.39894	5.70484
ENSMUSG00000019842.Traf3ip2	10	39612934	39655307	Traf3ip2	+	3.64	2.8793	3.97463	4.23889	NA	NA	NA	NA	1.63637	1.25719	1.18478	1.85598
ENSMUSG00000087177.E130307A14Rik	10	39621412	39732007	E130307A14Rik	-	4.03627	6.66943	6.57149	4.53867	NA	NA	NA	NA	1.72901	3.59764	1.07466	4.48465
ENSMUSG00000019841.Rev3l	10	39732118	39875211	Rev3l	+	4.03627	6.66943	6.57149	4.53867	NA	NA	NA	NA	1.65971	3.73457	1.20036	3.53032
ENSMUSG00000096687.RP24-170A20.3	10	39890018	39899238	RP24-170A20.3	-	3.90022	4.64316	4.64186	3.852	NA	NA	NA	NA	1.0335	5.31868	0.484052	8.85397
ENSMUSG00000097890.AC118733.2	10	39899329	39907931	AC118733.2	+	3.90022	4.64316	4.64186	3.852	NA	NA	NA	NA	1.89039	5.70965	0.791705	8.15718
ENSMUSG00000071335.G630090E17Rik	10	39946907	39960153	G630090E17Rik	-	2.82089	4.6118	5.60091	4.4051	NA	NA	NA	NA	0.953176	4.75128	0.634914	1.88635
ENSMUSG00000038522.AI317395	10	40001575	40025268	AI317395	-	2.85085	5.703	4.93721	3.68623	NA	NA	NA	NA	1.77681	5.30733	1.2555	7.33463
ENSMUSG00000019838.Slc16a10	10	40033535	40142254	Slc16a10	-	2.68435	5.49272	5.00302	4.46421	NA	NA	NA	NA	1.82767	4.55672	1.61508	4.57366
ENSMUSG00000038510.Rpf2	10	40223246	40246979	Rpf2	-	3.94275	7.132	6.80395	4.18953	NA	NA	NA	NA	1.89935	8.10525	1.08589	13.5447
ENSMUSG00000075232.Amd1	10	40287458	40302188	Amd1	-	3.79815	6.59954	6.72249	4.74661	NA	NA	NA	NA	2.17378	5.75363	1.33415	6.68537
ENSMUSG00000038491.4930520K10Rik	10	40348508	40350103	4930520K10Rik	-	4.14351	6.5123	10.8903	4.96503	NA	NA	NA	NA	1.94833	7.55791	1.36551	7.82736
ENSMUSG00000038481.Cdk19	10	40349308	40483818	Cdk19	+	6.36407	5.4338	6.83319	6.21176	NA	NA	NA	NA	2.18746	4.41278	1.13857	4.90474
ENSMUSG00000038446.Cdc40	10	40831626	40883143	Cdc40	-	4.18339	6.79596	7.40283	6.34094	NA	NA	NA	NA	1.97037	4.32286	1.03313	5.12454
ENSMUSG00000019831.Wasf1	10	40883475	40938570	Wasf1	+	4.18339	6.79596	7.40283	6.34094	NA	NA	NA	NA	1.71742	4.81373	1.04296	7.27583
ENSMUSG00000038417.Fig4	10	41188172	41303241	Fig4	-	4.37276	5.68888	5.59188	5.37462	NA	NA	NA	NA	1.39111	4.5646	0.903689	5.12431
ENSMUSG00000019826.Zbtb24	10	41450396	41465571	Zbtb24	+	3.83258	6.09071	6.3383	6.22088	NA	NA	NA	NA	1.93975	4.52329	0.828001	8.17652
ENSMUSG00000019823.Mical1	10	41476314	41487032	Mical1	+	3.1618	5.39212	5.58701	4.85529	NA	NA	NA	NA	1.35188	3.63751	1.28009	4.31025
ENSMUSG00000019822.Smpd2	10	41485642	41490369	Smpd2	-	3.57957	4.95594	5.13001	4.50168	NA	NA	NA	NA	1.64706	3.19032	1.39872	3.40638
ENSMUSG00000078451.Ppil6	10	41490439	41514284	Ppil6	+	3.57957	4.95594	5.13001	4.85808	NA	NA	NA	NA	1.59777	4.73267	0.775028	5.18247
ENSMUSG00000019818.Cd164	10	41519500	41531042	Cd164	+	4.81694	7.37539	6.43402	5.22218	NA	NA	NA	NA	1.99566	7.48101	1.09479	6.37518
ENSMUSG00000019813.Cep57l1	10	41718840	41809607	Cep57l1	-	4.15459	6.54471	5.77455	4.77253	NA	NA	NA	NA	1.73157	3.31081	0.992042	5.04418
ENSMUSG00000038332.Sesn1	10	41810574	41908424	Sesn1	+	3.87449	6.34495	5.50081	4.48827	NA	NA	NA	NA	1.42983	3.89206	0.87762	3.6046
ENSMUSG00000048756.Foxo3	10	42181841	42276755	Foxo3	-	3.51148	6.86011	7.09539	6.2753	NA	NA	NA	NA	1.663	3.46441	1.2817	6.24723
ENSMUSG00000038302.Lace1	10	42312585	42478565	Lace1	-	3.96106	8.86966	5.12632	4.36838	NA	NA	NA	NA	1.62165	3.52661	1.28056	5.28101
ENSMUSG00000019804.Snx3	10	42502030	42535381	Snx3	+	3.46238	5.19344	3.99577	4.99125	NA	NA	NA	NA	1.75503	8.13378	1.66555	5.54964
ENSMUSG00000019803.Nr2e1	10	42561963	42583632	Nr2e1	-	2.88389	4.42176	4.64837	3.31135	NA	NA	NA	NA	1.92758	2.21827	1.21736	2.25641
ENSMUSG00000038280.Ostm1	10	42583822	42702459	Ostm1	+	2.88389	4.42176	4.64837	3.31135	NA	NA	NA	NA	1.65985	4.92858	1.33706	5.84058
ENSMUSG00000019802.Sec63	10	42761496	42832514	Sec63	+	3.49234	4.00755	6.1428	4.68829	NA	NA	NA	NA	2.25905	5.07325	0.805673	5.2221
ENSMUSG00000097008.AC124998.1	10	42761596	42763635	AC124998.1	-	3.51951	4.05056	2.96815	3.6025	NA	NA	NA	NA	2.22824	7.7574	0.573638	7.12441
ENSMUSG00000038248.Sobp	10	43002501	43174530	Sobp	-	3.37367	4.84325	5.41875	4.49894	NA	NA	NA	NA	1.83621	4.51626	1.02296	5.2758
ENSMUSG00000045008.9030612E09Rik	10	43174704	43176562	9030612E09Rik	+	3.16034	4.84325	5.41875	4.49894	NA	NA	NA	NA	2.26835	4.66952	0.836091	4.8213
ENSMUSG00000038240.Pdss2	10	43221486	43464882	Pdss2	+	4.67236	5.13002	6.74772	5.10854	NA	NA	NA	NA	1.65461	3.62605	1.51175	3.82996
ENSMUSG00000038214.Bend3	10	43479140	43515396	Bend3	+	3.89671	7.4923	7.81809	4.79255	NA	NA	NA	NA	1.89892	6.16888	1.36489	7.73705
ENSMUSG00000019797.1700021F05Rik	10	43525121	43540994	1700021F05Rik	-	3.20917	6.96701	7.6439	4.36217	NA	NA	NA	NA	2.30395	4.01458	1.21232	5.69332
ENSMUSG00000047139.Cd24a	10	43579169	43584262	Cd24a	+	3.73334	5.94806	6.06554	6.026	NA	NA	NA	NA	1.57658	6.12917	2.06635	6.82851
ENSMUSG00000019863.Qrsl1	10	43874188	43901745	Qrsl1	-	3.98757	5.67476	6.27571	5.11	NA	NA	NA	NA	1.55609	3.73473	0.926979	4.62806
ENSMUSG00000075162.Gm10812	10	44004154	44004701	Gm10812	+	3.59805	5.02193	4.92605	4.17828	NA	NA	NA	NA	1.72327	6.90666	0.942319	5.64195
ENSMUSG00000038160.Atg5	10	44268358	44364291	Atg5	+	3.54828	3.98352	3.45391	4.50054	NA	NA	NA	NA	1.45767	2.84094	1.6739	5.58663
ENSMUSG00000038151.Prdm1	10	44437177	44528501	Prdm1	-	2.55258	5.12063	5.28498	4.45916	NA	NA	NA	NA	1.62978	3.70667	1.8917	4.76287
ENSMUSG00000019849.Prep	10	45067206	45158997	Prep	+	2.94281	6.30186	5.47962	4.05044	NA	NA	NA	NA	1.97133	5.91237	1.20912	5.18804
ENSMUSG00000071317.Bves	10	45335762	45369708	Bves	+	3.22907	6.75536	5.15881	4.39427	NA	NA	NA	NA	1.76232	7.10174	1.15651	7.56272
ENSMUSG00000038822.Hace1	10	45577829	45712345	Hace1	+	3.54121	5.50444	5.82281	3.24192	NA	NA	NA	NA	1.64317	4.3923	1.75409	4.77842
ENSMUSG00000038774.Ascc3	10	50592669	50851202	Ascc3	+	3.73896	3.63288	4.03285	4.55933	NA	NA	NA	NA	1.4866	3.1002	0.645716	3.36105
ENSMUSG00000019900.Rfx6	10	51677756	51730429	Rfx6	+	2.84137	4.64036	5.34501	3.83579	NA	NA	NA	NA	2.24891	3.68835	1.00654	4.19385
ENSMUSG00000019891.Dcbld1	10	52233619	52321378	Dcbld1	+	3.55324	5.01839	4.57293	3.70952	NA	NA	NA	NA	2.09975	3.88666	1.60899	5.27858
ENSMUSG00000019861.Gopc	10	52337024	52382124	Gopc	-	4.78368	6.56978	8.37477	6.95815	NA	NA	NA	NA	1.53167	4.57364	1.52775	5.037
ENSMUSG00000023068.Nus1	10	52417547	52440192	Nus1	+	3.74155	7.02342	7.90033	5.4337	NA	NA	NA	NA	2.9663	8.5598	1.50205	7.97624
ENSMUSG00000038602.Slc35f1	10	52690533	53111622	Slc35f1	+	4.12575	5.14307	6.61964	3.61288	NA	NA	NA	NA	1.51975	2.9563	0.781737	3.82452
ENSMUSG00000038594.Gm9766	10	53278081	53379851	Gm9766	-	3.87095	7.98043	7.50669	5.72621	NA	NA	NA	NA	1.88136	4.78569	3.06983	6.6757
ENSMUSG00000058298.Mcm9	10	53536329	53630439	Mcm9	-	3.24893	4.70904	7.52256	5.08336	NA	NA	NA	NA	1.59984	4.69425	1.1363	5.62795
ENSMUSG00000019857.Asf1a	10	53596961	53609213	Asf1a	+	4.16962	5.74668	6.54546	4.64062	NA	NA	NA	NA	2.61196	7.17822	1.46325	10.1789
ENSMUSG00000003746.Man1a	10	53904788	54075796	Man1a	-	3.4833	5.13523	5.76472	4.60407	NA	NA	NA	NA	1.47673	3.36187	2.21323	4.88651
ENSMUSG00000038122.D630037F22Rik	10	56014298	56228689	D630037F22Rik	-	3.4132	5.41952	6.76648	3.96657	NA	NA	NA	NA	1.62677	2.96832	1.04363	3.68692
ENSMUSG00000050953.Gja1	10	56377300	56390419	Gja1	+	3.82973	5.91684	6.49536	6.15052	NA	NA	NA	NA	1.77964	3.29075	1.58612	3.53798
ENSMUSG00000019877.Serinc1	10	57515774	57532530	Serinc1	-	4.37686	8.32593	8.08671	5.04981	NA	NA	NA	NA	1.42149	5.90524	1.60296	4.96731
ENSMUSG00000058537.AW822073	10	58222299	58225706	AW822073	-	1.29485	9.9389	9.30175	5.56767	NA	NA	NA	NA	6.72817	9.22457	3.66778	6.86818
ENSMUSG00000075046.4933403O03Rik	10	58229979	58232673	4933403O03Rik	-	2.31948	3.97911	4.63933	4.24908	NA	NA	NA	NA	8.22723	5.72971	3.16258	2.14044
ENSMUSG00000038039.Gcc2	10	58255497	58305599	Gcc2	+	3.50317	5.72115	6.5719	5.42174	NA	NA	NA	NA	1.64396	5.13556	1.99742	5.19734
ENSMUSG00000019920.Lims1	10	58323466	58424691	Lims1	+	4.3014	5.38725	8.89909	4.33069	NA	NA	NA	NA	1.82705	3.58304	1.42512	7.94194
ENSMUSG00000003226.Ranbp2	10	58446852	58494155	Ranbp2	+	3.85376	4.70012	5.82388	4.20949	NA	NA	NA	NA	1.99514	5.21921	0.821127	6.98042
ENSMUSG00000038010.Ccdc138	10	58497970	58576242	Ccdc138	+	3.31185	4.79376	3.89225	5.45316	NA	NA	NA	NA	1.93223	3.44748	1.43581	5.65182
ENSMUSG00000037990.Sh3rf3	10	58813359	59138916	Sh3rf3	+	3.68955	6.14983	5.47734	4.47273	NA	NA	NA	NA	1.63815	3.90924	1.12758	5.00455
ENSMUSG00000019917.Sept10	10	59164113	59221847	2022-09-10	-	2.96347	6.00298	6.78993	4.95484	NA	NA	NA	NA	1.64047	3.24512	1.33135	4.29455
ENSMUSG00000071286.Sowahc	10	59221953	59226431	Sowahc	+	2.96347	6.00298	6.78993	4.95484	NA	NA	NA	NA	1.70127	3.39479	1.05908	4.43532
ENSMUSG00000019916.P4ha1	10	59323296	59373304	P4ha1	+	3.26988	4.14763	4.58022	3.79302	NA	NA	NA	NA	1.95595	6.1156	1.28377	9.50876
ENSMUSG00000009647.Ccdc109a	10	59446984	59616692	Ccdc109a	-	3.70129	7.03909	8.00368	5.62423	NA	NA	NA	NA	1.73036	3.82488	1.19285	5.02451
ENSMUSG00000071280.Gm10322	10	59616063	59616398	Gm10322	+	3.70129	7.03909	8.00368	5.62423	NA	NA	NA	NA	2.3222	8.6086	0.945095	5.68213
ENSMUSG00000020111.Micu1	10	59702477	59864132	Micu1	+	2.8785	5.781	4.46557	5.5892	NA	NA	NA	NA	1.76825	4.09946	1.39571	5.49038
ENSMUSG00000020109.Dnajb12	10	59879556	59899302	Dnajb12	+	5.22225	5.07627	8.74871	4.61887	NA	NA	NA	NA	1.90563	3.15187	1.59041	6.09679
ENSMUSG00000020108.Ddit4	10	59949675	59951770	Ddit4	-	3.70625	6.42905	7.06954	5.01568	NA	NA	NA	NA	2.74035	4.244	1.79694	4.49876
ENSMUSG00000020107.Anapc16	10	59987909	60003112	Anapc16	-	3.79257	5.32636	5.19734	5.24837	NA	NA	NA	NA	1.86441	2.7669	1.36281	2.76878
ENSMUSG00000044475.Ascc1	10	60002805	60099990	Ascc1	+	3.79257	5.32636	5.19734	5.24837	NA	NA	NA	NA	1.41575	4.46576	1.48398	5.21445
ENSMUSG00000058297.Spock2	10	60106219	60135198	Spock2	+	3.44806	4.89088	5.99738	4.7025	NA	NA	NA	NA	1.50841	4.5027	1.30284	3.31172
ENSMUSG00000057337.Chst3	10	60181532	60219260	Chst3	-	4.07146	4.72416	5.96947	4.47928	NA	NA	NA	NA	1.70774	4.69839	1.42754	5.96239
ENSMUSG00000004207.Psap	10	60277627	60302597	Psap	+	4.28612	4.71961	4.56205	4.66684	NA	NA	NA	NA	1.55574	4.38596	1.17442	3.45768
ENSMUSG00000020099.Unc5b	10	60762610	60831581	Unc5b	-	3.12113	4.92431	7.46738	5.07097	NA	NA	NA	NA	1.62205	4.0267	1.31497	5.48539
ENSMUSG00000020097.Sgpl1	10	61098642	61147703	Sgpl1	-	3.1054	8.62503	5.79958	5.10852	NA	NA	NA	NA	2.14437	6.35634	1.44884	5.2865
ENSMUSG00000059901.Adamts14	10	61197112	61273438	Adamts14	-	4.48731	5.66563	3.80379	3.41612	NA	NA	NA	NA	1.73421	3.83086	1.07679	4.98745
ENSMUSG00000020092.Pald1	10	61319657	61383523	Pald1	-	3.39056	5.63722	6.73541	6.06994	NA	NA	NA	NA	1.86273	3.94365	2.53976	5.93489
ENSMUSG00000037171.Nodal	10	61417972	61425338	Nodal	+	4.48133	4.64814	5.46795	4.14854	NA	NA	NA	NA	1.71263	3.51968	1.13842	8.08215
ENSMUSG00000020091.Eif4ebp2	10	61432497	61452669	Eif4ebp2	-	4.27905	7.06329	5.59026	5.67862	NA	NA	NA	NA	2.21729	11.6955	1.27537	5.36436
ENSMUSG00000043126.D830039M14Rik	10	61475245	61476937	D830039M14Rik	-	3.77457	6.38088	7.31478	5.70769	NA	NA	NA	NA	2.20271	2.67629	1.15623	4.07466
ENSMUSG00000037151.Lrrc20	10	61475833	61582226	Lrrc20	+	3.77457	4.47383	7.31478	4.72498	NA	NA	NA	NA	1.6634	3.41177	1.24909	5.86444
ENSMUSG00000020089.Ppa1	10	61648552	61674168	Ppa1	+	3.84292	4.27115	4.74651	4.45888	NA	NA	NA	NA	1.52381	5.15058	0.96614	7.04565
ENSMUSG00000020088.Sar1a	10	61680310	61693295	Sar1a	+	4.09648	6.78631	6.4321	3.89048	NA	NA	NA	NA	1.74444	6.14431	2.59809	9.9183
ENSMUSG00000020087.Tysnd1	10	61695514	61702773	Tysnd1	+	4.07382	5.23198	4.91144	3.98075	NA	NA	NA	NA	2.32169	7.2593	1.05848	7.91341
ENSMUSG00000020085.Aifm2	10	61715263	61739260	Aifm2	+	4.35	4.00163	4.63744	3.38058	NA	NA	NA	NA	1.64075	2.77783	0.995178	4.29293
ENSMUSG00000020086.H2afy2	10	61738665	61784147	H2afy2	-	2.69656	4.55532	4.48609	3.73597	NA	NA	NA	NA	1.74792	3.93733	1.34414	5.1001
ENSMUSG00000058806.Col13a1	10	61838236	61979108	Col13a1	-	3.58012	5.23429	5.05033	3.18084	NA	NA	NA	NA	1.60887	3.29905	1.19998	4.93425
ENSMUSG00000037031.Tspan15	10	62185396	62231218	Tspan15	-	3.99451	3.54224	6.50773	4.99229	NA	NA	NA	NA	1.52237	2.98597	1.35462	3.51732
ENSMUSG00000020079.Supv3l1	10	62429209	62449738	Supv3l1	-	4.1223	6.10055	6.16303	5.18339	NA	NA	NA	NA	1.56744	4.48679	1.08565	4.96603
ENSMUSG00000097129.4930507D05RIK	10	62449489	62451322	4930507D05RIK	+	4.32078	6.10055	6.16303	5.18339	NA	NA	NA	NA	1.66652	3.95571	1.16768	4.56074
ENSMUSG00000020078.Vps26a	10	62454843	62486805	Vps26a	-	3.76782	6.49092	6.28447	5.08053	NA	NA	NA	NA	2.03834	7.88136	1.93079	8.33194
ENSMUSG00000036955.2510003E04Rik	10	62538626	62578457	2510003E04Rik	-	4.4095	7.21293	10.362	6.65253	NA	NA	NA	NA	1.69276	6.14613	1.84169	7.22489
ENSMUSG00000020076.Ddx50	10	62616023	62651218	Ddx50	-	3.94536	6.05179	6.47984	4.26808	NA	NA	NA	NA	2.0547	2.89193	1.94342	5.17438
ENSMUSG00000036923.Stox1	10	62659043	62726128	Stox1	-	3.20779	5.78435	6.95044	4.51717	NA	NA	NA	NA	1.58018	6.65219	0.937728	7.75853
ENSMUSG00000020074.Ccar1	10	62743928	62792368	Ccar1	-	3.93062	6.08443	6.33747	4.30417	NA	NA	NA	NA	1.60861	5.03272	1.11473	5.92276
ENSMUSG00000071253.Slc25a16	10	62920633	62946498	Slc25a16	+	3.90918	4.86289	5.28486	6.27611	NA	NA	NA	NA	1.45443	4.53215	0.799259	4.70501
ENSMUSG00000036875.Dna2	10	62947026	62974185	Dna2	+	3.98147	5.15716	7.11686	4.91483	NA	NA	NA	NA	1.841	3.92433	1.24416	4.85753
ENSMUSG00000020070.Rufy2	10	62980223	63017210	Rufy2	+	3.70334	4.01576	6.90612	5.9613	NA	NA	NA	NA	1.47398	8.47825	1.46042	8.34674
ENSMUSG00000020068.Pbld2	10	63024315	63058813	Pbld2	+	3.75779	6.77055	7.28579	6.97901	NA	NA	NA	NA	1.53957	4.36134	1.64603	8.01224
ENSMUSG00000045391.1700120B22Rik	10	63243074	63244148	1700120B22Rik	-	4.32087	4.84387	5.52674	5.88519	NA	NA	NA	NA	2.76591	7.26247	2.24289	2.85721
ENSMUSG00000020064.Herc4	10	63243797	63317881	Herc4	+	4.71969	5.78196	5.52674	5.88519	NA	NA	NA	NA	1.19584	5.14819	1.01881	4.70353
ENSMUSG00000020063.Sirt1	10	63319005	63381704	Sirt1	-	4.20896	4.01953	3.9692	3.98634	NA	NA	NA	NA	1.90709	4.80403	1.1882	5.39648
ENSMUSG00000036764.Dnajc12	10	63382443	63408840	Dnajc12	+	4.20896	4.01953	3.9692	3.98634	NA	NA	NA	NA	1.41019	3.28386	0.0894231	4.98059
ENSMUSG00000060843.Ctnna3	10	63430098	65003667	Ctnna3	+	4.08252	5.95547	6.85194	4.4695	NA	NA	NA	NA	1.54616	3.38849	1.09643	4.39646
ENSMUSG00000019873.Reep3	10	67009189	67096988	Reep3	-	4.23939	5.9598	6.30704	4.47207	NA	NA	NA	NA	1.64985	4.8002	1.22782	4.70874
ENSMUSG00000037876.Jmjd1c	10	67096125	67256326	Jmjd1c	+	4.23939	7.35237	8.48224	4.63759	NA	NA	NA	NA	1.54718	5.03929	1.35049	5.58133
ENSMUSG00000075000.Nrbf2	10	67266689	67285305	Nrbf2	-	2.983	7.00964	6.11893	5.68363	NA	NA	NA	NA	1.85362	6.78394	1.6282	5.33578
XLOC_006003.NA	10	67496416	67535363	NA	-	3.60815	4.99093	5.11807	3.67066	NA	NA	NA	NA	1.38668	4.37084	1.15267	3.98873
ENSMUSG00000037868.Egr2	10	67535475	67542188	Egr2	+	3.60815	4.99093	5.11807	3.67066	NA	NA	NA	NA	1.99643	3.74012	2.02493	3.31836
ENSMUSG00000057134.Ado	10	67544512	67548955	Ado	-	4.23307	6.0887	6.12457	5.96585	NA	NA	NA	NA	2.49187	9.57311	1.60532	10.8682
ENSMUSG00000037855.Zfp365	10	67886103	67912662	Zfp365	-	4.35825	4.11462	6.24573	4.50946	NA	NA	NA	NA	1.97777	7.61294	1.24942	6.98529
ENSMUSG00000037846.Rtkn2	10	67979570	68059740	Rtkn2	+	3.76997	6.20226	8.03024	4.89379	NA	NA	NA	NA	1.74834	3.88385	1.43572	4.7337
ENSMUSG00000090622.A930033H14Rik	10	69209762	69213098	A930033H14Rik	-	3.54325	5.55851	4.79042	5.37209	NA	NA	NA	NA	2.55579	6.2153	1.06168	5.21244
ENSMUSG00000019942.Cdk1	10	69336635	69352938	Cdk1	-	4.56221	6.22167	7.88701	6.41554	NA	NA	NA	NA	1.56321	4.45276	1.31286	1.98706
XLOC_004963.NA	10	69398937	69401455	NA	+	3.30195	4.97829	6.19494	4.72067	NA	NA	NA	NA	1.39329	3.02441	1.04431	3.10798
ENSMUSG00000048701.Ccdc6	10	70097121	70193200	Ccdc6	+	3.2817	7.16734	6.92393	4.99796	NA	NA	NA	NA	1.57705	4.85573	1.4325	5.82579
ENSMUSG00000037762.Slc16a9	10	70245100	70285968	Slc16a9	+	2.9995	5.38932	4.54518	4.92921	NA	NA	NA	NA	1.83723	3.00657	1.41828	4.07869
ENSMUSG00000043259.Fam13c	10	70440668	70558731	Fam13c	+	4.21927	3.52072	5.4603	4.26499	NA	NA	NA	NA	1.72459	4.48918	1.17369	4.15572
ENSMUSG00000014329.Bicc1	10	70922832	71159700	Bicc1	-	3.97595	6.17693	6.39722	3.1901	NA	NA	NA	NA	1.42646	3.58879	1.12473	4.18589
ENSMUSG00000003923.Tfam	10	71225464	71238280	Tfam	-	4.16968	6.09396	6.13915	5.04757	NA	NA	NA	NA	2.51739	3.98162	1.38661	4.23996
ENSMUSG00000019927.Ube2d1	10	71254980	71285262	Ube2d1	-	3.75387	4.64363	5.25945	7.07023	NA	NA	NA	NA	1.12659	3.93292	1.27139	2.85317
ENSMUSG00000037710.Cisd1	10	71330480	71344954	Cisd1	-	3.64013	7.18681	6.32358	5.21625	NA	NA	NA	NA	1.75488	7.94651	1.26044	6.78435
ENSMUSG00000060733.Ipmk	10	71347763	71433327	Ipmk	+	3.41437	5.096	6.77646	3.95206	NA	NA	NA	NA	1.25324	4.35506	1.10729	6.28494
ENSMUSG00000052613.Pcdh15	10	73099342	74646314	Pcdh15	+	3.03092	5.43334	5.52473	2.33106	NA	NA	NA	NA	1.19881	2.81266	0.867034	4.05741
ENSMUSG00000046980.Pcdh15	10	73099454	73099925	Pcdh15	+	3.03092	5.43334	5.52473	2.33106	NA	NA	NA	NA	2.35177	4.00563	1.92322	5.79083
ENSMUSG00000040009.Gnaz	10	74967177	75016907	Gnaz	+	3.34791	3.33712	3.49162	3.77323	NA	NA	NA	NA	1.58866	3.66223	0.962221	5.83464
ENSMUSG00000009681.Bcr	10	75060896	75184923	Bcr	+	4.1291	5.13955	3.91131	4.61798	NA	NA	NA	NA	1.59463	4.20499	0.978758	7.83877
ENSMUSG00000033444.Specc1l	10	75212073	75312399	Specc1l	+	3.44124	4.19054	6.98312	5.66159	NA	NA	NA	NA	1.60667	4.73008	0.891479	4.61623
ENSMUSG00000020178.Adora2a	10	75316943	75334788	Adora2a	+	2.63955	4.26324	4.39519	3.39144	NA	NA	NA	NA	2.05258	4.06568	1.14715	5.04472
ENSMUSG00000033416.1110038D17Rik	10	75351111	75517972	1110038D17Rik	-	3.32438	5.48813	5.46443	5.64231	NA	NA	NA	NA	1.32344	3.58807	1.04645	3.90471
ENSMUSG00000046807.AI646023	10	75550125	75560330	AI646023	-	3.39034	4.41854	3.5482	3.70668	NA	NA	NA	NA	1.33218	6.43962	1.99172	8.56429
ENSMUSG00000020196.Cabin1	10	75646110	75764357	Cabin1	-	4.07225	6.96593	5.71995	4.8685	NA	NA	NA	NA	1.90034	4.96463	1.46995	7.53739
ENSMUSG00000033307.Mif	10	75859353	75860250	Mif	-	3.59014	4.39578	5.37508	4.5137	NA	NA	NA	NA	2.02059	1.86576	0.79848	1.85098
ENSMUSG00000000902.Smarcb1	10	75896769	75921617	Smarcb1	-	3.30568	6.00434	6.1485	5.97417	NA	NA	NA	NA	1.34973	4.54711	1.36466	6.26293
ENSMUSG00000000901.Mmp11	10	75923222	75932502	Mmp11	-	3.64708	4.47116	4.67929	3.73762	NA	NA	NA	NA	1.65541	7.73675	1.52868	4.90891
ENSMUSG00000049764.Zfp280b	10	76032654	76043234	Zfp280b	+	3.76293	3.78449	4.95315	4.28918	NA	NA	NA	NA	2.21628	4.37514	2.22985	4.12543
ENSMUSG00000020230.Prmt2	10	76207222	76237865	Prmt2	-	3.85052	6.72517	5.13381	5.24466	NA	NA	NA	NA	1.67189	4.99565	1.61502	3.90007
ENSMUSG00000020231.Dip2a	10	76259429	76345291	Dip2a	-	3.56681	4.74367	6.46544	5.7394	NA	NA	NA	NA	1.85696	3.63874	1.10322	4.4541
ENSMUSG00000001151.Pcnt	10	76351254	76442912	Pcnt	-	4.71781	5.89796	6.91429	5.44297	NA	NA	NA	NA	1.9144	4.17701	1.56851	3.77164
ENSMUSG00000001150.Mcm3ap	10	76468971	76515856	Mcm3ap	+	4.73417	4.82918	6.34048	3.93703	NA	NA	NA	NA	1.88698	3.8281	1.44517	4.75867
ENSMUSG00000001120.Pcbp3	10	76761857	76961887	Pcbp3	-	4.45883	3.52414	4.53237	4.11823	NA	NA	NA	NA	1.81353	3.3362	1.08566	4.26862
ENSMUSG00000001435.Col18a1	10	77052178	77166548	Col18a1	-	4.66049	7.22477	6.58542	5.54039	NA	NA	NA	NA	1.56221	4.5267	1.36597	4.42264
ENSMUSG00000020260.Pofut2	10	77259300	77269586	Pofut2	+	3.33483	3.66842	5.57722	4.95881	NA	NA	NA	NA	2.41092	3.08937	1.17566	7.73514
ENSMUSG00000020262.Adarb1	10	77290726	77418270	Adarb1	-	4.34019	6.29832	5.4487	3.937	NA	NA	NA	NA	1.79976	5.98383	1.21589	5.22875
XLOC_005021.NA	10	77418371	77422384	NA	+	4.34019	6.29832	5.4487	3.937	NA	NA	NA	NA	3.30456	9.85326	1.18724	9.38418
ENSMUSG00000032977.1810008A18Rik	10	77486656	77515813	1810008A18Rik	-	4.12217	5.73823	6.56333	4.19231	NA	NA	NA	NA	1.63123	5.15184	1.34859	6.50036
ENSMUSG00000009291.Pttg1ip	10	77581720	77598732	Pttg1ip	+	4.37272	3.85802	5.66533	6.0659	NA	NA	NA	NA	1.39535	3.70596	1.41294	3.27461
ENSMUSG00000020265.Sumo3	10	77606097	77641543	Sumo3	+	3.9677	4.64558	6.26774	3.54836	NA	NA	NA	NA	1.52642	6.59256	1.0561	6.72177
ENSMUSG00000009293.Ube2g2	10	77622275	77645993	Ube2g2	+	2.89792	5.34647	5.1791	5.36418	NA	NA	NA	NA	1.56675	6.58725	1.54394	7.08884
ENSMUSG00000051652.Lrrc3	10	77897575	77902536	Lrrc3	-	2.85657	4.77841	4.44971	4.2157	NA	NA	NA	NA	1.83059	4.24058	1.15405	6.14828
XLOC_006085.NA	10	77977795	77978434	NA	-	4.5564	5.76538	5.90002	4.49819	NA	NA	NA	NA	1.4044	5.01607	0.682144	4.27492
ENSMUSG00000020284.1810043G02Rik	10	77978524	77986905	1810043G02Rik	+	4.5564	5.76538	5.90002	4.49819	NA	NA	NA	NA	1.85245	3.9338	0.631386	5.21992
ENSMUSG00000020277.Pfkl	10	77986947	78010083	Pfkl	-	3.946	4.70624	6.18579	5.30174	NA	NA	NA	NA	1.9157	2.90947	1.59588	1.28426
ENSMUSG00000000732.Icosl	10	78069360	78079525	Icosl	+	2.9261	3.97377	4.89856	5.72788	NA	NA	NA	NA	1.44297	3.86335	1.11969	3.39584
ENSMUSG00000000374.Trappc10	10	78186725	78244642	Trappc10	-	3.43307	5.6006	5.51097	5.27815	NA	NA	NA	NA	1.47151	7.68515	1.16043	5.55791
ENSMUSG00000001211.Agpat3	10	78269178	78352489	Agpat3	-	2.43388	4.8212	7.26623	4.64534	NA	NA	NA	NA	1.44693	4.10115	1.6261	6.01304
ENSMUSG00000061032.Rrp1	10	78400362	78413043	Rrp1	-	4.12562	8.00179	4.67357	6.59217	NA	NA	NA	NA	2.1614	5.72406	1.34855	3.90197
ENSMUSG00000005054.Cstb	10	78425670	78427619	Cstb	+	3.95318	5.12874	4.824	4.29853	NA	NA	NA	NA	1.68864	6.77188	1.87682	1.48348
ENSMUSG00000032788.Pdxk	10	78436744	78464975	Pdxk	-	4.41024	5.94657	5.50423	4.35381	NA	NA	NA	NA	1.30564	3.54827	1.17812	4.42133
ENSMUSG00000032714.Syde1	10	78584503	78591964	Syde1	-	2.68091	4.26394	5.01344	3.78513	NA	NA	NA	NA	2.24537	3.47628	1.22405	2.61973
ENSMUSG00000005357.Slc1a6	10	78780496	78814825	Slc1a6	+	2.38405	3.74012	3.92256	3.40581	NA	NA	NA	NA	1.47448	3.07097	0.782047	4.56773
ENSMUSG00000060301.2610008E11Rik	10	79064374	79097600	2610008E11Rik	-	3.64883	8.0828	10.0161	6.88826	NA	NA	NA	NA	1.13631	3.52114	1.51185	2.56225
ENSMUSG00000052151.Ppap2c	10	79526430	79533787	Ppap2c	-	3.55089	3.41746	5.93489	4.47453	NA	NA	NA	NA	1.84132	3.5284	1.43227	5.58669
ENSMUSG00000042570.Mier2	10	79540245	79555199	Mier2	-	3.22783	3.04677	4.00751	4.71785	NA	NA	NA	NA	1.94155	6.42649	1.43505	6.16156
ENSMUSG00000020312.Shc2	10	79617940	79637918	Shc2	-	3.37931	5.39399	4.96453	3.67935	NA	NA	NA	NA	1.98475	3.40644	1.20607	8.15009
ENSMUSG00000020308.Tpgs1	10	79669410	79676126	Tpgs1	+	4.77905	6.53656	7.90903	6.48151	NA	NA	NA	NA	1.77174	4.62138	0.945765	5.93351
ENSMUSG00000020307.Cdc34	10	79682195	79688394	Cdc34	+	3.40407	5.78343	5.8788	4.16486	NA	NA	NA	NA	2.16992	5.65634	1.20153	6.83786
ENSMUSG00000023175.Bsg	10	79704491	79711969	Bsg	+	3.81525	4.48192	6.1975	4.08036	NA	NA	NA	NA	1.69996	6.96662	0.93161	5.22887
ENSMUSG00000020331.Hcn2	10	79716634	79736108	Hcn2	+	4.20659	6.11653	6.7425	4.16971	NA	NA	NA	NA	2.26886	8.01235	1.32458	10.8425
ENSMUSG00000020329.Polrmt	10	79736123	79746581	Polrmt	-	3.51379	5.20096	4.00716	4.8755	NA	NA	NA	NA	2.71751	6.41319	1.11415	9.2115
ENSMUSG00000020327.Fgf22	10	79755119	79756961	Fgf22	+	4.69696	3.35979	3.99366	4.00099	NA	NA	NA	NA	1.92094	4.20966	1.00822	8.55494
ENSMUSG00000035890.Rnf126	10	79758515	79766952	Rnf126	-	3.80815	5.27684	9.7556	6.50028	NA	NA	NA	NA	2.08194	4.78414	1.56493	7.18105
ENSMUSG00000035863.Palm	10	79793572	79820896	Palm	+	3.27414	5.60708	6.90124	4.15207	NA	NA	NA	NA	1.58364	5.31409	1.11805	6.51659
ENSMUSG00000091994.E130317F20Rik	10	79851381	79854956	E130317F20Rik	-	5.36969	7.11557	8.40818	6.25808	NA	NA	NA	NA	2.64969	11.0555	1.26194	10.7257
ENSMUSG00000006498.Ptbp1	10	79854427	79864771	Ptbp1	+	5.06386	7.11557	9.42973	6.25808	NA	NA	NA	NA	2.64969	5.91525	1.50525	5.97762
ENSMUSG00000035835.BC005764	10	79860475	79874634	BC005764	-	3.8184	3.85018	6.27162	4.3173	NA	NA	NA	NA	1.80186	4.15434	1.77289	4.64312
ENSMUSG00000057729.Prtn3	10	79874476	79883174	Prtn3	+	3.8184	3.85018	4.83982	4.06199	NA	NA	NA	NA	1.59598	4.86292	1.29022	9.4814
ENSMUSG00000013833.Med16	10	79894708	79908923	Med16	-	5.21094	3.08982	5.27716	4.7701	NA	NA	NA	NA	1.57249	3.74237	1.17841	3.65428
ENSMUSG00000035781.R3hdm4	10	79910053	79917006	R3hdm4	-	3.22718	5.73036	4.65511	4.82124	NA	NA	NA	NA	1.65016	4.60415	1.88535	5.54298
ENSMUSG00000035773.Kiss1r	10	79916971	79922273	Kiss1r	+	3.22718	5.73036	4.65511	4.82124	NA	NA	NA	NA	2.03248	5.0727	0.581933	8.29405
ENSMUSG00000019564.Arid3a	10	79927043	79955018	Arid3a	+	4.0889	5.44724	6.56307	4.96868	NA	NA	NA	NA	1.83211	4.21567	1.29669	4.35118
ENSMUSG00000035754.Wdr18	10	79960152	79969246	Wdr18	+	5.31821	8.14433	8.24849	5.05202	NA	NA	NA	NA	2.32206	2.80234	2.0731	4.99565
ENSMUSG00000013858.ORF61	10	79974948	79984330	ORF61	-	4.06268	5.07055	5.11363	4.28946	NA	NA	NA	NA	1.89107	6.63346	1.1644	6.50034
ENSMUSG00000004665.Cnn2	10	79988584	79996062	Cnn2	+	3.51344	3.97054	4.8617	5.01497	NA	NA	NA	NA	1.98595	3.60258	1.15956	4.30663
ENSMUSG00000035722.Abca7	10	79996494	80015572	Abca7	+	4.89847	4.63075	5.15805	7.13014	NA	NA	NA	NA	1.68801	3.72716	1.12416	3.4891
ENSMUSG00000004667.Polr2e	10	80035949	80039795	Polr2e	-	4.83109	6.18205	6.4892	3.9915	NA	NA	NA	NA	2.60335	2.50042	1.3079	4.79418
ENSMUSG00000035673.Sbno2	10	80057416	80102698	Sbno2	-	3.28255	5.16401	5.33633	3.96659	NA	NA	NA	NA	1.59634	3.59097	1.29892	4.36875
ENSMUSG00000003068.Stk11	10	80115803	80130682	Stk11	+	4.42049	7.08191	8.4078	6.2055	NA	NA	NA	NA	2.21406	4.80988	1.45708	5.82953
ENSMUSG00000035640.Dos	10	80130451	80140835	Dos	-	2.71819	3.24819	3.27689	3.42472	NA	NA	NA	NA	2.04123	4.79283	1.22802	6.99727
ENSMUSG00000003072.Atp5d	10	80138632	80145818	Atp5d	+	3.91523	5.04961	5.3092	5.10889	NA	NA	NA	NA	2.11177	4.49484	0.924397	3.57895
ENSMUSG00000035621.Midn	10	80148272	80158368	Midn	+	4.34617	3.86983	5.73472	5.51619	NA	NA	NA	NA	2.23325	5.2579	1.7443	5.42745
ENSMUSG00000003070.Efna2	10	80179482	80190010	Efna2	+	3.44226	5.63826	5.42172	5.2603	NA	NA	NA	NA	1.54539	5.4878	1.17913	5.92796
ENSMUSG00000020156.Mum1	10	80226434	80243903	Mum1	+	3.78789	5.24509	7.90154	3.77461	NA	NA	NA	NA	2.71955	5.22644	1.85494	9.68288
ENSMUSG00000020153.Ndufs7	10	80249121	80256794	Ndufs7	+	4.84595	5.36179	6.39634	5.74834	NA	NA	NA	NA	1.42463	3.60696	1.28183	4.6781
ENSMUSG00000020150.Gamt	10	80258151	80261012	Gamt	-	3.19474	5.31658	5.43942	4.71212	NA	NA	NA	NA	1.66382	4.51434	1.50043	6.41814
ENSMUSG00000069565.Dazap1	10	80261486	80288408	Dazap1	+	3.32154	4.1619	5.43942	4.59954	NA	NA	NA	NA	1.9281	5.17646	1.34737	5.16267
ENSMUSG00000020131.Pcsk4	10	80321283	80329498	Pcsk4	-	4.02846	4.16494	5.22948	4.04953	NA	NA	NA	NA	1.85162	3.76793	0.963982	3.58531
ENSMUSG00000035504.Reep6	10	80329953	80336441	Reep6	+	4.02846	4.16494	5.22948	4.04953	NA	NA	NA	NA	1.49187	6.30946	2.15092	4.11983
ENSMUSG00000043822.Adamtsl5	10	80339110	80348412	Adamtsl5	-	3.17316	4.12157	4.38071	2.75177	NA	NA	NA	NA	1.47129	2.52845	1.24594	3.90941
ENSMUSG00000035486.Plk5	10	80356459	80365489	Plk5	+	3.3624	4.51588	4.61778	4.78741	NA	NA	NA	NA	1.57047	5.75155	1.69323	6.12391
ENSMUSG00000048696.Mex3d	10	80380355	80387659	Mex3d	-	3.29575	4.63135	5.15488	4.90073	NA	NA	NA	NA	2.10958	7.39247	1.92857	9.37176
ENSMUSG00000035478.Mbd3	10	80392539	80399550	Mbd3	-	3.45981	5.95017	4.96315	5.27592	NA	NA	NA	NA	1.78756	6.63632	1.47727	4.714
ENSMUSG00000020167.Tcf3	10	80409514	80433647	Tcf3	-	4.85191	9.33025	9.95285	4.15481	NA	NA	NA	NA	2.65011	5.63756	1.32034	5.76177
ENSMUSG00000047417.Rexo1	10	80540926	80561560	Rexo1	-	3.68617	5.17952	7.34106	4.55563	NA	NA	NA	NA	1.49096	3.30125	1.23746	3.57935
ENSMUSG00000035397.Klf16	10	80567124	80577321	Klf16	-	4.07538	6.87855	6.68404	5.34312	NA	NA	NA	NA	1.62418	6.46933	1.37898	6.38641
ENSMUSG00000035370.Adat3	10	80602880	80615783	Adat3	+	4.441	5.8964	7.07516	4.99004	NA	NA	NA	NA	1.50534	5.92876	1.15943	7.84271
ENSMUSG00000078441.Scamp4	10	80602882	80615783	Scamp4	+	4.441	5.8964	7.07516	4.99004	NA	NA	NA	NA	1.50534	5.92876	1.15943	7.84271
ENSMUSG00000003345.Csnk1g2	10	80622780	80640771	Csnk1g2	+	3.49597	5.02981	5.31902	5.05995	NA	NA	NA	NA	1.70336	4.58507	1.27869	7.01968
ENSMUSG00000003344.Btbd2	10	80642617	80657071	Btbd2	-	3.40085	5.87605	6.89961	4.51876	NA	NA	NA	NA	1.78418	3.2401	1.16583	6.03823
ENSMUSG00000003348.Mob3a	10	80685256	80701820	Mob3a	-	3.05718	4.69253	6.27453	4.50035	NA	NA	NA	NA	1.7122	3.94449	2.0301	3.73157
ENSMUSG00000020198.Ap3d1	10	80706978	80742211	Ap3d1	-	4.68432	4.52378	8.06144	6.5671	NA	NA	NA	NA	1.78588	4.55992	1.44966	2.84263
ENSMUSG00000061589.Dot1l	10	80755206	80795461	Dot1l	+	3.67045	5.49661	6.85075	5.64362	NA	NA	NA	NA	1.66236	4.90546	1.78975	5.31947
ENSMUSG00000035278.Plekhj1	10	80796100	80798626	Plekhj1	-	4.87617	7.37061	8.21783	6.46571	NA	NA	NA	NA	1.53294	6.88072	1.42172	5.24186
ENSMUSG00000020211.Sf3a2	10	80798198	80804924	Sf3a2	+	4.87617	7.37061	8.21783	6.46571	NA	NA	NA	NA	1.91831	4.56953	1.53077	3.42989
ENSMUSG00000035206.Sppl2b	10	80855275	80868705	Sppl2b	+	3.66954	5.94758	6.70644	5.38705	NA	NA	NA	NA	2.09533	3.85163	1.32364	4.61445
ENSMUSG00000020219.Timm13	10	80899450	80900969	Timm13	-	4.26164	4.68911	6.80405	3.20009	NA	NA	NA	NA	2.08078	7.54961	1.83579	5.77583
ENSMUSG00000062075.Lmnb2	10	80901203	80918245	Lmnb2	-	5.6765	7.38826	8.03474	6.01575	NA	NA	NA	NA	1.8811	3.74366	1.57452	3.87729
ENSMUSG00000015312.Gadd45b	10	80930091	80932204	Gadd45b	+	3.94511	6.12993	6.21018	5.47341	NA	NA	NA	NA	1.97175	2.90588	1.60302	2.78704
ENSMUSG00000046822.Slc39a3	10	81028538	81037426	Slc39a3	-	4.02785	3.7275	5.52932	3.94263	NA	NA	NA	NA	1.55542	4.75283	0.768942	4.95612
ENSMUSG00000004937.Sgta	10	81044075	81060178	Sgta	-	4.92676	4.7451	5.26307	5.01562	NA	NA	NA	NA	1.87308	3.86916	1.9612	3.25231
ENSMUSG00000004929.Thop1	10	81070035	81082559	Thop1	+	3.71106	4.32706	4.97981	5.59573	NA	NA	NA	NA	2.10246	3.74022	1.15331	4.01091
ENSMUSG00000035027.Map2k2	10	81105915	81124697	Map2k2	+	4.85464	4.15053	5.32394	4.86693	NA	NA	NA	NA	2.17053	4.50542	1.11961	5.01333
ENSMUSG00000035011.Zbtb7a	10	81135220	81152995	Zbtb7a	+	3.96312	5.60615	5.48654	4.15823	NA	NA	NA	NA	2.50024	3.8425	1.33148	6.54078
ENSMUSG00000004934.Pias4	10	81153266	81167923	Pias4	-	3.4392	5.44428	4.98377	5.29703	NA	NA	NA	NA	1.58379	5.59498	1.21619	6.84652
ENSMUSG00000034994.Eef2	10	81176631	81182507	Eef2	+	5.74362	5.64578	11.8048	5.90616	NA	NA	NA	NA	5.83497	5.46075	2.87906	3.76979
ENSMUSG00000064441.Snord37	10	81178950	81179013	Snord37	+	4.3062	8.97191	9.01358	11.7679	NA	NA	NA	NA	5.83497	7.1078	4.05506	3.42485
ENSMUSG00000034974.Dapk3	10	81183007	81193197	Dapk3	+	4.46521	7.03994	4.82375	3.85691	NA	NA	NA	NA	3.8343	7.09842	1.81644	6.9575
ENSMUSG00000034949.Zfr2	10	81233155	81252123	Zfr2	+	4.04135	3.25017	4.93523	3.62415	NA	NA	NA	NA	1.76597	4.03241	1.47845	4.44107
ENSMUSG00000034932.Mrpl54	10	81264713	81266934	Mrpl54	-	4.04292	4.43731	5.85572	6.05549	NA	NA	NA	NA	1.95501	5.69063	2.2585	6.9047
ENSMUSG00000004931.Apba3	10	81268172	81273246	Apba3	+	4.05241	5.56841	6.56801	5.48382	NA	NA	NA	NA	1.94573	5.92453	1.2877	3.60692
ENSMUSG00000034902.Pip5k1c	10	81292963	81319973	Pip5k1c	+	3.94678	4.01585	6.67989	5.28357	NA	NA	NA	NA	1.91769	3.31862	1.24987	5.60221
ENSMUSG00000034889.Cactin	10	81321103	81326251	Cactin	+	3.25284	3.98808	5.25659	3.84807	NA	NA	NA	NA	2.04165	5.73345	1.0657	4.78866
ENSMUSG00000020232.Hmg20b	10	81346048	81350480	Hmg20b	-	4.47805	5.16741	5.8184	4.29324	NA	NA	NA	NA	1.55064	5.95701	1.76685	3.59962
ENSMUSG00000034854.Mfsd12	10	81357491	81366225	Mfsd12	+	3.83357	4.62783	4.97488	4.11294	NA	NA	NA	NA	2.74617	4.71706	1.24915	9.18814
ENSMUSG00000020235.Fzr1	10	81366222	81378516	Fzr1	-	3.33848	5.30389	4.92359	4.64958	NA	NA	NA	NA	2.09839	4.61657	1.47806	3.21891
ENSMUSG00000078440.Dohh	10	81384428	81391560	Dohh	+	3.76615	6.11095	6.96736	6.18948	NA	NA	NA	NA	1.94957	4.13365	1.13151	5.05947
ENSMUSG00000055053.Nfic	10	81396186	81431005	Nfic	-	3.33044	4.82836	4.55434	3.95513	NA	NA	NA	NA	1.64568	5.31975	1.11563	5.41749
ENSMUSG00000034818.Celf5	10	81459227	81482709	Celf5	-	4.86916	5.82377	4.78166	3.98492	NA	NA	NA	NA	1.70262	3.50205	1.52517	3.58694
ENSMUSG00000020238.Ncln	10	81486249	81496392	Ncln	-	2.94267	5.0009	6.52857	4.67112	NA	NA	NA	NA	2.14165	4.94081	1.40293	3.69675
ENSMUSG00000034781.Gna11	10	81528724	81545190	Gna11	-	4.41012	6.94074	7.28572	5.3732	NA	NA	NA	NA	1.68473	6.14681	1.12134	8.60341
ENSMUSG00000054452.Aes	10	81559494	81566362	Aes	+	3.32605	5.27534	5.70255	5.21095	NA	NA	NA	NA	1.73122	2.90373	2.32743	7.06728
ENSMUSG00000034771.Tle2	10	81574561	81590845	Tle2	+	3.60295	4.10161	4.27277	4.04691	NA	NA	NA	NA	1.92461	3.99956	1.62951	3.85196
ENSMUSG00000074862.BC025920	10	81606270	81620703	BC025920	+	4.12731	4.19997	5.65317	4.21337	NA	NA	NA	NA	1.19014	6.39523	1.00183	4.98092
ENSMUSG00000034748.Sirt6	10	81621785	81627797	Sirt6	-	3.67804	3.90973	4.78829	4.07145	NA	NA	NA	NA	1.59001	3.60865	1.17467	6.94832
ENSMUSG00000054708.Ankrd24	10	81628540	81647610	Ankrd24	+	3.9411	3.90973	4.78829	4.07145	NA	NA	NA	NA	1.57891	5.00196	0.825099	5.75259
XLOC_005175.NA	10	81648797	81660821	NA	+	1.65799	2.60062	2.4624	3.95713	NA	NA	NA	NA	1.84311	2.1023	1.88529	2.54699
ENSMUSG00000034674.Tdg	10	82629828	82650799	Tdg	+	3.30339	3.39126	5.85956	4.30032	NA	NA	NA	NA	1.40332	4.48199	1.17217	4.13014
ENSMUSG00000020248.Nfyb	10	82748701	82764144	Nfyb	-	4.20338	6.18408	5.62475	4.21342	NA	NA	NA	NA	2.01596	6.72078	1.43019	7.23569
ENSMUSG00000020250.Txnrd1	10	82859206	82897724	Txnrd1	+	4.60627	5.60418	4.82274	4.73683	NA	NA	NA	NA	1.93746	4.02326	1.69565	3.90641
ENSMUSG00000034612.Chst11	10	82985498	83195900	Chst11	+	3.28481	5.81675	5.73113	5.35108	NA	NA	NA	NA	1.49116	4.231	1.28662	5.48582
ENSMUSG00000020255.D10Wsu102e	10	83360221	83368835	D10Wsu102e	+	3.41962	4.98069	5.14989	4.72295	NA	NA	NA	NA	2.72821	3.56635	1.44435	1.73305
ENSMUSG00000034560.A230046K03Rik	10	83543941	83596469	A230046K03Rik	+	3.93782	7.25928	7.58345	5.46839	NA	NA	NA	NA	1.23283	6.9186	1.32699	8.10463
ENSMUSG00000020263.Appl2	10	83600033	83648738	Appl2	-	3.48514	4.61956	5.81974	5.33496	NA	NA	NA	NA	1.71586	3.68157	1.10255	3.78142
ENSMUSG00000087651.1500009L16Rik	10	83722865	83762761	1500009L16Rik	+	3.38416	4.11517	3.5267	4.42645	NA	NA	NA	NA	1.71649	4.01023	1.75922	3.47896
ENSMUSG00000020032.Nuak1	10	84370905	84440597	Nuak1	-	3.84133	7.22175	6.79778	4.45762	NA	NA	NA	NA	1.48824	3.82916	1.16037	3.5766
ENSMUSG00000046841.Ckap4	10	84526305	84534036	Ckap4	-	3.33478	5.60961	3.92401	3.76277	NA	NA	NA	NA	1.74692	7.05917	1.69337	6.03718
ENSMUSG00000020034.Tcp11l2	10	84576626	84614359	Tcp11l2	+	3.61663	5.27634	6.46439	4.25295	NA	NA	NA	NA	1.89605	2.99735	1.52895	2.95547
ENSMUSG00000034453.Polr3b	10	84622437	84727177	Polr3b	+	3.52484	4.14547	4.69735	3.31083	NA	NA	NA	NA	1.78058	3.48008	1.36609	3.01515
ENSMUSG00000020037.Rfx4	10	84756062	84906538	Rfx4	+	2.68184	4.15192	3.77257	3.74065	NA	NA	NA	NA	1.74392	3.57947	1.40278	4.00786
ENSMUSG00000035620.Ric8b	10	84917616	85016446	Ric8b	+	3.40426	6.11868	5.99307	5.83542	NA	NA	NA	NA	1.87979	4.16613	1.43453	3.63734
ENSMUSG00000060935.AI597468	10	85102627	85117747	AI597468	+	4.43633	6.37763	5.89891	5.87936	NA	NA	NA	NA	2.56246	4.7701	3.06983	5.13038
ENSMUSG00000020038.Cry1	10	85131702	85185054	Cry1	-	3.91552	5.0507	8.12801	5.58987	NA	NA	NA	NA	1.89624	4.40848	1.22933	4.90368
ENSMUSG00000020042.Btbd11	10	85386814	85660292	Btbd11	+	3.32878	6.50367	7.51738	4.0674	NA	NA	NA	NA	1.64523	4.26334	1.26074	6.28329
ENSMUSG00000001785.Pwp1	10	85871831	85889096	Pwp1	+	4.7317	7.40116	7.35023	6.21982	NA	NA	NA	NA	1.50447	5.10218	1.0034	5.87447
ENSMUSG00000035529.Prdm4	10	85891970	85916945	Prdm4	-	3.3114	8.22629	8.20576	4.32744	NA	NA	NA	NA	1.99297	8.50122	0.747296	7.69653
ENSMUSG00000085111.Ascl4	10	85928491	85946206	Ascl4	+	2.12142	3.67198	4.10778	3.81385	NA	NA	NA	NA	1.43114	7.82189	0.707609	5.20958
ENSMUSG00000001783.D10Wsu52e	10	85938637	85957823	D10Wsu52e	-	3.91827	4.14219	7.2145	4.2631	NA	NA	NA	NA	2.6073	5.76077	1.10071	3.9424
ENSMUSG00000097692.AC122919.1	10	86021780	86022325	AC122919.1	-	3.50977	6.59152	7.14589	4.41782	NA	NA	NA	NA	1.94698	6.15575	0.880542	8.24343
ENSMUSG00000001786.Fbxo7	10	86021972	86051873	Fbxo7	+	3.50977	6.59152	7.14589	4.41782	NA	NA	NA	NA	1.34778	6.15575	0.960204	8.24343
ENSMUSG00000059602.Syn3	10	86055125	86498896	Syn3	-	4.93603	4.85472	4.72527	5.79373	NA	NA	NA	NA	1.68908	3.50124	1.13557	4.58585
ENSMUSG00000020044.Timp3	10	86300372	86349506	Timp3	+	4.16482	5.14253	5.38064	5.64357	NA	NA	NA	NA	1.89731	4.30009	1.13992	5.1442
ENSMUSG00000097412.AC152453.2	10	86685601	86694806	AC152453.2	+	2.57808	3.293	5.2706	4.04235	NA	NA	NA	NA	2.35033	1.65491	0.954053	1.26748
ENSMUSG00000020048.Hsp90b1	10	86690209	86705509	Hsp90b1	-	4.56921	5.41091	6.72171	6.05712	NA	NA	NA	NA	1.60217	4.01667	1.25182	4.31025
ENSMUSG00000092686.AC152453.1	10	86705316	86705448	AC152453.1	-	4.24768	5.41091	6.72171	6.05712	NA	NA	NA	NA	1.61147	4.01667	1.29263	4.31025
ENSMUSG00000044937.BC030307	10	86705811	86776843	BC030307	+	4.35268	5.41091	6.27065	6.05712	NA	NA	NA	NA	1.37739	3.06533	1.09125	4.59839
ENSMUSG00000054027.Nt5dc3	10	86779005	86838389	Nt5dc3	+	3.81578	4.80515	5.24881	4.97165	NA	NA	NA	NA	1.6643	4.25724	1.16059	5.04732
ENSMUSG00000035365.Parpbp	10	88091432	88146941	Parpbp	-	3.52174	6.2533	7.0073	5.50156	NA	NA	NA	NA	2.56145	2.72905	1.06048	7.13071
ENSMUSG00000020056.Ccdc53	10	88201097	88246152	Ccdc53	+	3.37245	4.93332	5.79073	4.78155	NA	NA	NA	NA	1.22094	3.79046	1.84816	2.09918
ENSMUSG00000020057.Dram1	10	88322804	88379080	Dram1	-	3.96071	5.11022	6.02415	4.06429	NA	NA	NA	NA	2.05693	4.91892	1.49078	6.03337
ENSMUSG00000035311.Gnptab	10	88379132	88447329	Gnptab	+	3.96071	5.11022	6.02415	4.06429	NA	NA	NA	NA	1.92592	5.00462	1.67262	2.97835
ENSMUSG00000060002.Chpt1	10	88452745	88504073	Chpt1	-	4.8076	6.46185	8.55475	5.37993	NA	NA	NA	NA	1.3222	3.33859	1.53746	4.03642
ENSMUSG00000060904.Arl1	10	88730858	88744094	Arl1	+	3.54339	6.03733	4.46838	3.99701	NA	NA	NA	NA	1.25668	2.7274	0.612005	2.81521
ENSMUSG00000004356.Utp20	10	88746607	88826814	Utp20	-	3.99943	4.90371	6.65882	5.31239	NA	NA	NA	NA	1.9918	3.41983	1.56493	3.43982
ENSMUSG00000074802.Gas2l3	10	89408823	89443967	Gas2l3	-	3.72541	3.16697	4.04763	3.79884	NA	NA	NA	NA	1.95567	4.12801	1.80036	3.88037
ENSMUSG00000069539.Scyl2	10	89638721	89686285	Scyl2	-	4.37064	4.2609	5.34379	3.75593	NA	NA	NA	NA	2.04278	4.48935	1.01547	3.48831
ENSMUSG00000019948.Actr6	10	89711973	89732295	Actr6	-	4.31572	5.93336	6.70052	5.81219	NA	NA	NA	NA	2.02665	6.55474	1.33556	5.66259
ENSMUSG00000019951.Uhrf1bp1l	10	89744991	89819869	Uhrf1bp1l	+	4.23317	8.21826	8.86743	6.40696	NA	NA	NA	NA	1.45607	4.17918	1.04109	4.72801
ENSMUSG00000096382.AC132131.1	10	89873672	90683697	AC132131.1	+	3.62243	4.13733	5.63577	2.94328	NA	NA	NA	NA	1.46454	3.2675	0.934765	3.70047
ENSMUSG00000019979.Apaf1	10	90989311	91082770	Apaf1	-	3.95413	7.38343	7.86419	6.33734	NA	NA	NA	NA	1.5328	5.98911	1.55638	4.17553
ENSMUSG00000019975.Ikbip	10	91082940	91102607	Ikbip	+	3.95413	7.38343	7.86419	6.33734	NA	NA	NA	NA	2.09891	6.22008	1.58647	6.53479
ENSMUSG00000061904.Slc25a3	10	91116574	91124059	Slc25a3	-	4.13409	7.27359	7.48478	6.79648	NA	NA	NA	NA	5.57771	9.19195	0.923811	6.98604
ENSMUSG00000019961.Tmpo	10	91147571	91171582	Tmpo	-	3.74957	6.46516	7.67375	5.57777	NA	NA	NA	NA	1.85875	7.27625	1.49333	9.20208
ENSMUSG00000020015.Cdk17	10	93160876	93241342	Cdk17	+	3.51433	4.88473	4.50339	5.40324	NA	NA	NA	NA	1.40623	5.65963	1.48045	5.29574
ENSMUSG00000008398.Elk3	10	93247414	93311135	Elk3	-	3.79516	5.44094	6.55912	4.53727	NA	NA	NA	NA	1.6063	2.37143	1.31209	3.33099
ENSMUSG00000015889.Lta4h	10	93453396	93484896	Lta4h	+	3.34051	5.87654	5.7588	4.3188	NA	NA	NA	NA	1.66449	2.04095	0.87248	3.27013
ENSMUSG00000020019.Ntn4	10	93640681	93747207	Ntn4	+	3.98797	7.36192	5.45229	4.1647	NA	NA	NA	NA	1.72878	2.9084	1.5703	5.19251
ENSMUSG00000036099.Vezt	10	93939165	94035817	Vezt	-	3.98951	6.18555	6.0255	5.07753	NA	NA	NA	NA	1.8588	3.41258	2.00437	3.60608
ENSMUSG00000020021.Fgd6	10	94036001	94145339	Fgd6	+	3.98951	6.18555	6.0255	5.07753	NA	NA	NA	NA	1.41059	3.44922	1.33601	4.55845
ENSMUSG00000005897.Nr2c1	10	94148023	94197211	Nr2c1	+	3.58776	5.42543	6.5451	4.24692	NA	NA	NA	NA	1.42236	3.56322	1.76469	4.84542
ENSMUSG00000020022.Ndufa12	10	94198955	94221443	Ndufa12	+	4.54975	3.51568	3.93347	5.48902	NA	NA	NA	NA	1.40205	2.44071	1.54075	3.63429
ENSMUSG00000097164.AC153506.1	10	94673493	94688613	AC153506.1	-	3.87304	7.47383	7.86054	6.37079	NA	NA	NA	NA	1.83741	7.29853	2.10888	5.62792
ENSMUSG00000020024.Ccdc41	10	94688790	94790336	Ccdc41	+	3.87304	7.47383	7.86054	6.37079	NA	NA	NA	NA	1.54963	4.61027	1.26644	3.70765
ENSMUSG00000074785.Plxnc1	10	94790866	94944578	Plxnc1	-	3.36984	6.21131	5.60613	4.20358	NA	NA	NA	NA	1.7031	4.05126	1.26531	6.21027
ENSMUSG00000045867.Cradd	10	95174746	95324097	Cradd	-	4.12859	7.04382	7.43267	5.4395	NA	NA	NA	NA	1.71203	3.11749	1.33429	4.46468
ENSMUSG00000020027.Socs2	10	95385362	95417180	Socs2	-	3.35239	6.31812	6.29328	5.25231	NA	NA	NA	NA	1.34517	4.51552	1.18996	6.94358
ENSMUSG00000074781.Ube2n	10	95515162	95545658	Ube2n	+	3.70969	6.63266	7.07854	6.19225	NA	NA	NA	NA	2.25268	8.01199	2.07718	8.47388
ENSMUSG00000020029.Nudt4	10	95547007	95564167	Nudt4	-	3.81254	5.49975	6.61527	5.08029	NA	NA	NA	NA	1.3737	9.34399	1.19677	10.1619
ENSMUSG00000036499.Eea1	10	95940663	96045518	Eea1	+	4.51529	7.68209	8.08165	5.55127	NA	NA	NA	NA	1.9475	4.34108	1.50154	5.41343
ENSMUSG00000036478.Btg1	10	96617001	96622813	Btg1	+	3.90024	6.70352	7.99328	5.40903	NA	NA	NA	NA	2.52954	5.03317	1.40417	5.34166
ENSMUSG00000019943.Atp2b1	10	98915152	99026143	Atp2b1	+	3.02279	6.98748	6.56643	5.20861	NA	NA	NA	NA	2.06279	5.26493	1.23958	6.23899
ENSMUSG00000019952.Poc1b	10	99107036	99198074	Poc1b	+	4.07467	6.61334	6.77648	6.50207	NA	NA	NA	NA	1.65112	4.48921	1.14885	5.64405
ENSMUSG00000019966.Kitl	10	100015630	100100413	Kitl	+	3.44042	6.14288	6.66337	5.38268	NA	NA	NA	NA	1.6557	3.42398	1.21966	3.32555
ENSMUSG00000036019.Tmtc2	10	105187663	105574451	Tmtc2	-	3.52255	4.58914	5.19607	4.02092	NA	NA	NA	NA	1.60913	3.26284	1.41085	4.25872
ENSMUSG00000085282.Gm15663	10	105573953	105583874	Gm15663	+	3.52255	4.58914	5.19607	3.6508	NA	NA	NA	NA	1.85711	3.05444	1.00641	5.49045
ENSMUSG00000019907.Ppp1r12a	10	108162400	108277575	Ppp1r12a	+	3.45706	6.24213	5.35929	5.75952	NA	NA	NA	NA	1.95796	2.935	1.16773	4.03788
ENSMUSG00000035873.Pawr	10	108332189	108414391	Pawr	+	3.38594	4.91584	4.98327	3.81554	NA	NA	NA	NA	1.61996	4.82007	0.94709	5.54793
XLOC_006390.NA	10	110216387	110455880	NA	-	4.01958	5.77129	6.48192	5.20801	NA	NA	NA	NA	1.65902	3.06974	1.35477	5.36952
ENSMUSG00000020185.E2f7	10	110745439	110787384	E2f7	+	4.47425	6.54838	6.05184	4.88459	NA	NA	NA	NA	2.13466	6.82845	1.53731	5.03596
ENSMUSG00000035798.Zdhhc17	10	110941782	111010066	Zdhhc17	-	3.86574	6.31288	7.73539	5.30421	NA	NA	NA	NA	1.60436	3.28347	1.21301	8.34489
ENSMUSG00000020189.Osbpl8	10	111164802	111297247	Osbpl8	+	4.18434	7.30428	5.45382	4.2403	NA	NA	NA	NA	1.60447	4.77834	1.65827	3.74376
ENSMUSG00000058799.Nap1l1	10	111473192	111498142	Nap1l1	+	4.86463	5.30029	5.83314	5.21191	NA	NA	NA	NA	2.38387	8.34853	1.63838	8.69473
ENSMUSG00000020205.Phlda1	10	111506286	111508645	Phlda1	+	4.49908	5.51069	5.09725	5.32777	NA	NA	NA	NA	1.64941	3.8692	1.02674	4.43624
ENSMUSG00000063334.Krr1	10	111972664	111988432	Krr1	+	4.46359	8.59311	7.36012	6.10185	NA	NA	NA	NA	2.22633	2.73004	1.50587	1.42269
ENSMUSG00000035681.Kcnc2	10	112271123	112466304	Kcnc2	+	3.65717	3.98359	3.98871	3.17647	NA	NA	NA	NA	1.43646	2.67966	0.856868	3.01808
ENSMUSG00000020130.Tbc1d15	10	115197877	115251493	Tbc1d15	-	3.01852	4.56358	7.07401	4.67432	NA	NA	NA	NA	2.04041	3.60013	1.0951	4.48451
ENSMUSG00000020132.Rab21	10	115289863	115315591	Rab21	-	3.53473	6.25042	6.16143	4.82384	NA	NA	NA	NA	1.39549	5.99136	1.28715	5.88204
ENSMUSG00000020137.Thap2	10	115369966	115384435	Thap2	-	3.5357	6.8612	7.11759	4.68364	NA	NA	NA	NA	1.62475	3.05385	0.742656	4.2303
ENSMUSG00000034163.Zfc3h1	10	115384959	115432772	Zfc3h1	+	3.5357	6.8612	7.11759	4.68364	NA	NA	NA	NA	1.73223	5.63343	1.77411	2.98984
ENSMUSG00000020140.Lgr5	10	115450311	115587780	Lgr5	-	4.57099	4.16125	5.38892	4.5874	NA	NA	NA	NA	1.85187	3.18078	1.08778	4.4342
ENSMUSG00000020151.Ptprr	10	116018213	116274932	Ptprr	+	3.5039	5.05244	3.09978	3.15403	NA	NA	NA	NA	1.98339	3.57091	1.34186	4.53364
ENSMUSG00000054934.Kcnmb4	10	116417861	116473878	Kcnmb4	-	3.80975	6.97741	7.08108	5.22804	NA	NA	NA	NA	1.69289	5.16115	1.23185	5.71619
ENSMUSG00000085837.4933400F03Rik	10	116473163	116475319	4933400F03Rik	+	3.95266	6.97741	7.08108	5.22804	NA	NA	NA	NA	2.76543	5.26545	1.13805	5.01421
ENSMUSG00000020166.Cnot2	10	116485161	116581511	Cnot2	-	4.05362	7.37555	7.37165	5.60572	NA	NA	NA	NA	1.66404	4.63845	0.996475	5.48905
ENSMUSG00000052291.5330438D12Rik	10	116581281	116583515	5330438D12Rik	+	4.22664	7.37555	7.37165	5.60572	NA	NA	NA	NA	2.50826	8.59988	1.43417	8.09564
ENSMUSG00000064181.Rab3ip	10	116905784	116950380	Rab3ip	-	3.18098	4.95693	7.18406	4.29979	NA	NA	NA	NA	2.04123	5.27235	1.3192	6.83838
ENSMUSG00000034024.Cct2	10	117050998	117063814	Cct2	-	4.12656	5.29923	5.66612	4.69606	NA	NA	NA	NA	2.58617	5.21782	1.63197	3.94794
ENSMUSG00000020170.Frs2	10	117070129	117148474	Frs2	-	2.9377	6.14716	6.47447	5.0283	NA	NA	NA	NA	1.73259	4.94917	1.48768	5.44009
ENSMUSG00000020171.Yeats4	10	117215142	117224507	Yeats4	-	4.06361	4.2164	4.68911	3.91327	NA	NA	NA	NA	1.9597	6.62101	0.954867	4.47644
ENSMUSG00000020184.Mdm2	10	117688888	117710758	Mdm2	-	3.42279	3.95194	7.87915	4.61527	NA	NA	NA	NA	1.90318	4.22354	1.38923	5.71415
ENSMUSG00000060181.Slc35e3	10	117733679	117746358	Slc35e3	-	1.60274	3.30194	2.62023	2.22359	NA	NA	NA	NA	1.23421	3.01294	1.27077	7.00454
ENSMUSG00000052798.Nup107	10	117750624	117792705	Nup107	-	4.37726	5.94051	6.13939	4.27064	NA	NA	NA	NA	2.10556	4.8262	1.53554	5.61841
ENSMUSG00000052681.Rap1b	10	117814471	117845935	Rap1b	-	3.45658	7.02343	5.45774	4.95965	NA	NA	NA	NA	1.83887	6.13585	1.40032	6.28065
ENSMUSG00000020212.Mdm1	10	118141787	118168997	Mdm1	+	3.55782	5.36181	5.23022	4.44854	NA	NA	NA	NA	1.59577	3.93257	1.37256	4.19458
ENSMUSG00000028630.Dyrk2	10	118859349	118868903	Dyrk2	-	2.79412	4.83345	4.64474	4.68555	NA	NA	NA	NA	1.70958	5.66685	1.10023	4.84762
ENSMUSG00000020114.Cand1	10	119199255	119240055	Cand1	-	3.91632	6.88952	7.88389	7.47385	NA	NA	NA	NA	2.05595	4.35078	1.86041	6.76631
ENSMUSG00000085454.Gm16320	10	119429367	119455379	Gm16320	-	3.62564	4.86137	4.80309	5.37664	NA	NA	NA	NA	2.05434	3.70525	1.5113	6.5961
ENSMUSG00000034813.Grip1	10	119454034	120087261	Grip1	+	3.52499	5.6804	4.36992	4.33796	NA	NA	NA	NA	1.71335	3.7846	1.16409	4.71086
ENSMUSG00000020228.Helb	10	120083608	120112987	Helb	-	3.83467	3.67096	7.18044	3.14597	NA	NA	NA	NA	1.63757	2.50718	1.28985	2.80977
ENSMUSG00000020227.Irak3	10	120141648	120202130	Irak3	-	3.68061	4.59694	4.26104	4.73602	NA	NA	NA	NA	1.58052	2.41544	1.16167	4.03381
ENSMUSG00000020225.Tmbim4	10	120201590	120224917	Tmbim4	+	3.68061	4.59694	4.26104	4.73602	NA	NA	NA	NA	1.85488	5.85265	1.75369	5.52473
ENSMUSG00000020224.Llph	10	120227070	120232071	Llph	+	3.2272	4.59982	5.55396	4.85148	NA	NA	NA	NA	1.89076	4.45709	0.872009	3.10905
ENSMUSG00000056758.Hmga2	10	120361275	120476469	Hmga2	-	3.90202	5.3493	5.45339	4.72842	NA	NA	NA	NA	1.58939	3.72179	1.1007	5.13876
ENSMUSG00000051236.Msrb3	10	120781096	120899101	Msrb3	-	3.57169	5.50632	5.27078	3.38368	NA	NA	NA	NA	1.62445	3.48096	1.14752	5.27044
ENSMUSG00000086522.Gm4473	10	120899157	120901888	Gm4473	+	3.57169	5.50632	5.27078	3.38368	NA	NA	NA	NA	2.74796	6.53677	0.84679	5.33729
ENSMUSG00000048661.Lemd3	10	120923413	120979332	Lemd3	-	3.55141	7.19303	6.79006	5.63559	NA	NA	NA	NA	1.53582	5.00766	1.00762	5.798
ENSMUSG00000020218.Wif1	10	121033960	121100650	Wif1	+	3.30811	3.69965	4.69099	4.84573	NA	NA	NA	NA	1.44111	4.63532	1.00888	4.75155
ENSMUSG00000052302.Tbc1d30	10	121263824	121311189	Tbc1d30	-	3.38566	4.62931	4.39193	4.28177	NA	NA	NA	NA	1.51182	4.47286	1.049	4.77222
ENSMUSG00000034707.Gns	10	121365090	121397245	Gns	+	3.43908	4.20197	4.65003	4.48511	NA	NA	NA	NA	1.64799	4.98579	1.37071	3.32263
ENSMUSG00000025795.Rassf3	10	121410350	121476250	Rassf3	-	3.74859	7.80269	5.74808	6.27738	NA	NA	NA	NA	1.45141	4.64893	1.15975	7.77351
ENSMUSG00000020115.Tbk1	10	121546455	121586794	Tbk1	-	4.62189	5.26039	6.38116	4.20479	NA	NA	NA	NA	1.52064	4.54999	1.11804	7.29875
ENSMUSG00000034667.Xpot	10	121587380	121626316	Xpot	-	4.19929	5.61326	6.90905	5.80362	NA	NA	NA	NA	1.89201	4.14142	1.38316	7.00824
ENSMUSG00000047642.D930020B18Rik	10	121641588	121692892	D930020B18Rik	+	4.00033	4.28743	4.32719	3.69296	NA	NA	NA	NA	1.32543	4.02492	1.77443	6.97997
ENSMUSG00000053684.BC048403	10	121739937	121752878	BC048403	+	3.54167	6.72462	6.85741	5.57822	NA	NA	NA	NA	1.88917	6.45874	1.80096	4.83805
ENSMUSG00000020121.Srgap1	10	121780991	122047315	Srgap1	-	4.12077	4.96774	4.99247	6.13869	NA	NA	NA	NA	1.58474	4.26985	1.11177	6.08583
ENSMUSG00000034620.Tmem5	10	122078114	122097371	Tmem5	-	4.80484	5.47617	5.46823	4.13935	NA	NA	NA	NA	3.66015	6.14924	0.838028	6.54457
ENSMUSG00000034613.Ppm1h	10	122678762	122945795	Ppm1h	+	3.31125	4.2417	6.53043	5.11525	NA	NA	NA	NA	1.56593	3.10457	1.09582	4.06746
ENSMUSG00000034602.Mon2	10	122992061	123076505	Mon2	-	3.09128	7.35214	4.28545	4.42574	NA	NA	NA	NA	2.12501	6.06318	1.43022	5.27197
ENSMUSG00000020124.Usp15	10	123113244	123196935	Usp15	-	3.68649	6.88395	7.60248	5.29567	NA	NA	NA	NA	1.95529	5.62276	1.40448	7.33529
ENSMUSG00000020105.Lrig3	10	125966219	126015359	Lrig3	+	3.58058	6.05507	5.58099	5.56743	NA	NA	NA	NA	1.81576	4.16117	1.4184	4.946
ENSMUSG00000025436.Xrcc6bp1	10	126868430	126901371	Xrcc6bp1	-	4.79951	7.80729	8.64821	6.21305	NA	NA	NA	NA	1.80126	4.8238	1.46908	4.38075
ENSMUSG00000078429.Ctdsp2	10	126978717	126999975	Ctdsp2	+	3.22891	3.96724	5.91292	4.38196	NA	NA	NA	NA	1.37997	4.80001	1.43732	8.21451
ENSMUSG00000040521.Tsfm	10	127011572	127030840	Tsfm	-	4.1974	5.60706	7.44202	6.29437	NA	NA	NA	NA	1.58183	3.77976	1.56208	5.95533
ENSMUSG00000080115.Mettl21b	10	127031182	127041513	Mettl21b	-	4.63361	5.59569	6.87532	4.78031	NA	NA	NA	NA	1.4971	3.22859	1.3669	1.3739
ENSMUSG00000006732.Mettl1	10	127041414	127046365	Mettl1	+	4.63361	5.59569	6.87532	4.78031	NA	NA	NA	NA	1.75306	3.19089	1.19303	7.31205
ENSMUSG00000040502.March9	10	127055011	127060184	2022-03-09	-	3.83801	3.42757	3.88302	4.25228	NA	NA	NA	NA	1.93638	4.75359	1.29236	4.94263
ENSMUSG00000006728.Cdk4	10	127063534	127067920	Cdk4	+	4.72544	8.54148	7.28814	6.43075	NA	NA	NA	NA	1.64483	5.87786	1.38636	2.71773
ENSMUSG00000040462.Os9	10	127094259	127121160	Os9	-	3.36204	5.80124	6.35729	4.42553	NA	NA	NA	NA	1.70557	2.62449	1.54013	6.42157
ENSMUSG00000006731.B4galnt1	10	127165156	127172340	B4galnt1	+	3.5931	6.85442	6.90859	4.65953	NA	NA	NA	NA	1.86883	5.16664	1.34974	9.37238
ENSMUSG00000019467.Arhgef25	10	127182521	127190054	Arhgef25	-	3.69847	4.0514	5.92478	4.62949	NA	NA	NA	NA	1.41536	6.91797	1.15848	3.57565
ENSMUSG00000040415.Dtx3	10	127190378	127195728	Dtx3	-	3.3915	5.48446	5.62105	4.55466	NA	NA	NA	NA	1.32949	3.15948	1.53643	3.54847
ENSMUSG00000025417.Pip4k2c	10	127197067	127211622	Pip4k2c	-	4.21662	4.34691	5.96543	5.34396	NA	NA	NA	NA	1.34995	5.51142	1.32851	2.03516
ENSMUSG00000074657.Kif5a	10	127225696	127263363	Kif5a	-	2.26471	4.71042	3.36007	3.43124	NA	NA	NA	NA	1.37109	2.5619	1.05303	4.11736
ENSMUSG00000025410.Dctn2	10	127266262	127281959	Dctn2	+	3.50801	6.61173	7.53237	4.98142	NA	NA	NA	NA	2.16603	3.96579	1.47391	3.24809
ENSMUSG00000025409.Mbd6	10	127281956	127289018	Mbd6	-	3.30823	5.15686	4.24294	4.04002	NA	NA	NA	NA	2.07624	2.54112	1.20107	4.21033
ENSMUSG00000040354.Mars	10	127296221	127311786	Mars	-	4.87658	6.00699	6.29375	5.36052	NA	NA	NA	NA	1.89378	7.85255	1.21421	2.46254
ENSMUSG00000025404.R3hdm2	10	127380327	127499384	R3hdm2	+	3.63712	4.80482	3.42508	4.69802	NA	NA	NA	NA	1.50743	3.97454	1.12496	5.79006
ENSMUSG00000025403.Shmt2	10	127517123	127522444	Shmt2	-	4.51256	5.35747	4.11088	5.161	NA	NA	NA	NA	2.00438	2.18468	0.946672	1.88718
ENSMUSG00000040258.Nxph4	10	127525473	127534559	Nxph4	-	3.43541	5.29776	4.87035	4.0092	NA	NA	NA	NA	2.07318	5.48976	1.28925	6.62482
ENSMUSG00000040249.Lrp1	10	127538161	127621148	Lrp1	-	4.02061	5.78529	6.27586	5.37475	NA	NA	NA	NA	1.69437	3.69203	1.45687	4.73341
ENSMUSG00000002147.Stat6	10	127642986	127660957	Stat6	+	3.80221	4.42033	4.26515	3.43181	NA	NA	NA	NA	1.6895	3.57071	1.29732	4.15212
ENSMUSG00000025402.Nab2	10	127660918	127668568	Nab2	-	2.9541	3.77326	3.43443	3.85093	NA	NA	NA	NA	1.58168	3.18782	1.05095	3.88395
ENSMUSG00000040195.Tmem194	10	127666901	127701049	Tmem194	+	2.78283	4.84757	5.5864	4.2299	NA	NA	NA	NA	1.73558	4.36914	1.0321	4.37756
ENSMUSG00000044617.Zbtb39	10	127739538	127747335	Zbtb39	+	4.35316	5.65951	7.27606	6.24322	NA	NA	NA	NA	3.17008	4.87305	1.38612	8.25299
ENSMUSG00000061315.Naca	10	128035346	128048637	Naca	+	4.30224	5.9421	7.38341	6.02393	NA	NA	NA	NA	1.7851	5.6206	1.26854	3.29947
ENSMUSG00000071072.Ptges3	10	128058954	128077272	Ptges3	+	3.64007	8.37976	6.80144	6.11541	NA	NA	NA	NA	2.45191	4.84219	1.56942	5.79261
ENSMUSG00000040054.Baz2a	10	128092783	128129303	Baz2a	+	4.0126	5.66354	4.83554	4.75657	NA	NA	NA	NA	1.61711	5.99957	1.662	6.33483
ENSMUSG00000044005.Gls2	10	128194457	128210004	Gls2	+	4.11552	5.90732	6.0667	4.23129	NA	NA	NA	NA	1.43707	4.04688	1.40274	2.95857
ENSMUSG00000039994.Timeless	10	128232065	128252941	Timeless	+	4.48568	4.92702	6.99353	4.03894	NA	NA	NA	NA	1.54048	4.98915	1.66684	9.18716
ENSMUSG00000040033.Stat2	10	128270576	128292849	Stat2	+	4.83293	4.66664	6.45413	4.15722	NA	NA	NA	NA	1.85184	1.89518	1.6533	4.42357
ENSMUSG00000005683.Cs	10	128337832	128362479	Cs	+	3.69609	10.3985	11.1642	5.54494	NA	NA	NA	NA	1.42764	9.58872	2.03319	5.46878
ENSMUSG00000014498.Ankrd52	10	128377115	128408704	Ankrd52	+	3.81777	4.7974	5.34365	4.82252	NA	NA	NA	NA	1.90537	5.58771	1.37477	6.39027
ENSMUSG00000025374.Nabp2	10	128401395	128411492	Nabp2	-	3.85546	6.55333	6.08226	5.80325	NA	NA	NA	NA	1.74723	5.47948	1.34677	5.34094
ENSMUSG00000025373.Rnf41	10	128411616	128441438	Rnf41	+	4.09858	6.55333	6.08226	6.46453	NA	NA	NA	NA	1.46695	4.14198	1.38361	4.03939
XLOC_005539.NA	10	128458734	128459065	NA	+	3.15805	7.12102	7.00375	5.91526	NA	NA	NA	NA	2.40694	8.29059	1.29776	9.31694
ENSMUSG00000025369.Smarcc2	10	128459236	128490173	Smarcc2	+	3.15805	7.12102	7.00375	5.91526	NA	NA	NA	NA	1.53431	3.49366	1.19152	4.87159
ENSMUSG00000025366.Esyt1	10	128510248	128525859	Esyt1	-	3.64931	6.27918	8.04977	4.17592	NA	NA	NA	NA	1.7553	6.28119	1.47454	5.49738
ENSMUSG00000039810.Zc3h10	10	128541963	128547774	Zc3h10	-	4.05332	6.16813	7.64686	4.4419	NA	NA	NA	NA	2.67586	4.02945	1.62963	2.94742
ENSMUSG00000025364.Pa2g4	10	128557766	128565934	Pa2g4	-	4.30269	4.60556	7.1756	5.35902	NA	NA	NA	NA	1.32989	3.84245	0.854469	3.8649
ENSMUSG00000018166.Erbb3	10	128567523	128589652	Erbb3	-	3.80614	6.72506	7.68922	6.13359	NA	NA	NA	NA	1.40496	3.23221	1.48745	2.39895
ENSMUSG00000002578.Ikzf4	10	128630843	128645991	Ikzf4	-	3.69018	2.85443	3.81024	3.9456	NA	NA	NA	NA	1.77973	4.18465	1.40727	5.29282
ENSMUSG00000097372.AC117232.1	10	128645884	128649811	AC117232.1	+	3.69018	2.85443	3.81024	3.9456	NA	NA	NA	NA	1.42362	3.91115	0.629387	5.24998
ENSMUSG00000000711.Rab5b	10	128677193	128696268	Rab5b	-	4.30585	5.5257	5.96279	6.46669	NA	NA	NA	NA	1.39969	4.72377	0.631981	6.75751
ENSMUSG00000025358.Cdk2	10	128697939	128705051	Cdk2	-	4.51104	5.9731	6.82883	5.84292	NA	NA	NA	NA	1.93267	2.20723	0.986247	4.65686
ENSMUSG00000025359.Pmel	10	128706258	128720238	Pmel	+	4.12223	3.87592	4.56202	4.664	NA	NA	NA	NA	1.95253	6.42649	0.830444	3.65266
ENSMUSG00000025357.Dgka	10	128720141	128744056	Dgka	-	3.8802	4.06972	6.17768	4.82719	NA	NA	NA	NA	1.23497	3.44612	0.901329	3.69035
ENSMUSG00000064030.Wibg	10	128747879	128766568	Wibg	+	4.03408	5.61057	7.32732	5.08146	NA	NA	NA	NA	1.98444	2.98008	1.0155	4.71626
ENSMUSG00000025354.Dnajc14	10	128805676	128819446	Dnajc14	+	4.27277	5.96046	6.27348	4.6791	NA	NA	NA	NA	1.72044	2.91712	1.68465	3.41162
ENSMUSG00000078427.Sarnp	10	128821771	128877638	Sarnp	+	5.04666	5.93633	5.67161	6.28633	NA	NA	NA	NA	2.28366	5.39532	1.757	4.07384
ENSMUSG00000025352.Gdf11	10	128882295	128891718	Gdf11	-	3.24518	6.21012	7.2587	3.99794	NA	NA	NA	NA	2.03854	4.14763	1.00483	4.35907
ENSMUSG00000025351.Cd63	10	128908919	128912816	Cd63	+	3.00745	5.7586	5.17064	4.36417	NA	NA	NA	NA	1.82669	5.39317	0.929267	6.97105
ENSMUSG00000090247.Bloc1s1	10	128917882	128924035	Bloc1s1	-	4.88785	6.15498	5.2628	5.00379	NA	NA	NA	NA	1.7695	4.97974	0.87763	2.83547
ENSMUSG00000025348.Itga7	10	128933813	128958277	Itga7	+	3.32022	4.68366	4.68148	3.90222	NA	NA	NA	NA	1.52624	4.00054	1.38831	6.73615
XLOC_005587.NA	10	130541177	130573637	NA	+	3.81212	4.67749	4.75105	1.88152	NA	NA	NA	NA	0.884239	2.20417	0.740444	1.52848
ENSMUSG00000023764.Sfi1	11	3131850	3193463	Sfi1	-	22.9118	66.1379	71.4779	43.872	NA	NA	NA	NA	21.5245	58.8503	14.9407	50.0197
ENSMUSG00000020457.Drg1	11	3187360	3266415	Drg1	-	3.74689	5.74501	4.63415	4.47172	NA	NA	NA	NA	6.82159	65.6236	8.65038	65.391
ENSMUSG00000020453.Patz1	11	3288874	3309083	Patz1	+	3.23928	7.17472	7.47983	3.67644	NA	NA	NA	NA	1.69655	5.49704	1.68737	3.15728
ENSMUSG00000053263.Gm12592	11	3305426	3331178	Gm12592	-	3.31007	3.13951	4.53094	3.12575	NA	NA	NA	NA	1.53019	4.89457	1.35315	3.80861
ENSMUSG00000034614.Pik3ip1	11	3330401	3342971	Pik3ip1	+	2.39087	3.13951	4.53094	3.12575	NA	NA	NA	NA	1.66173	5.75753	1.27309	4.96153
ENSMUSG00000020451.Limk2	11	3344256	3409189	Limk2	-	3.79301	5.15306	7.45845	3.72338	NA	NA	NA	NA	1.73003	4.53479	1.01858	3.94621
ENSMUSG00000034587.8430429K09Rik	11	3452365	3479831	8430429K09Rik	+	4.1164	4.71588	7.35844	4.62613	NA	NA	NA	NA	1.89685	3.45818	1.01691	3.57537
ENSMUSG00000075702.Selm	11	3514684	3517351	Selm	+	2.85264	4.00523	5.44219	2.94414	NA	NA	NA	NA	1.69442	3.38432	0.743849	2.13161
ENSMUSG00000056579.Tug1	11	3639794	3648812	Tug1	-	3.92562	5.46793	5.61352	3.40985	NA	NA	NA	NA	2.95493	5.24554	1.38908	4.30166
ENSMUSG00000048807.Slc35e4	11	3907021	3914664	Slc35e4	-	3.25364	4.85452	6.35405	2.93166	NA	NA	NA	NA	1.51032	3.83059	2.27433	5.04207
ENSMUSG00000020430.Pes1	11	3963975	3980004	Pes1	+	4.43559	5.13696	4.74969	3.7995	NA	NA	NA	NA	2.36699	4.48795	1.59792	3.86895
ENSMUSG00000049721.Gal3st1	11	3983636	3999326	Gal3st1	+	4.22558	3.68895	5.0382	2.66442	NA	NA	NA	NA	1.70612	5.65682	1.31254	4.39125
ENSMUSG00000003581.Rnf215	11	4135202	4141172	Rnf215	+	3.74435	5.45837	5.84146	3.83243	NA	NA	NA	NA	1.71786	3.57186	1.57631	4.81039
ENSMUSG00000051427.Ccdc157	11	4141123	4160293	Ccdc157	-	3.78799	6.23862	4.72202	3.5521	NA	NA	NA	NA	1.99222	2.91266	1.51388	2.98858
ENSMUSG00000002129.Sf3a1	11	4160350	4182541	Sf3a1	+	3.78799	6.23862	4.72202	3.05843	NA	NA	NA	NA	1.83217	2.06855	1.48418	3.8609
ENSMUSG00000034412.Tbc1d10a	11	4186789	4215505	Tbc1d10a	+	3.65466	5.72827	5.68791	3.38774	NA	NA	NA	NA	1.67209	6.94651	1.52883	4.33105
ENSMUSG00000034354.Mtmr3	11	4480868	4594863	Mtmr3	-	4.34234	10.1784	10.123	4.68672	NA	NA	NA	NA	1.6863	5.06471	1.17079	5.13135
ENSMUSG00000009076.Zmat5	11	4704678	4737669	Zmat5	+	3.69001	6.03593	7.20765	4.4459	NA	NA	NA	NA	1.62305	3.91073	1.48769	4.04047
ENSMUSG00000009075.Cabp7	11	4736892	4746778	Cabp7	-	4.70224	4.46956	4.84589	3.25877	NA	NA	NA	NA	1.50368	6.36335	1.15073	4.73539
ENSMUSG00000009073.Nf2	11	4765845	4849536	Nf2	-	3.31792	6.26127	8.52765	5.79677	NA	NA	NA	NA	1.86537	4.90415	1.49071	5.10186
ENSMUSG00000034285.Nipsnap1	11	4873951	4894200	Nipsnap1	+	4.37268	4.89555	6.52664	3.78422	NA	NA	NA	NA	1.28668	2.94184	1.33164	3.89187
ENSMUSG00000034274.Thoc5	11	4895320	4928867	Thoc5	+	4.31183	8.72498	6.63799	4.32107	NA	NA	NA	NA	1.40206	4.00906	1.6289	3.61404
ENSMUSG00000020396.Nefh	11	4938754	4948064	Nefh	-	3.36228	4.12292	4.68797	3.66441	NA	NA	NA	NA	2.06931	11.9408	1.46918	11.5746
ENSMUSG00000009090.Ap1b1	11	4986824	5042791	Ap1b1	+	3.27625	5.09948	5.64758	4.12353	NA	NA	NA	NA	1.74094	3.76422	1.22929	3.95821
ENSMUSG00000034201.Gas2l1	11	5054132	5065327	Gas2l1	-	3.96422	6.04269	6.56701	3.3127	NA	NA	NA	NA	1.87848	5.3627	1.28359	4.78408
ENSMUSG00000034209.Rasl10a	11	5058128	5060385	Rasl10a	+	3.40469	4.08717	4.88246	3.64293	NA	NA	NA	NA	2.16047	5.90243	1.07877	4.39399
ENSMUSG00000009079.Ewsr1	11	5069689	5099266	Ewsr1	-	4.32285	7.07747	7.74593	4.66936	NA	NA	NA	NA	1.71949	4.95105	0.844311	4.922
ENSMUSG00000034175.Rhbdd3	11	5098926	5106093	Rhbdd3	+	3.85572	7.07747	7.74593	4.66936	NA	NA	NA	NA	2.21994	6.16234	0.869817	4.922
ENSMUSG00000020393.Kremen1	11	5191552	5261558	Kremen1	-	3.95259	6.10696	7.21663	3.84035	NA	NA	NA	NA	1.65387	5.05262	1.38197	5.59178
ENSMUSG00000041961.Znrf3	11	5276324	5444847	Znrf3	-	3.5597	6.03058	7.04178	3.88169	NA	NA	NA	NA	1.45721	5.11487	0.867295	4.45966
ENSMUSG00000020482.Ccdc117	11	5528887	5542187	Ccdc117	-	4.2374	8.54326	8.43047	3.22046	NA	NA	NA	NA	2.2858	6.78905	1.66612	5.63615
ENSMUSG00000049680.Urgcp	11	5713417	5762376	Urgcp	-	4.43438	4.6109	5.67313	3.95923	NA	NA	NA	NA	1.86323	3.86035	0.999209	3.18166
ENSMUSG00000083844.2210015D19Rik	11	5762129	5784710	2210015D19Rik	+	4.43438	4.6109	5.67313	3.95923	NA	NA	NA	NA	1.00685	4.82513	0.722576	4.1897
ENSMUSG00000020476.Dbnl	11	5788488	5800962	Dbnl	+	4.29704	6.62433	7.63593	3.7798	NA	NA	NA	NA	1.91105	2.96798	1.35998	2.65224
ENSMUSG00000020474.Polm	11	5827860	5838016	Polm	-	3.49417	5.49761	7.11173	3.32152	NA	NA	NA	NA	1.59695	5.27819	1.40421	2.07317
ENSMUSG00000020471.Pold2	11	5872180	5878292	Pold2	-	3.26483	4.07128	5.37239	3.6192	NA	NA	NA	NA	1.83903	4.25926	1.3471	3.49052
ENSMUSG00000002741.Ykt6	11	5955693	5967780	Ykt6	+	4.23068	7.07229	7.93889	5.29593	NA	NA	NA	NA	2.26687	4.41612	1.42753	6.62364
ENSMUSG00000057897.Camk2b	11	5969644	6066362	Camk2b	-	2.56721	3.6538	3.6627	3.71373	NA	NA	NA	NA	1.59555	3.98195	1.13135	3.79974
ENSMUSG00000053838.Nudcd3	11	6105691	6200415	Nudcd3	-	4.92243	7.66628	8.68506	4.93492	NA	NA	NA	NA	1.70277	4.18512	1.15187	3.80066
ENSMUSG00000096923.A730071L15RIK	11	6200029	6201643	A730071L15RIK	+	4.92243	7.66628	8.68506	4.93492	NA	NA	NA	NA	3.35165	5.20932	0.789814	4.15738
ENSMUSG00000004394.Tmed4	11	6270369	6274870	Tmed4	-	3.68573	5.16018	7.49996	3.95987	NA	NA	NA	NA	1.96447	2.03318	1.34997	3.01863
ENSMUSG00000020456.Ogdh	11	6291633	6356642	Ogdh	+	3.95679	6.1453	5.45622	4.47419	NA	NA	NA	NA	2.07057	5.36399	1.49916	5.6369
ENSMUSG00000041164.Zmiz2	11	6389074	6406158	Zmiz2	+	3.42612	6.59595	6.71201	3.31424	NA	NA	NA	NA	1.99955	4.58675	1.5453	4.57006
ENSMUSG00000071866.Ppia	11	6415443	6419817	Ppia	+	4.21849	5.90461	6.80553	3.55693	NA	NA	NA	NA	2.84654	6.64319	1.24812	5.47105
ENSMUSG00000041126.H2afv	11	6427229	6444443	H2afv	-	3.6352	5.95697	5.50762	2.25907	NA	NA	NA	NA	1.6864	6.85688	0.8316	3.5573
ENSMUSG00000094483.Purb	11	6467599	6476076	Purb	-	4.71275	5.21933	5.67964	4.51978	NA	NA	NA	NA	3.08346	7.04251	1.29916	5.48082
ENSMUSG00000086839.Gm11973	11	6475425	6493535	Gm11973	+	4.71275	6.01151	7.09584	4.51978	NA	NA	NA	NA	1.82478	4.39342	1.29916	3.64388
ENSMUSG00000000378.Ccm2	11	6546887	6596744	Ccm2	+	3.69202	3.93784	5.0324	2.84821	NA	NA	NA	NA	1.56564	6.28497	1.24019	5.68327
ENSMUSG00000000384.Tbrg4	11	6615598	6626067	Tbrg4	-	3.98368	4.94351	5.42785	4.15067	NA	NA	NA	NA	2.32405	4.68153	1.61435	5.78738
ENSMUSG00000020431.Adcy1	11	7063489	7178506	Adcy1	+	2.59125	4.56128	4.03806	2.82661	NA	NA	NA	NA	1.64585	4.0467	1.3412	3.46066
ENSMUSG00000020427.Igfbp3	11	7206086	7213923	Igfbp3	-	3.49092	6.00163	6.48861	3.47241	NA	NA	NA	NA	1.96038	10.8092	1.84262	8.28096
ENSMUSG00000020422.Tns3	11	8431652	8664535	Tns3	-	5.03262	6.39552	8.89496	3.73691	NA	NA	NA	NA	1.75936	4.30726	1.32569	4.84672
ENSMUSG00000020413.Hus1	11	8993137	9011191	Hus1	-	4.03294	4.11034	4.75969	2.71403	NA	NA	NA	NA	1.71667	3.7001	1.58622	1.83276
ENSMUSG00000050830.Vwc2	11	11114223	11268931	Vwc2	+	3.64159	4.13925	4.16447	2.83058	NA	NA	NA	NA	1.68407	4.62015	0.914622	3.4762
ENSMUSG00000020193.Zpbp	11	11279626	11462408	Zpbp	-	2.87025	6.20734	4.68846	3.48076	NA	NA	NA	NA	1.15732	2.79906	0.943868	3.41908
ENSMUSG00000035455.Fignl1	11	11787431	11808962	Fignl1	-	3.37374	4.84537	4.78486	3.78149	NA	NA	NA	NA	1.8011	4.17518	0.776693	5.42422
ENSMUSG00000020176.Grb10	11	11930508	12038683	Grb10	-	3.1309	3.84115	5.78622	2.81522	NA	NA	NA	NA	1.92692	8.13359	1.28682	9.03395
ENSMUSG00000020173.Cobl	11	12236608	12464960	Cobl	-	3.20455	4.46877	4.97459	2.66398	NA	NA	NA	NA	1.41643	4.27001	0.741664	4.00416
ENSMUSG00000020122.Egfr	11	16752203	16918158	Egfr	+	3.25876	5.59181	7.13536	4.78006	NA	NA	NA	NA	1.93195	4.14291	1.38589	3.64303
ENSMUSG00000033953.Ppp3r1	11	17159263	17200375	Ppp3r1	+	3.23119	4.23494	6.21704	3.11847	NA	NA	NA	NA	1.16384	5.15844	0.913538	4.98105
ENSMUSG00000016984.Etaa1	11	17938756	17953875	Etaa1	-	3.96962	6.54822	8.5183	3.99303	NA	NA	NA	NA	2.24537	8.82875	0.0685384	6.0284
ENSMUSG00000031467.Agpat5	8	18846277	18891361	Agpat5	+	4.40592	6.97345	8.11259	3.39581	NA	NA	NA	NA	1.8448	6.85428	1.26676	5.41934
ENSMUSG00000045671.Spred2	11	19924375	20024026	Spred2	+	4.14189	5.73077	5.26274	3.4696	NA	NA	NA	NA	1.64826	6.15973	1.2457	6.36977
ENSMUSG00000020152.Actr2	11	20062304	20112913	Actr2	-	3.78258	5.58591	7.18941	3.44703	NA	NA	NA	NA	1.62023	6.04051	1.32932	4.75577
ENSMUSG00000020149.Rab1	11	20201432	20226856	Rab1	+	3.49389	5.50911	5.16269	4.68409	NA	NA	NA	NA	2.09316	6.28489	1.56381	5.51897
ENSMUSG00000044066.Cep68	11	20227037	20249429	Cep68	-	4.22571	6.07035	8.44082	4.6256	NA	NA	NA	NA	1.84152	7.1733	1.14727	6.21824
ENSMUSG00000020142.Slc1a4	11	20302180	20332713	Slc1a4	-	2.94578	5.93496	7.53418	3.95932	NA	NA	NA	NA	1.66436	3.94478	1.14721	4.23462
ENSMUSG00000049800.Sertad2	11	20543253	20653021	Sertad2	+	3.81745	6.06178	7.14078	3.67799	NA	NA	NA	NA	1.77547	3.82199	1.27537	3.30484
ENSMUSG00000049659.Aftph	11	20685084	20741589	Aftph	-	3.59599	6.92632	5.41691	3.55009	NA	NA	NA	NA	1.68687	7.41597	1.13291	7.27625
ENSMUSG00000042363.Lgalsl	11	20823576	20831056	Lgalsl	-	3.76225	6.17645	5.86111	3.28282	NA	NA	NA	NA	2.27764	6.89534	0.605316	8.16317
ENSMUSG00000020134.Peli1	11	21091291	21150323	Peli1	+	3.67897	7.46669	4.65841	3.44774	NA	NA	NA	NA	2.24356	9.34778	1.40841	6.13845
ENSMUSG00000020128.Vps54	11	21239281	21321136	Vps54	+	3.20341	6.26544	5.61156	3.3206	NA	NA	NA	NA	1.5711	5.27783	2.2717	6.01993
ENSMUSG00000001891.Ugp2	11	21321138	21371201	Ugp2	-	4.69938	5.25296	5.37372	3.57685	NA	NA	NA	NA	1.34569	3.4666	2.97634	3.62731
ENSMUSG00000087253.Gm12043	11	21370400	21374161	Gm12043	+	4.69938	5.25296	5.37372	3.57685	NA	NA	NA	NA	2.62584	4.7448	0.7308	3.67192
ENSMUSG00000020319.Wdpcp	11	21572235	21898989	Wdpcp	+	3.99242	5.09917	5.90921	4.6078	NA	NA	NA	NA	1.53104	4.0725	1.3421	2.87275
ENSMUSG00000005917.Otx1	11	21994764	22002897	Otx1	-	4.03036	4.69635	4.45715	3.08419	NA	NA	NA	NA	2.04024	5.11457	1.24107	4.9104
ENSMUSG00000049904.Tmem17	11	22512088	22519234	Tmem17	+	4.36015	7.10481	7.9837	3.13589	NA	NA	NA	NA	2.54121	8.04234	1.75465	7.23452
ENSMUSG00000084081.Gm12057	11	22758594	22859544	Gm12057	-	4.09526	6.80527	7.71905	4.22648	NA	NA	NA	NA	1.91445	3.62749	1.2644	3.98678
ENSMUSG00000051355.Commd1	11	22834744	22982382	Commd1	-	4.14778	5.1545	7.30059	5.69027	NA	NA	NA	NA	1.7658	3.23359	1.15694	3.03454
ENSMUSG00000051650.B3gnt2	11	22834747	22860961	B3gnt2	-	2.90151	5.67941	6.54962	2.96133	NA	NA	NA	NA	2.01397	4.09634	1.1668	4.12216
ENSMUSG00000092626.9130230N09Rik	11	22858931	22861264	9130230N09Rik	+	3.83512	6.80527	7.71905	4.22648	NA	NA	NA	NA	2.47971	6.68571	1.23136	3.86425
ENSMUSG00000007739.Cct4	11	22990519	23003780	Cct4	+	3.93743	5.9221	6.50567	3.70798	NA	NA	NA	NA	1.83836	6.18152	1.37995	3.73384
ENSMUSG00000049811.Fam161a	11	23007531	23030788	Fam161a	+	3.57738	3.62241	4.80926	2.91066	NA	NA	NA	NA	1.90297	4.48047	1.77645	4.11944
ENSMUSG00000085665.Gm12059	11	23067998	23075574	Gm12059	+	3.86352	7.2217	7.82775	5.12597	NA	NA	NA	NA	1.19462	4.51242	0.702063	4.63257
ENSMUSG00000020290.Xpo1	11	23256041	23298249	Xpo1	+	3.68186	5.78376	6.82209	3.83095	NA	NA	NA	NA	1.99237	5.02254	1.21769	5.31896
ENSMUSG00000056342.Usp34	11	23306895	23490560	Usp34	+	3.99121	6.76594	6.94061	3.74529	NA	NA	NA	NA	1.45688	4.29719	1.17807	5.50743
ENSMUSG00000020288.Ahsa2	11	23487882	23498030	Ahsa2	-	4.61283	5.40197	5.94997	2.7097	NA	NA	NA	NA	1.81114	6.96574	1.3333	4.66608
ENSMUSG00000042208.0610010F05Rik	11	23564961	23633639	0610010F05Rik	-	5.35311	7.83787	7.40986	3.53345	NA	NA	NA	NA	1.41359	4.39555	1.63772	4.87456
ENSMUSG00000020283.Pex13	11	23646479	23665959	Pex13	-	4.31631	5.95373	7.79814	4.75173	NA	NA	NA	NA	1.97713	6.60471	1.11563	3.32174
ENSMUSG00000020280.Pus10	11	23665674	23732876	Pus10	+	4.31631	5.95373	7.79814	4.75173	NA	NA	NA	NA	1.98108	4.27862	0.894209	2.8833
ENSMUSG00000085167.Gm12063	11	24076559	24077367	Gm12063	+	4.09642	4.97727	5.97564	3.70029	NA	NA	NA	NA	2.3161	4.07526	1.08799	2.60137
ENSMUSG00000000861.Bcl11a	11	24078056	24174123	Bcl11a	+	3.72013	4.97727	4.84826	3.19929	NA	NA	NA	NA	1.57174	3.7587	1.34004	4.02877
ENSMUSG00000032985.5730522E02Rik	11	25602763	26210763	5730522E02Rik	-	2.86545	6.22227	7.15128	3.20533	NA	NA	NA	NA	1.55233	3.93236	1.0781	4.06297
ENSMUSG00000073101.5730522E02Rik	11	26210483	26210566	5730522E02Rik	-	2.86545	6.22227	7.15128	3.20533	NA	NA	NA	NA	2.0264	6.39262	1.08659	4.40479
ENSMUSG00000064090.Vrk2	11	26471322	26593999	Vrk2	-	2.83916	4.8078	5.6021	3.86194	NA	NA	NA	NA	1.22431	3.48168	0.940634	2.41615
ENSMUSG00000032878.Ccdc85a	11	28385685	28584324	Ccdc85a	-	3.64019	4.79415	5.62671	3.30974	NA	NA	NA	NA	1.592	3.3337	1.68518	3.64083
ENSMUSG00000020464.Pnpt1	11	29130744	29161828	Pnpt1	+	4.48832	3.1494	5.10695	4.1135	NA	NA	NA	NA	2.15989	6.13936	2.00659	7.47596
ENSMUSG00000020463.Smek2	11	29172890	29220797	Smek2	+	4.40812	6.46871	8.52096	4.08923	NA	NA	NA	NA	1.95267	3.70659	1.27733	4.09861
ENSMUSG00000020462.Ccdc104	11	29221532	29247409	Ccdc104	-	4.96923	3.84696	6.37051	3.1056	NA	NA	NA	NA	2.20555	4.94641	2.27133	2.20018
ENSMUSG00000032740.Ccdc88a	11	29373658	29510808	Ccdc88a	+	3.86801	4.79217	7.33728	2.94281	NA	NA	NA	NA	1.37272	4.26514	0.867864	3.48725
ENSMUSG00000020459.Mtif2	11	29526408	29545279	Mtif2	+	4.45775	6.96017	9.05944	4.16441	NA	NA	NA	NA	1.99586	4.28761	2.10235	2.65056
ENSMUSG00000020461.Clhc1	11	29547950	29578367	Clhc1	+	3.85619	6.07315	6.08237	4.28352	NA	NA	NA	NA	1.70307	3.53515	1.29468	3.83052
ENSMUSG00000020458.Rtn4	11	29692947	29744331	Rtn4	+	3.90894	6.39209	7.37346	2.65797	NA	NA	NA	NA	1.36547	5.09639	1.5272	3.56864
ENSMUSG00000044072.Eml6	11	29743048	30026033	Eml6	-	3.78169	5.24835	5.85151	4.3344	NA	NA	NA	NA	1.61933	3.93748	1.24678	3.56508
ENSMUSG00000020315.Spnb2	11	30099395	30268175	Spnb2	-	3.5042	5.4579	6.57587	3.71949	NA	NA	NA	NA	2.11765	4.6056	1.45145	3.89094
ENSMUSG00000040850.Psme4	11	30771726	30880361	Psme4	+	3.74076	7.12578	8.46657	4.68437	NA	NA	NA	NA	2.05983	5.45592	1.88435	5.53939
ENSMUSG00000043999.Gpr75	11	30885358	30893729	Gpr75	+	4.0002	3.87875	6.52551	3.77406	NA	NA	NA	NA	1.18651	4.24656	1.82189	2.83108
ENSMUSG00000020305.Asb3	11	30954395	31102704	Asb3	+	3.14875	6.90977	6.57318	4.43236	NA	NA	NA	NA	1.54075	2.8525	1.10088	3.45935
ENSMUSG00000020303.Stc2	11	31357307	31370074	Stc2	-	3.92627	3.86292	4.00887	3.20314	NA	NA	NA	NA	1.69181	3.18081	1.15621	2.19255
ENSMUSG00000044502.Bod1	11	31665181	31671885	Bod1	-	3.96378	8.58805	9.04937	3.29141	NA	NA	NA	NA	1.69993	5.73712	0.827044	7.24281
ENSMUSG00000020300.Cpeb4	11	31872211	31935634	Cpeb4	+	3.53134	3.78868	4.37083	4.01369	NA	NA	NA	NA	1.06521	4.55048	2.42975	6.54084
ENSMUSG00000020282.Rhbdf1	11	32209585	32222300	Rhbdf1	-	3.42183	4.73976	4.74264	3.93191	NA	NA	NA	NA	1.69988	4.05781	1.22733	6.17256
ENSMUSG00000020289.Nprl3	11	32225628	32267707	Nprl3	-	3.33092	5.36968	4.66798	5.19747	NA	NA	NA	NA	2.11731	4.33644	1.31947	4.20571
ENSMUSG00000020287.Mpg	11	32226505	32232700	Mpg	+	4.05146	5.79311	4.67728	3.82341	NA	NA	NA	NA	2.4291	4.70145	1.71403	3.34432
ENSMUSG00000040711.Sh3pxd2b	11	32347820	32428173	Sh3pxd2b	+	3.05462	5.40525	5.66934	2.4729	NA	NA	NA	NA	1.54785	3.92684	1.36529	2.94944
ENSMUSG00000044949.Ubtd2	11	32455370	32516687	Ubtd2	+	4.61189	5.39663	6.43903	3.80652	NA	NA	NA	NA	1.5596	4.23227	0.841969	4.80329
ENSMUSG00000020272.Stk10	11	32533305	32624587	Stk10	+	3.56324	3.60375	4.02585	3.15156	NA	NA	NA	NA	1.45774	3.30026	1.26208	3.65521
ENSMUSG00000020271.Fbxw11	11	32642724	32746816	Fbxw11	+	3.52691	5.45035	6.62482	3.90502	NA	NA	NA	NA	1.64004	5.10262	1.16007	5.31007
ENSMUSG00000057967.Fgf18	11	33117430	33147400	Fgf18	-	3.74209	4.15715	5.1953	3.07675	NA	NA	NA	NA	1.73736	3.2391	1.39066	4.18864
ENSMUSG00000057113.Npm1	11	33152287	33163206	Npm1	-	4.44194	5.84747	6.65005	3.6714	NA	NA	NA	NA	1.56065	4.81798	2.69993	3.00986
ENSMUSG00000040594.Ranbp17	11	33211795	33513746	Ranbp17	-	4.18343	8.53058	8.30336	4.29761	NA	NA	NA	NA	1.64923	4.15686	1.11534	4.08278
ENSMUSG00000069910.Ccdc99	11	34809190	34833641	Ccdc99	-	3.82295	3.8097	6.95538	3.54745	NA	NA	NA	NA	2.20777	5.9978	1.58154	5.24104
ENSMUSG00000056427.Slit3	11	35121224	35708507	Slit3	+	4.03898	5.96568	5.48026	3.44486	NA	NA	NA	NA	1.51794	3.77718	1.37321	4.62831
ENSMUSG00000018846.Pank3	11	35769484	35791285	Pank3	+	3.94703	8.16895	8.32192	4.63257	NA	NA	NA	NA	2.06047	6.09562	1.12442	4.31493
ENSMUSG00000018848.Rars	11	35808381	35834506	Rars	-	3.69468	5.02418	6.79769	4.18213	NA	NA	NA	NA	1.4196	3.83651	1.33716	1.2506
ENSMUSG00000018849.Wwc1	11	35838400	35980527	Wwc1	-	4.06616	5.30172	6.33294	2.88328	NA	NA	NA	NA	1.41597	4.36164	1.45953	4.61603
ENSMUSG00000049336.Tenm2	11	36006656	37235964	Tenm2	-	3.08187	5.37948	5.31017	3.1989	NA	NA	NA	NA	1.60948	3.3888	1.26264	3.72306
ENSMUSG00000042032.Mat2b	11	40679314	40695203	Mat2b	-	3.56898	3.28258	5.28743	2.82747	NA	NA	NA	NA	2.24273	7.35194	1.26118	5.66522
ENSMUSG00000020330.Hmmr	11	40701395	40733422	Hmmr	-	4.13004	6.41537	8.25253	4.67629	NA	NA	NA	NA	1.44322	4.05078	1.22402	2.31589
ENSMUSG00000020326.Ccng1	11	40748552	40755311	Ccng1	-	3.51451	7.47866	5.63674	3.92378	NA	NA	NA	NA	2.61836	3.95515	1.36749	2.65498
ENSMUSG00000044707.Ccnjl	11	43528784	43586997	Ccnjl	+	3.11733	5.83295	7.21157	4.33643	NA	NA	NA	NA	1.54383	4.71894	1.03173	4.80591
ENSMUSG00000044950.Pwwp2a	11	43681998	43721491	Pwwp2a	+	2.83172	6.0541	8.07759	4.3439	NA	NA	NA	NA	2.35739	7.263	1.32765	7.25102
ENSMUSG00000041231.Ublcp1	11	44454571	44470498	Ublcp1	-	4.50236	6.46981	7.59417	3.4871	NA	NA	NA	NA	1.40221	3.96982	1.17712	3.77903
ENSMUSG00000019189.Rnf145	11	44518964	44565520	Rnf145	+	3.77843	4.30456	6.74933	3.67539	NA	NA	NA	NA	1.43343	4.58681	1.23353	4.76305
ENSMUSG00000057098.Ebf1	11	44617317	45008091	Ebf1	+	3.29286	3.92289	5.80527	3.42087	NA	NA	NA	NA	1.59527	3.49275	1.2859	4.22526
ENSMUSG00000006169.Clint1	11	45852051	45910625	Clint1	+	3.46501	7.08566	6.89504	2.86842	NA	NA	NA	NA	1.78083	5.00301	1.25327	5.90082
ENSMUSG00000044847.Lsm11	11	45928269	45944935	Lsm11	-	3.52524	6.68516	5.60541	2.92633	NA	NA	NA	NA	1.82721	4.38983	1.65112	6.34073
ENSMUSG00000011256.Adam19	11	46055992	46147343	Adam19	+	4.3446	6.00629	6.3232	3.49238	NA	NA	NA	NA	1.79108	4.70337	1.11869	4.96119
ENSMUSG00000020340.Cyfip2	11	46193850	46312859	Cyfip2	-	3.51799	6.36472	5.32156	3.10657	NA	NA	NA	NA	1.73936	4.55046	1.14119	3.93354
ENSMUSG00000020354.Sgcd	11	46896253	47988969	Sgcd	-	3.30594	5.16073	5.67543	3.57246	NA	NA	NA	NA	1.35575	3.32843	1.04409	3.46832
ENSMUSG00000040365.Trim41	11	48806404	48817353	Trim41	-	4.18469	6.58927	6.75638	4.51288	NA	NA	NA	NA	2.69768	2.47569	1.36586	1.76184
ENSMUSG00000078154.Gm12184	11	48825346	48826655	Gm12184	-	1.84106	3.25606	2.55781	3.37588	NA	NA	NA	NA	0.664089	5.1942	0.21757	3.34707
ENSMUSG00000040350.Trim7	11	48826140	48852209	Trim7	+	1.38811	3.25606	2.55781	2.59192	NA	NA	NA	NA	1.97631	4.08206	1.04839	3.26437
ENSMUSG00000086245.Gm16170	11	48843648	48853493	Gm16170	-	3.39787	3.18108	5.59839	3.38644	NA	NA	NA	NA	2.00128	2.36299	1.47084	3.37888
ENSMUSG00000020346.Mgat1	11	49244191	49263030	Mgat1	+	3.22247	3.53436	3.57001	2.15524	NA	NA	NA	NA	1.50079	5.45197	1.80745	4.17681
ENSMUSG00000020357.Flt4	11	49609263	49652739	Flt4	+	2.81674	3.50289	4.37933	2.5568	NA	NA	NA	NA	1.79243	3.19427	1.06804	4.16005
ENSMUSG00000020362.Cnot6	11	49671503	49712723	Cnot6	-	4.1584	4.39037	5.42433	3.72783	NA	NA	NA	NA	2.13961	4.48988	0.841372	5.74611
ENSMUSG00000020363.Gfpt2	11	49794178	49838613	Gfpt2	+	3.59027	7.54004	5.19367	5.26607	NA	NA	NA	NA	1.80396	5.80495	1.7232	3.90948
ENSMUSG00000020366.Mapk9	11	49846751	49886421	Mapk9	+	3.94036	5.74727	5.91164	2.88305	NA	NA	NA	NA	2.05068	5.32492	1.15448	7.56824
ENSMUSG00000020374.Rasgef1c	11	49901835	49980994	Rasgef1c	+	2.61697	5.14046	4.2962	2.9042	NA	NA	NA	NA	1.55331	4.92743	0.824909	4.99331
ENSMUSG00000020376.Rnf130	11	50025346	50104758	Rnf130	+	3.26782	6.45118	8.30541	3.45443	NA	NA	NA	NA	1.86214	7.14063	0.995568	5.3004
ENSMUSG00000036644.Tbc1d9b	11	50131396	50172785	Tbc1d9b	+	4.03371	4.6921	5.58341	3.88644	NA	NA	NA	NA	1.57064	4.82003	1.25148	5.20447
ENSMUSG00000015837.Sqstm1	11	50199366	50210827	Sqstm1	-	3.73101	3.99637	4.37657	3.35065	NA	NA	NA	NA	2.1306	7.69469	1.32482	3.12591
ENSMUSG00000036620.Mgat4b	11	50210890	50235103	Mgat4b	+	3.73101	3.99637	4.37657	3.35065	NA	NA	NA	NA	1.35077	5.82825	1.34662	5.79442
ENSMUSG00000097887.AL646002.1	11	50237009	50288839	AL646002.1	+	2.45668	4.83959	5.61385	3.09454	NA	NA	NA	NA	1.65677	3.47938	1.08741	3.37128
ENSMUSG00000050567.Maml1	11	50255634	50292311	Maml1	-	4.01633	8.60026	8.75976	5.01176	NA	NA	NA	NA	2.11086	6.95806	1.22277	6.06957
ENSMUSG00000020368.Canx	11	50293961	50325673	Canx	-	4.13227	6.28723	8.01282	3.69854	NA	NA	NA	NA	1.91765	4.15865	1.4416	2.35965
ENSMUSG00000007850.Hnrnph1	11	50376990	50386528	Hnrnph1	+	4.23254	5.43806	7.46005	4.15906	NA	NA	NA	NA	1.82558	5.34602	1.19006	2.5006
ENSMUSG00000020375.Rufy1	11	50389286	50431125	Rufy1	-	3.68671	6.58728	4.89756	3.55852	NA	NA	NA	NA	1.5394	3.77221	1.17692	4.92425
ENSMUSG00000085564.Gm12198	11	50599298	50602448	Gm12198	-	3.97544	3.73431	5.0042	3.41919	NA	NA	NA	NA	1.28713	5.02567	0.37699	3.79806
ENSMUSG00000036545.Adamts2	11	50602084	50807573	Adamts2	+	3.97544	3.73431	5.0042	3.56385	NA	NA	NA	NA	1.60443	4.02649	1.25655	4.67965
ENSMUSG00000044807.Zfp354c	11	50811086	50827724	Zfp354c	-	3.27113	4.6506	5.36322	3.17703	NA	NA	NA	NA	1.54313	5.70645	1.35503	5.34178
ENSMUSG00000000617.Grm6	11	50850685	50866208	Grm6	+	3.29996	4.12844	4.44273	3.12706	NA	NA	NA	NA	2.13479	4.53238	1.50826	5.02886
ENSMUSG00000049321.Zfp2	11	50898712	50916165	Zfp2	-	6.16191	7.8232	7.79321	2.95226	NA	NA	NA	NA	1.95094	5.98469	1.03182	4.36094
ENSMUSG00000063564.Col23a1	11	51289920	51583918	Col23a1	+	4.02045	5.45838	6.18506	3.61444	NA	NA	NA	NA	1.50837	3.92846	1.24184	4.72825
ENSMUSG00000020358.Hnrnpab	11	51600100	51606847	Hnrnpab	-	4.46358	6.01778	6.29718	3.98706	NA	NA	NA	NA	2.61343	11.3199	1.41865	10.1907
ENSMUSG00000001056.Nhp2	11	51619735	51623714	Nhp2	+	4.46367	5.61671	5.90916	3.93166	NA	NA	NA	NA	2.18643	6.62353	1.3936	3.06726
ENSMUSG00000001054.Rmnd5b	11	51623671	51635896	Rmnd5b	-	4.54954	3.88814	8.49033	3.38295	NA	NA	NA	NA	2.1015	4.62755	1.66042	4.06981
ENSMUSG00000001053.N4bp3	11	51643063	51650842	N4bp3	-	3.56996	5.09548	5.90282	4.51758	NA	NA	NA	NA	2.36182	4.42381	1.42386	3.82646
ENSMUSG00000052563.D930048N14Rik	11	51650954	51657681	D930048N14Rik	+	4.13169	5.09548	5.90282	4.51758	NA	NA	NA	NA	2.11264	4.23556	0.844515	3.84591
ENSMUSG00000036391.Sec24a	11	51692264	51763634	Sec24a	-	4.60282	8.03152	7.29478	4.50608	NA	NA	NA	NA	1.76078	4.52815	1.46836	4.08475
ENSMUSG00000020386.Sar1b	11	51763687	51791925	Sar1b	+	4.60282	8.03152	7.29478	4.50608	NA	NA	NA	NA	1.6627	5.07698	1.26222	3.86806
ENSMUSG00000020387.Phf15	11	51813455	51857653	Phf15	-	3.88388	6.09369	7.35194	3.28688	NA	NA	NA	NA	1.34114	4.41935	1.5275	4.79317
ENSMUSG00000020392.Cdkn2aipnl	11	51967661	51977334	Cdkn2aipnl	+	4.00314	4.98681	9.30758	5.0899	NA	NA	NA	NA	2.07358	6.4963	1.57383	3.23381
ENSMUSG00000020389.Cdkl3	11	52004221	52089784	Cdkl3	+	3.95911	4.82503	5.77693	3.04812	NA	NA	NA	NA	1.35324	3.9153	0.627711	4.49605
ENSMUSG00000020349.Ppp2ca	11	52098681	52127778	Ppp2ca	+	4.72361	6.77004	7.59695	3.85683	NA	NA	NA	NA	1.8203	4.15938	0.938436	5.75934
ENSMUSG00000093006.AL935177.1	11	52099058	52099153	AL935177.1	-	3.668	6.77004	7.59695	3.85683	NA	NA	NA	NA	2.80592	7.991	1.5037	7.59137
ENSMUSG00000036309.Skp1a	11	52231995	52246858	Skp1a	+	3.5035	6.90839	9.02242	3.65707	NA	NA	NA	NA	2.23464	4.23719	1.34316	2.1108
ENSMUSG00000000782.Tcf7	11	52252371	52283014	Tcf7	-	3.39934	5.02756	5.07294	3.61774	NA	NA	NA	NA	1.47585	5.51612	1.21947	6.25563
XLOC_010000.NA	11	52357834	52360744	NA	-	3.62293	5.5826	7.17921	4.40109	NA	NA	NA	NA	1.54802	4.23293	0.977313	2.68973
ENSMUSG00000020402.Vdac1	11	52360860	52389397	Vdac1	+	4.28878	7.8402	7.17921	4.40109	NA	NA	NA	NA	1.67664	5.80282	1.19387	3.54962
ENSMUSG00000036275.9530068E07Rik	11	52396428	52408728	9530068E07Rik	+	4.09108	5.33293	4.49539	3.02729	NA	NA	NA	NA	2.12547	4.76263	1.13875	3.52035
ENSMUSG00000036264.Fstl4	11	52764634	53188538	Fstl4	+	3.26525	4.18317	5.05068	2.9177	NA	NA	NA	NA	1.56674	4.22944	1.00517	4.73467
ENSMUSG00000020361.Hspa4	11	53259814	53300457	Hspa4	-	3.99148	5.63604	5.46048	3.3555	NA	NA	NA	NA	1.83277	4.82446	1.48947	5.45494
ENSMUSG00000049470.Aff4	11	53350833	53421830	Aff4	+	4.0028	6.54687	7.48476	4.5705	NA	NA	NA	NA	1.98876	6.45145	1.52069	6.09192
ENSMUSG00000044894.Uqcrq	11	53427922	53430831	Uqcrq	-	3.89586	5.18497	6.97921	3.5743	NA	NA	NA	NA	1.93256	8.88092	2.25634	5.64055
ENSMUSG00000018387.Shroom1	11	53457205	53467766	Shroom1	+	2.98784	6.03373	4.29719	2.62478	NA	NA	NA	NA	2.02901	3.93534	1.35075	5.08407
ENSMUSG00000018398.Sept8	11	53519257	53549565	2022-09-08	+	4.35918	6.51058	7.6171	3.37304	NA	NA	NA	NA	1.82735	3.98347	1.26209	5.47258
ENSMUSG00000020380.Rad50	11	53649519	53707319	Rad50	-	3.69651	5.74578	7.37147	4.01298	NA	NA	NA	NA	2.246	4.03099	1.44079	2.78349
ENSMUSG00000018899.Irf1	11	53770014	53778374	Irf1	+	3.4978	4.85946	7.1926	4.73824	NA	NA	NA	NA	2.02489	7.6368	1.85816	5.07281
ENSMUSG00000018900.Slc22a5	11	53864542	53891660	Slc22a5	-	3.35087	4.34496	5.56807	3.32967	NA	NA	NA	NA	1.64378	8.39215	1.23204	5.32013
ENSMUSG00000063652.Slc22a21	11	53949965	53980332	Slc22a21	-	3.65965	4.1097	6.87425	2.79456	NA	NA	NA	NA	2.11968	4.84853	0.975155	5.22403
ENSMUSG00000020388.Pdlim4	11	54054928	54069014	Pdlim4	-	2.3138	4.03005	4.22491	4.06406	NA	NA	NA	NA	1.27754	3.82505	1.35638	4.01878
ENSMUSG00000018906.P4ha2	11	54100095	54131665	P4ha2	+	2.63667	4.78196	4.59161	3.11563	NA	NA	NA	NA	1.54573	4.00997	1.18062	5.03593
ENSMUSG00000035992.Fnip1	11	54438199	54518235	Fnip1	+	3.66098	4.95187	5.70441	3.71496	NA	NA	NA	NA	1.96728	3.54641	2.13406	4.17356
ENSMUSG00000037533.Rapgef6	11	54522847	54699285	Rapgef6	+	3.90192	6.13502	7.7284	3.76139	NA	NA	NA	NA	1.63512	3.36462	0.887375	3.6307
ENSMUSG00000052298.Cdc42se2	11	54717456	54787675	Cdc42se2	-	4.60664	5.89294	5.83296	4.44032	NA	NA	NA	NA	1.85369	4.98863	0.983004	5.88565
ENSMUSG00000020268.Lyrm7	11	54826866	54860916	Lyrm7	-	3.09426	4.85638	4.27205	4.22499	NA	NA	NA	NA	1.18195	2.83117	0.533981	1.98525
ENSMUSG00000020267.Hint1	11	54866383	54870501	Hint1	+	3.37465	7.91596	9.99107	4.06073	NA	NA	NA	NA	3.64114	13.7023	1.58501	10.1188
ENSMUSG00000018340.Anxa6	11	54979108	55033445	Anxa6	-	4.0507	3.47919	5.18992	3.31484	NA	NA	NA	NA	1.758	3.58172	0.995186	3.58995
ENSMUSG00000020261.Slc36a1	11	55204350	55236330	Slc36a1	+	3.21593	6.06689	6.99694	3.60118	NA	NA	NA	NA	1.59883	4.17998	1.12243	4.11123
ENSMUSG00000018593.Sparc	11	55394500	55420080	Sparc	-	3.51232	3.43773	2.81622	4.19502	NA	NA	NA	NA	1.30817	3.4129	1.05905	3.24291
ENSMUSG00000018583.G3bp1	11	55469685	55504838	G3bp1	+	4.36652	6.13726	8.16901	4.19294	NA	NA	NA	NA	1.52098	9.33848	1.39407	5.44094
ENSMUSG00000020523.Fam114a2	11	57482993	57518617	Fam114a2	-	4.29338	4.18556	5.90157	3.75746	NA	NA	NA	NA	1.61621	5.51601	1.40579	4.17399
ENSMUSG00000020520.Galnt10	11	57645442	57787514	Galnt10	+	4.27812	4.4611	5.2821	4.0205	NA	NA	NA	NA	1.4153	3.13155	1.20032	4.75045
ENSMUSG00000037331.Larp1	11	58009064	58062034	Larp1	+	3.72856	8.07714	9.12855	4.00112	NA	NA	NA	NA	1.70171	4.57948	1.30571	5.25084
XLOC_010067.NA	11	58098089	58103903	NA	-	3.77862	5.03411	5.51902	3.15487	NA	NA	NA	NA	1.27229	3.26249	1.31547	4.05096
ENSMUSG00000020515.Cnot8	11	58104153	58118594	Cnot8	+	4.41738	6.18391	5.51902	3.15487	NA	NA	NA	NA	1.11983	2.34572	1.1452	2.24788
ENSMUSG00000037275.Gemin5	11	58120002	58168539	Gemin5	-	3.97841	4.49464	7.4861	5.40387	NA	NA	NA	NA	1.93928	5.55079	1.4369	3.59694
ENSMUSG00000049755.Zfp672	11	58315114	58323346	Zfp672	-	4.24812	7.04199	5.07052	3.12704	NA	NA	NA	NA	2.07621	4.44931	3.01469	3.22092
ENSMUSG00000020491.2810021J22Rik	11	58867216	58883288	2810021J22Rik	+	4.21635	4.36395	5.71782	3.63965	NA	NA	NA	NA	1.74677	5.12094	2.08773	2.79412
ENSMUSG00000020496.Rnf187	11	58932288	58938916	Rnf187	-	4.09359	5.57739	7.54668	4.48997	NA	NA	NA	NA	2.2421	9.66014	2.06165	7.99543
ENSMUSG00000036964.Trim17	11	58954685	58973098	Trim17	+	4.36419	4.18256	5.4284	3.42052	NA	NA	NA	NA	1.5674	5.44295	2.01273	5.51713
ENSMUSG00000085379.2310058D17Rik	11	58965748	58978050	2310058D17Rik	-	4.17988	7.62116	7.50467	4.39332	NA	NA	NA	NA	1.67581	6.85531	1.15862	3.73071
ENSMUSG00000020455.Trim11	11	58978093	58991458	Trim11	+	4.17988	7.62116	7.50467	4.39332	NA	NA	NA	NA	1.52775	4.65087	1.60156	4.80238
ENSMUSG00000020444.Guk1	11	59183875	59192212	Guk1	-	2.48	5.10289	7.86398	2.84763	NA	NA	NA	NA	1.68106	2.72794	1.02783	3.66697
ENSMUSG00000020441.2310033P09Rik	11	59208321	59210738	2310033P09Rik	+	3.65824	4.08119	4.64361	3.51743	NA	NA	NA	NA	2.03803	6.61863	1.56508	4.27461
ENSMUSG00000048076.Arf1	11	59211412	59228270	Arf1	-	3.86763	5.45382	5.8475	3.63464	NA	NA	NA	NA	1.84262	7.23864	1.42483	7.07451
ENSMUSG00000000126.Wnt9a	11	59306928	59333552	Wnt9a	+	3.20342	4.58208	6.57853	3.9205	NA	NA	NA	NA	1.49846	3.43867	1.47115	2.50878
ENSMUSG00000009894.Snap47	11	59407134	59451186	Snap47	-	3.48666	6.31032	7.01371	4.04433	NA	NA	NA	NA	1.47307	4.56933	1.24632	4.17024
ENSMUSG00000036819.Jmjd4	11	59450045	59458567	Jmjd4	+	3.48666	4.10146	5.21318	4.04433	NA	NA	NA	NA	1.66088	6.3282	1.06844	5.77289
ENSMUSG00000072893.4933439C10Rik	11	59505662	59513647	4933439C10Rik	+	3.64155	6.91244	7.22129	3.6625	NA	NA	NA	NA	1.20518	8.7341	1.25171	5.23134
ENSMUSG00000005417.Mprip	11	59661305	59780860	Mprip	+	2.11279	2.88331	5.51663	3.10201	NA	NA	NA	NA	1.46228	4.13028	1.39194	4.75949
ENSMUSG00000032633.Flcn	11	59791408	59810016	Flcn	-	4.16052	5.93122	4.91772	3.8069	NA	NA	NA	NA	1.67309	3.69756	1.37463	2.49207
ENSMUSG00000032615.Nt5m	11	59839447	59880968	Nt5m	+	4.78357	7.18539	7.57674	4.09594	NA	NA	NA	NA	2.15096	8.17858	0.744325	4.95602
ENSMUSG00000061650.Med9	11	59948206	59962205	Med9	+	4.11386	6.25456	5.80543	3.58077	NA	NA	NA	NA	1.6617	6.17745	0.718802	4.67712
ENSMUSG00000049892.Rasd1	11	59963181	59964944	Rasd1	-	3.4355	4.07706	4.58965	2.56321	NA	NA	NA	NA	1.7522	5.37693	0.670091	2.05678
ENSMUSG00000062115.Rai1	11	60105013	60199197	Rai1	+	3.71074	7.71076	7.40002	3.45438	NA	NA	NA	NA	1.89982	4.84535	1.51752	4.58863
ENSMUSG00000000538.Tom1l2	11	60226714	60352905	Tom1l2	-	3.91384	5.11382	5.58826	4.31308	NA	NA	NA	NA	1.56818	3.43503	0.957982	3.19386
ENSMUSG00000056598.Lrrc48	11	60353329	60394341	Lrrc48	+	3.91384	5.11382	5.58826	4.31308	NA	NA	NA	NA	1.39748	2.85068	1.23016	3.00302
ENSMUSG00000018415.Gid4	11	60417145	60450927	Gid4	+	4.11646	5.94833	5.88941	3.974	NA	NA	NA	NA	1.76869	3.6563	1.62846	3.77312
ENSMUSG00000042650.Alkbh5	11	60536381	60558512	Alkbh5	+	3.61303	4.17817	4.30124	3.07509	NA	NA	NA	NA	2.11122	5.70081	0.792286	3.32037
ENSMUSG00000020536.Llgl1	11	60699723	60714186	Llgl1	+	3.36815	4.12837	8.35564	3.94225	NA	NA	NA	NA	1.89702	6.03184	1.22737	4.48447
ENSMUSG00000002812.Flii	11	60714123	60727263	Flii	-	4.33796	5.09793	6.14945	3.53781	NA	NA	NA	NA	1.66352	4.15133	1.56753	4.02782
ENSMUSG00000018599.Smcr7	11	60728398	60732951	Smcr7	+	5.47356	5.09793	5.08102	3.06981	NA	NA	NA	NA	1.55836	6.04877	1.27909	2.1978
ENSMUSG00000042569.Dhrs7b	11	60830631	60860195	Dhrs7b	+	3.95464	5.25212	3.75581	4.38011	NA	NA	NA	NA	1.79513	3.15125	1.27346	3.67205
ENSMUSG00000043284.Tmem11	11	60864452	60879272	Tmem11	-	3.64436	6.9464	7.03986	3.32168	NA	NA	NA	NA	1.51121	5.87595	1.59687	5.69091
ENSMUSG00000097747.AL596215.1	11	60879118	60887218	AL596215.1	+	3.64436	6.9464	7.03986	3.32168	NA	NA	NA	NA	1.65654	5.84109	0.986668	4.36849
ENSMUSG00000042549.Gm16516	11	60920917	60931867	Gm16516	-	4.29455	5.77868	7.44753	4.5278	NA	NA	NA	NA	0.927855	1.88198	2.25541	0.931373
ENSMUSG00000018932.Map2k3	11	60932033	60952811	Map2k3	+	4.29455	5.77868	7.44753	4.5278	NA	NA	NA	NA	1.44229	3.32543	1.40594	4.60441
ENSMUSG00000042529.Kcnj12	11	61022564	61071131	Kcnj12	+	3.59753	5.42692	6.8378	3.06376	NA	NA	NA	NA	1.59812	6.90597	1.18355	4.39089
ENSMUSG00000042506.Usp22	11	61151785	61175055	Usp22	-	3.3226	6.79012	7.70437	4.10382	NA	NA	NA	NA	1.6757	5.00529	1.13795	2.95001
ENSMUSG00000010025.Aldh3a2	11	61223417	61267464	Aldh3a2	-	4.15002	5.97199	6.81257	3.21665	NA	NA	NA	NA	1.54181	3.42307	1.07143	5.38171
ENSMUSG00000001034.Mapk7	11	61488812	61494406	Mapk7	-	3.99642	5.49314	6.11597	3.55126	NA	NA	NA	NA	1.79282	2.89094	1.32949	4.29148
ENSMUSG00000001036.Epn2	11	61517249	61579687	Epn2	-	4.00382	6.43848	7.49511	4.1173	NA	NA	NA	NA	1.77115	6.51954	1.51675	4.87156
ENSMUSG00000020528.Prpsap2	11	61729650	61762088	Prpsap2	-	2.22095	5.20465	5.04909	2.82078	NA	NA	NA	NA	1.84855	3.67651	1.07471	5.28356
ENSMUSG00000004798.Ulk2	11	61775649	61855073	Ulk2	-	5.12066	7.73086	7.93127	3.25588	NA	NA	NA	NA	1.66477	4.28773	1.26916	4.69636
ENSMUSG00000047804.Akap10	11	61871307	61930252	Akap10	-	4.34218	5.97232	7.99658	3.62031	NA	NA	NA	NA	1.92865	3.79555	1.44147	3.6293
ENSMUSG00000042331.Specc1	11	61956779	62223013	Specc1	+	3.96275	6.37331	7.98308	3.7197	NA	NA	NA	NA	1.63089	4.02468	1.21887	4.20661
ENSMUSG00000018500.Adora2b	11	62248984	62266453	Adora2b	+	3.6796	4.34521	4.25623	2.98475	NA	NA	NA	NA	1.66598	4.87763	1.66091	4.83678
ENSMUSG00000014243.Zswim7	11	62267224	62281375	Zswim7	-	3.60975	6.72226	5.6139	3.99155	NA	NA	NA	NA	1.32927	4.89677	0.764588	5.37272
ENSMUSG00000042298.Ttc19	11	62281473	62328451	Ttc19	+	3.60975	6.72226	5.6139	3.99155	NA	NA	NA	NA	1.79503	5.07555	1.34528	5.71939
ENSMUSG00000018501.Ncor1	11	62316426	62458541	Ncor1	-	4.69016	5.59545	5.32602	4.98272	NA	NA	NA	NA	2.10647	3.01647	1.54358	3.85563
ENSMUSG00000014245.Pigl	11	62458460	62514417	Pigl	+	4.69016	8.15628	5.32602	4.98272	NA	NA	NA	NA	1.45898	4.53385	1.11442	3.75926
ENSMUSG00000018509.Cenpv	11	62524946	62539261	Cenpv	-	3.92719	7.08616	8.08343	3.05965	NA	NA	NA	NA	1.87063	9.95107	1.02926	8.54469
ENSMUSG00000019505.Ubb	11	62551171	62553213	Ubb	+	3.70345	4.91763	5.19402	3.31225	NA	NA	NA	NA	1.55447	3.45117	0.961907	4.92952
ENSMUSG00000046417.BC046404	11	62604884	62648523	BC046404	-	3.6015	6.62371	6.45013	3.63506	NA	NA	NA	NA	1.47964	5.6037	0.692551	5.42022
ENSMUSG00000048497.Mmgt2	11	62648664	62666354	Mmgt2	+	3.6015	6.62371	6.45013	3.63506	NA	NA	NA	NA	1.64425	6.88781	1.76511	6.3035
ENSMUSG00000014177.Fam18b	11	62879455	62916780	Fam18b	+	4.40304	5.23802	8.66954	3.14822	NA	NA	NA	NA	1.67829	4.02739	1.05956	5.07222
ENSMUSG00000070407.Hs3st3b1	11	63885792	63922290	Hs3st3b1	-	3.54874	5.08277	5.22354	2.8536	NA	NA	NA	NA	2.02317	5.23244	1.45619	5.59107
ENSMUSG00000042148.Cox10	11	63962627	64079468	Cox10	-	5.06997	6.11388	5.9625	4.37543	NA	NA	NA	NA	1.73156	2.56563	1.41732	4.83615
ENSMUSG00000047759.Hs3st3a1	11	64435332	64522841	Hs3st3a1	+	2.87048	5.78876	6.64751	2.66131	NA	NA	NA	NA	1.7726	3.3541	0.82125	2.59671
ENSMUSG00000020549.Elac2	11	64979038	65002069	Elac2	+	3.70244	4.82899	6.73972	5.14081	NA	NA	NA	NA	1.85308	4.22015	1.44819	4.2623
ENSMUSG00000033389.Arhgap44	11	65002039	65162961	Arhgap44	-	2.69888	7.2384	7.16904	3.85074	NA	NA	NA	NA	1.60782	3.35036	1.28647	4.13127
ENSMUSG00000020542.Myocd	11	65176561	65269989	Myocd	-	3.33901	3.56139	3.91877	2.48923	NA	NA	NA	NA	1.59781	3.09274	1.24645	3.9117
ENSMUSG00000033352.Map2k4	11	65688243	65788297	Map2k4	-	3.29583	7.80453	7.00582	3.61325	NA	NA	NA	NA	2.10315	6.14178	1.7844	6.50974
ENSMUSG00000056752.Dnahc9	11	65831282	66168551	Dnahc9	-	3.44985	5.12194	6.88809	3.46438	NA	NA	NA	NA	1.62639	3.94518	1.18656	3.88589
ENSMUSG00000084967.Gm12296	11	66168035	66301237	Gm12296	+	3.44985	5.12194	6.88809	3.46438	NA	NA	NA	NA	1.88232	4.19962	1.10924	4.25794
ENSMUSG00000053930.Shisa6	11	66211725	66525964	Shisa6	-	3.76107	5.30687	5.62153	3.70395	NA	NA	NA	NA	1.61461	3.76857	0.957185	4.134
ENSMUSG00000020910.Adprm	11	67037905	67052594	Adprm	-	4.8267	6.01975	7.46709	4.98021	NA	NA	NA	NA	1.70373	3.95869	0.940227	4.12721
ENSMUSG00000069844.Sco1	11	67052670	67067070	Sco1	+	4.8267	6.01975	7.46709	4.98021	NA	NA	NA	NA	3.04126	4.44822	1.36361	4.55281
ENSMUSG00000033066.Gas7	11	67455437	67688990	Gas7	+	3.8236	7.19706	6.93104	3.10786	NA	NA	NA	NA	1.55601	3.57369	1.22904	4.14247
ENSMUSG00000020905.Usp43	11	67854523	67922153	Usp43	-	3.24745	6.82938	7.03063	3.32754	NA	NA	NA	NA	1.45983	4.27882	1.18497	3.73013
ENSMUSG00000055134.9130017K11Rik	11	67921504	67947659	9130017K11Rik	+	3.07284	6.82938	7.03063	3.32754	NA	NA	NA	NA	1.64428	5.21141	1.06602	2.80925
ENSMUSG00000020904.Wdr16	11	67924806	67965651	Wdr16	-	3.47578	5.52513	5.13115	3.30578	NA	NA	NA	NA	1.59781	4.42446	1.02402	3.50489
ENSMUSG00000020903.Stx8	11	67966193	68207148	Stx8	+	3.47578	5.52513	5.13115	3.30578	NA	NA	NA	NA	1.53521	3.96338	1.29687	4.54051
ENSMUSG00000020902.Ntn1	11	68209364	68400823	Ntn1	-	3.35576	4.1483	4.83843	3.4229	NA	NA	NA	NA	1.69487	4.61264	1.34847	4.49183
ENSMUSG00000020900.Myh10	11	68691559	68816632	Myh10	+	3.63126	5.82757	7.1622	4.51685	NA	NA	NA	NA	1.5988	3.9549	1.48907	3.86231
ENSMUSG00000018740.Slc25a35	11	68968131	68974365	Slc25a35	+	3.69296	6.1759	5.53498	3.93158	NA	NA	NA	NA	1.62256	2.03678	1.73651	2.8184
ENSMUSG00000020899.Pfas	11	68985697	69008460	Pfas	-	4.47797	3.77794	4.20239	6.28198	NA	NA	NA	NA	1.92885	3.82671	1.52342	4.62091
ENSMUSG00000020898.Ctc1	11	69015911	69036473	Ctc1	+	4.85952	4.17216	5.87451	3.58499	NA	NA	NA	NA	2.05219	3.48379	1.04442	2.94083
XLOC_008520.NA	11	69065574	69070755	NA	+	3.97229	4.35721	2.90711	3.18544	NA	NA	NA	NA	2.03814	5.45832	2.07043	3.22524
ENSMUSG00000020894.Vamp2	11	69088490	69092384	Vamp2	+	4.12368	3.94585	7.15815	3.62877	NA	NA	NA	NA	1.35133	4.70964	1.1003	2.53487
ENSMUSG00000023781.Hes7	11	69120404	69124055	Hes7	+	3.4196	5.24791	5.9777	3.04054	NA	NA	NA	NA	1.66486	3.86001	0.702229	2.24439
ENSMUSG00000032782.Cntrob	11	69299487	69323775	Cntrob	-	3.93753	3.53804	4.7633	3.75816	NA	NA	NA	NA	1.73734	4.08023	1.13794	3.86219
ENSMUSG00000018470.Kcnab3	11	69326258	69333042	Kcnab3	+	2.89385	5.02194	4.22422	3.2945	NA	NA	NA	NA	1.13147	4.42415	0.588213	3.59231
ENSMUSG00000018474.Chd3	11	69343273	69369406	Chd3	-	3.05124	3.58255	5.27914	3.43437	NA	NA	NA	NA	1.91263	5.13222	1.1313	4.95433
ENSMUSG00000041329.Atp1b2	11	69599736	69605942	Atp1b2	-	5.55461	5.15609	5.74606	4.34366	NA	NA	NA	NA	1.86237	8.518	1.38309	5.59814
ENSMUSG00000018765.Fxr2	11	69632990	69653297	Fxr2	+	3.09705	5.27794	5.52394	4.09908	NA	NA	NA	NA	1.88588	6.85869	1.38898	5.44402
ENSMUSG00000059796.Eif4a1	11	69666936	69672423	Eif4a1	-	4.40469	6.36704	7.48928	4.56792	NA	NA	NA	NA	1.85896	10.6255	1.88002	6.02079
ENSMUSG00000005204.Senp3	11	69673115	69682084	Senp3	-	4.62283	6.95287	7.12499	3.89359	NA	NA	NA	NA	1.97269	4.40225	0.815765	3.99044
ENSMUSG00000085890.2010012P19Rik	11	69682138	69691141	2010012P19Rik	+	4.62283	6.95287	7.12499	3.89359	NA	NA	NA	NA	1.97549	6.57648	0.685043	4.79706
ENSMUSG00000005198.Polr2a	11	69733997	69758637	Polr2a	-	3.22612	4.24229	4.70731	2.89412	NA	NA	NA	NA	1.3149	1.43693	1.3019	2.70072
ENSMUSG00000018750.Zbtb4	11	69765912	69784023	Zbtb4	+	2.86863	4.54741	4.61843	3.2919	NA	NA	NA	NA	1.8102	3.28635	0.87955	2.3772
ENSMUSG00000041189.Chrnb1	11	69784036	69795943	Chrnb1	-	3.9185	6.72708	4.07328	3.77031	NA	NA	NA	NA	1.03792	3.25114	1.01188	4.63434
ENSMUSG00000042826.Fgf11	11	69796068	69801857	Fgf11	-	3.3994	5.4166	5.50037	3.51111	NA	NA	NA	NA	1.9746	4.20542	0.807806	4.42654
ENSMUSG00000089876.Tmem102	11	69803603	69805624	Tmem102	-	5.41268	4.35077	5.29671	3.20478	NA	NA	NA	NA	2.9887	6.29444	1.34131	7.19254
ENSMUSG00000051790.Nlgn2	11	69823122	69837784	Nlgn2	-	4.23771	5.77084	6.62099	3.95149	NA	NA	NA	NA	2.02294	5.15009	1.79363	3.85304
ENSMUSG00000001583.Tnk1	11	69851005	69858730	Tnk1	-	4.40319	5.73887	5.44714	3.7634	NA	NA	NA	NA	2.67221	1.95551	1.37304	3.27713
ENSMUSG00000047284.Neurl4	11	69901072	69913820	Neurl4	+	3.94852	5.79084	6.36879	4.26953	NA	NA	NA	NA	2.14936	6.13788	2.00933	3.46718
ENSMUSG00000023170.Gps2	11	69913888	69916591	Gps2	+	3.49176	4.6777	6.73838	3.90994	NA	NA	NA	NA	1.68792	5.42751	2.20214	6.499
ENSMUSG00000078812.Eif5a	11	69916714	69921958	Eif5a	-	4.54463	4.33375	5.29276	3.97087	NA	NA	NA	NA	1.6417	8.9819	1.65466	6.01704
ENSMUSG00000018554.Ybx2	11	69935796	69941605	Ybx2	+	2.56062	4.6967	5.83057	3.16582	NA	NA	NA	NA	1.51184	3.09296	1.19055	3.47003
ENSMUSG00000018569.Cldn7	11	69964779	69967885	Cldn7	+	4.19719	6.22935	7.22801	2.46536	NA	NA	NA	NA	2.26573	3.73965	1.46888	2.66649
ENSMUSG00000018565.Elp5	11	69968222	69982517	Elp5	-	4.64944	7.54912	4.35437	3.8649	NA	NA	NA	NA	1.71374	7.32725	1.47727	5.19741
ENSMUSG00000018559.Ctdnep1	11	69981156	69990601	Ctdnep1	+	4.7847	5.86046	5.97958	4.48562	NA	NA	NA	NA	1.87459	7.32725	1.4065	5.19741
ENSMUSG00000018567.Gabarap	11	69991143	69994951	Gabarap	+	3.42426	3.93872	5.24737	3.325	NA	NA	NA	NA	1.4939	0.758785	0.958422	1.80205
ENSMUSG00000018572.Phf23	11	69995777	70000009	Phf23	+	4.8021	5.99852	8.10237	3.84634	NA	NA	NA	NA	1.87165	3.43799	1.29746	3.46482
ENSMUSG00000020888.Dvl2	11	70000595	70012301	Dvl2	+	4.79557	5.25952	7.46419	4.03174	NA	NA	NA	NA	2.07059	5.76663	2.09515	5.62402
ENSMUSG00000018907.Alox12e	11	70315610	70322628	Alox12e	-	2.48722	4.13006	3.18353	2.61798	NA	NA	NA	NA	1.33791	3.28121	0.938677	7.62036
ENSMUSG00000018921.Pelp1	11	70392883	70410031	Pelp1	-	3.77761	4.85097	4.23343	3.98071	NA	NA	NA	NA	1.14604	4.75933	1.05451	2.53296
ENSMUSG00000060216.Arrb2	11	70432635	70440828	Arrb2	+	3.63155	5.37649	6.24237	3.66696	NA	NA	NA	NA	1.76983	5.71253	1.55195	4.95032
ENSMUSG00000072768.Gm10418	11	70540023	70540600	Gm10418	-	2.93713	4.93115	5.57757	3.15336	NA	NA	NA	NA	1.52842	4.92472	0.896197	3.18825
ENSMUSG00000020828.Pld2	11	70540064	70558110	Pld2	+	2.93713	6.25383	4.74971	3.15336	NA	NA	NA	NA	1.42473	4.13143	1.23046	3.22933
ENSMUSG00000020827.Mink1	11	70562881	70614483	Mink1	+	3.48489	6.07802	5.6434	3.70437	NA	NA	NA	NA	1.49917	5.21496	1.6377	6.05939
ENSMUSG00000018293.Pfn1	11	70651850	70654644	Pfn1	-	3.92652	6.20601	6.65528	3.79546	NA	NA	NA	NA	1.82238	4.05874	0.950758	3.05919
ENSMUSG00000018287.Spag7	11	70663771	70669416	Spag7	-	4.82684	6.54206	5.71853	3.86428	NA	NA	NA	NA	1.62548	5.89003	0.887247	5.20111
ENSMUSG00000040712.Camta2	11	70669463	70688105	Camta2	-	3.65964	7.53835	8.33914	3.41884	NA	NA	NA	NA	1.79424	8.43791	1.12295	3.7896
ENSMUSG00000057054.Inca1	11	70688361	70700155	Inca1	-	4.77934	6.69202	6.91698	3.66406	NA	NA	NA	NA	1.34015	4.31757	2.1384	9.47538
ENSMUSG00000020821.Kif1c	11	70700548	70731964	Kif1c	+	4.77934	6.69202	6.91698	3.66406	NA	NA	NA	NA	2.09004	4.95273	1.18718	4.70742
ENSMUSG00000043602.Zfp3	11	70764209	70772928	Zfp3	+	3.87913	5.88866	7.04796	3.4352	NA	NA	NA	NA	1.39725	3.9211	1.28475	3.15799
ENSMUSG00000020817.Rabep1	11	70844778	70943105	Rabep1	+	3.68926	4.76796	5.54752	3.90876	NA	NA	NA	NA	1.86546	4.98444	1.96822	5.65645
ENSMUSG00000018446.C1qbp	11	70977836	70983026	C1qbp	-	3.92031	6.12327	7.12078	3.41186	NA	NA	NA	NA	1.99131	7.97005	1.67971	7.14166
ENSMUSG00000040620.Dhx33	11	70984091	71004437	Dhx33	-	3.31402	7.74739	9.55849	3.69399	NA	NA	NA	NA	2.20826	4.86928	1.29697	3.60446
ENSMUSG00000018442.Derl2	11	71007164	71019841	Derl2	-	3.99879	7.61128	8.70859	5.0269	NA	NA	NA	NA	2.51117	3.04131	1.76704	2.54272
ENSMUSG00000040543.Pitpnm3	11	72047528	72135778	Pitpnm3	-	3.39417	4.27244	4.44223	3.22957	NA	NA	NA	NA	1.70311	3.95995	1.18822	5.21894
ENSMUSG00000020807.4933427D14Rik	11	72153929	72207459	4933427D14Rik	-	3.70172	5.46398	7.02934	4.01822	NA	NA	NA	NA	1.53314	2.42702	1.52629	4.29284
ENSMUSG00000020805.Slc13a5	11	72241994	72267222	Slc13a5	-	3.3053	4.28882	5.08705	2.98856	NA	NA	NA	NA	1.54186	4.51641	1.46492	3.9302
ENSMUSG00000045667.Smtnl2	11	72389164	72411713	Smtnl2	-	3.36903	5.97949	8.0553	3.35398	NA	NA	NA	NA	1.23803	5.82226	1.9155	4.70124
ENSMUSG00000040447.Spns2	11	72451638	72489904	Spns2	-	5.24108	5.07688	5.1365	3.2822	NA	NA	NA	NA	1.51421	4.73813	1.34951	5.43017
ENSMUSG00000020794.Ube2g1	11	72607283	72686481	Ube2g1	+	4.16009	6.53619	6.6721	4.01161	NA	NA	NA	NA	1.96473	8.27821	1.82398	5.22063
ENSMUSG00000020790.Ankfy1	11	72690006	72772146	Ankfy1	+	4.60703	6.22112	9.20024	4.58656	NA	NA	NA	NA	1.66254	5.29469	1.01111	5.07049
ENSMUSG00000057778.Cyb5d2	11	72777232	72796142	Cyb5d2	-	3.93627	5.67438	6.99675	4.06246	NA	NA	NA	NA	1.99686	4.01881	1.79744	4.21949
ENSMUSG00000055670.Zzef1	11	72796226	72927120	Zzef1	+	3.93627	5.67438	6.99675	4.06246	NA	NA	NA	NA	1.84923	3.3519	1.47567	2.77214
ENSMUSG00000020785.Camkk1	11	73019008	73042073	Camkk1	+	3.47575	6.6721	6.37725	4.25221	NA	NA	NA	NA	1.52758	3.83333	1.24951	4.9586
ENSMUSG00000020783.1200014J11Rik	11	73047783	73080217	1200014J11Rik	+	4.00609	8.08954	7.65221	4.03182	NA	NA	NA	NA	1.14021	3.80085	1.25351	2.62016
ENSMUSG00000005950.P2rx5	11	73160421	73172685	P2rx5	+	3.05785	4.37151	5.10222	2.47873	NA	NA	NA	NA	1.35681	6.84623	0.934199	5.11015
ENSMUSG00000047260.Emc6	11	73175519	73177037	Emc6	-	3.58485	6.22323	7.3746	4.17155	NA	NA	NA	NA	1.75498	6.24941	1.00692	4.82533
ENSMUSG00000040158.Tax1bp3	11	73177083	73183162	Tax1bp3	+	3.58485	6.22323	7.3746	4.17155	NA	NA	NA	NA	1.12	5.57003	1.20084	6.61044
ENSMUSG00000005951.Shpk	11	73199460	73224511	Shpk	+	3.45303	5.5917	6.55934	4.29099	NA	NA	NA	NA	1.0545	2.02754	1.37269	4.29167
ENSMUSG00000038807.Rap1gap2	11	74383356	74590186	Rap1gap2	-	3.16732	4.95502	4.35543	2.85091	NA	NA	NA	NA	1.54236	4.4867	1.28053	4.14337
ENSMUSG00000069814.E130309D14Rik	11	74619605	74641516	E130309D14Rik	+	3.43393	3.42492	4.57341	3.55425	NA	NA	NA	NA	1.79178	9.57067	1.74076	6.07178
ENSMUSG00000020741.1300001I01Rik	11	74649495	74670847	1300001I01Rik	+	4.36232	6.56096	8.34991	3.96923	NA	NA	NA	NA	1.97929	12.2979	1.63472	9.05122
ENSMUSG00000020745.Pafah1b1	11	74673949	74724670	Pafah1b1	-	3.55073	7.54413	8.91665	4.58136	NA	NA	NA	NA	1.75413	5.32866	1.43342	4.35784
ENSMUSG00000010554.Mettl16	11	74770830	74828525	Mettl16	+	4.99971	6.56424	7.99006	4.56624	NA	NA	NA	NA	1.50824	4.42025	1.46841	4.79575
ENSMUSG00000000282.Mnt	11	74830920	74845725	Mnt	+	3.66393	5.99435	6.82859	3.79085	NA	NA	NA	NA	1.83397	4.18494	1.48784	2.74531
ENSMUSG00000038351.Sgsm2	11	74849261	74897060	Sgsm2	-	4.16012	4.20233	7.93973	3.93053	NA	NA	NA	NA	1.51834	4.13256	0.773854	3.55717
ENSMUSG00000001323.Srr	11	74906359	74925948	Srr	-	3.93886	6.83295	7.08746	3.57489	NA	NA	NA	NA	1.78112	6.27326	1.46244	2.77348
ENSMUSG00000038290.Smg6	11	74925823	75164448	Smg6	+	3.93886	6.83295	7.08746	3.57489	NA	NA	NA	NA	1.65864	4.01901	1.09707	3.86845
ENSMUSG00000043099.Hic1	11	75164565	75169519	Hic1	-	4.16279	5.76762	6.08078	3.60488	NA	NA	NA	NA	2.17146	6.65993	1.18791	6.6151
ENSMUSG00000078789.Dph1	11	75177643	75191241	Dph1	-	6.94526	3.5344	6.14317	3.86743	NA	NA	NA	NA	1.44042	2.53263	1.22383	2.85896
ENSMUSG00000045287.Rtn4rl1	11	75193783	75267769	Rtn4rl1	+	3.27651	6.65698	6.51335	4.61538	NA	NA	NA	NA	1.52132	4.4407	1.21683	3.59805
ENSMUSG00000000751.Rpa1	11	75298166	75348324	Rpa1	-	3.58482	4.96835	5.01363	3.70694	NA	NA	NA	NA	1.72176	2.56658	1.33599	2.76485
ENSMUSG00000018809.Smyd4	11	75348433	75405705	Smyd4	+	3.58482	4.96835	5.01363	3.70694	NA	NA	NA	NA	1.28449	3.55206	1.23993	2.5678
ENSMUSG00000045374.Wdr81	11	75440944	75454717	Wdr81	-	2.95388	4.11527	4.17638	2.65507	NA	NA	NA	NA	2.10036	3.42217	1.96479	2.89789
ENSMUSG00000038217.Tlcd2	11	75461715	75470899	Tlcd2	+	4.60691	5.65025	5.65447	4.04142	NA	NA	NA	NA	1.58693	5.15495	0.932159	3.63172
ENSMUSG00000020850.Prpf8	11	75486816	75509449	Prpf8	+	4.50355	5.99915	12.4506	5.48746	NA	NA	NA	NA	1.80369	6.0115	1.45046	4.46115
ENSMUSG00000038195.Rilp	11	75510094	75513168	Rilp	+	3.8428	4.77228	5.28382	3.86924	NA	NA	NA	NA	2.02944	4.78653	2.15891	3.43005
ENSMUSG00000038178.Slc43a2	11	75531694	75577575	Slc43a2	+	4.15895	6.81704	7.86844	4.88573	NA	NA	NA	NA	1.71909	4.10975	1.14202	3.88381
ENSMUSG00000017781.Pitpna	11	75588097	75628804	Pitpna	+	3.6921	5.09826	8.58817	3.89847	NA	NA	NA	NA	1.56992	5.21676	1.08748	4.27882
ENSMUSG00000006127.Inpp5k	11	75630988	75648871	Inpp5k	+	2.50738	5.72895	6.26036	4.04273	NA	NA	NA	NA	1.71111	2.42972	1.29246	3.07631
ENSMUSG00000017774.Myo1c	11	75650504	75673910	Myo1c	+	2.4943	4.496	4.29164	2.84983	NA	NA	NA	NA	1.68929	4.406	1.02678	3.79552
ENSMUSG00000017776.Crk	11	75679259	75706908	Crk	+	3.48313	4.37219	5.12575	4.16021	NA	NA	NA	NA	1.34859	5.71441	1.08498	3.74062
ENSMUSG00000020849.Ywhae	11	75732869	75765845	Ywhae	+	3.71913	5.66136	5.82748	4.05766	NA	NA	NA	NA	1.31022	4.79092	1.35238	3.44071
ENSMUSG00000020846.Fam101b	11	76019194	76027782	Fam101b	-	3.76351	6.3326	5.46365	3.52337	NA	NA	NA	NA	2.00242	4.14151	1.52753	5.70369
ENSMUSG00000017288.Vps53	11	76046226	76179647	Vps53	-	3.33353	6.9788	5.68464	4.87417	NA	NA	NA	NA	1.62578	3.25534	1.33975	3.73014
ENSMUSG00000017286.Glod4	11	76120987	76243725	Glod4	-	3.64449	6.77538	8.78144	4.24161	NA	NA	NA	NA	1.84226	4.23293	1.34714	3.87187
ENSMUSG00000096115.4932415L08RIK	11	76179671	76214816	4932415L08RIK	+	3.33353	6.9788	5.68464	4.87417	NA	NA	NA	NA	1.85307	5.58215	1.21418	5.49473
ENSMUSG00000069808.Fam57a	11	76179671	76214827	Fam57a	+	3.33353	6.9788	5.68464	4.87417	NA	NA	NA	NA	1.85307	5.58215	1.21418	5.49473
ENSMUSG00000049396.Gemin4	11	76210571	76217664	Gemin4	-	3.76721	5.57136	5.74444	3.51785	NA	NA	NA	NA	1.69318	4.89402	1.45577	2.23356
ENSMUSG00000038057.Dbil5	11	76217608	76218666	Dbil5	+	3.76721	5.57136	5.74444	3.51785	NA	NA	NA	NA	2.03998	4.89402	2.16406	2.23356
ENSMUSG00000038046.Rnmtl1	11	76243715	76250619	Rnmtl1	+	3.64449	6.77538	8.78144	4.24161	NA	NA	NA	NA	1.66908	7.46071	1.46614	4.40753
ENSMUSG00000020844.Nxn	11	76257198	76399140	Nxn	-	3.82963	7.81401	6.98289	4.20443	NA	NA	NA	NA	1.66533	5.41361	1.26774	6.02714
ENSMUSG00000017631.Abr	11	76416734	76622314	Abr	-	3.71237	7.8156	5.41912	3.76625	NA	NA	NA	NA	1.50865	3.04231	1.15577	3.20996
ENSMUSG00000010392.Gosr1	11	76726602	76763579	Gosr1	-	2.37525	8.81829	6.88413	3.8037	NA	NA	NA	NA	1.6544	6.703	1.12812	6.35305
ENSMUSG00000020841.Cpd	11	76778424	76847018	Cpd	-	3.57252	7.91217	7.45843	4.699	NA	NA	NA	NA	1.61934	5.78601	1.3299	5.05565
ENSMUSG00000037958.Ccdc55	11	77044292	77078435	Ccdc55	-	4.36147	4.64035	7.77228	4.28544	NA	NA	NA	NA	2.72963	10.6736	2.19016	6.51128
ENSMUSG00000037926.Ssh2	11	77216287	77460220	Ssh2	+	3.46573	6.93403	6.47383	4.32694	NA	NA	NA	NA	1.98697	6.29209	1.31452	4.79294
ENSMUSG00000020836.Coro6	11	77462411	77470484	Coro6	+	3.75235	4.09173	4.52168	2.96244	NA	NA	NA	NA	1.62265	4.26539	1.61815	2.90043
ENSMUSG00000037907.Ankrd13b	11	77470485	77489678	Ankrd13b	-	3.89147	5.09849	5.94895	3.52677	NA	NA	NA	NA	1.75327	4.75057	1.53274	5.07444
ENSMUSG00000011877.Git1	11	77493562	77507786	Git1	+	4.23654	5.63285	5.5996	4.12908	NA	NA	NA	NA	1.62718	2.88207	1.15668	3.65255
ENSMUSG00000044328.Trp53i13	11	77508099	77515980	Trp53i13	-	3.25065	4.94512	6.16707	3.55286	NA	NA	NA	NA	2.04452	3.87486	1.22353	4.18354
ENSMUSG00000000686.Abhd15	11	77515121	77538607	Abhd15	+	2.59248	4.94512	6.26631	3.76431	NA	NA	NA	NA	1.80108	5.46778	1.05906	3.74634
ENSMUSG00000017291.Taok1	11	77529162	77607815	Taok1	-	4.41624	7.66818	8.05694	4.59517	NA	NA	NA	NA	1.66428	5.22534	1.15172	5.00357
ENSMUSG00000037857.Nufip2	11	77686155	77741921	Nufip2	+	4.80501	6.78435	6.49107	4.98678	NA	NA	NA	NA	1.38076	5.11347	1.21464	4.16335
ENSMUSG00000000631.Myo18a	11	77763246	77865980	Myo18a	+	3.6377	5.89265	7.97036	3.96349	NA	NA	NA	NA	1.73483	4.16935	1.40298	4.06679
ENSMUSG00000000632.Sez6	11	77930800	77979048	Sez6	+	3.3872	4.19517	5.15772	3.25469	NA	NA	NA	NA	1.35068	4.54039	1.08906	5.18316
ENSMUSG00000037791.Phf12	11	77982754	78030539	Phf12	+	3.55683	5.16836	6.44934	4.13307	NA	NA	NA	NA	1.8104	5.93013	1.4129	8.43699
ENSMUSG00000020834.Dhrs13	11	78032280	78037866	Dhrs13	+	4.47209	7.89218	6.02433	3.61053	NA	NA	NA	NA	2.28856	5.79611	1.76695	6.93496
ENSMUSG00000061981.Flot2	11	78037931	78060434	Flot2	+	4.40547	6.65241	4.45415	4.32134	NA	NA	NA	NA	1.73828	6.2697	1.05966	4.77509
ENSMUSG00000037750.BC017647	11	78094660	78156700	BC017647	+	3.72571	5.55655	6.78331	4.48439	NA	NA	NA	NA	1.72369	3.14233	1.5042	2.99137
ENSMUSG00000017386.Traf4	11	78158499	78165589	Traf4	-	3.70031	5.93333	7.20097	3.59296	NA	NA	NA	NA	2.59074	5.73801	1.6068	4.1059
ENSMUSG00000002059.Rab34	11	78188430	78192193	Rab34	+	3.64527	6.56313	7.49814	3.8075	NA	NA	NA	NA	1.99234	6.88988	1.11622	3.05113
ENSMUSG00000002052.Supt6h	11	78206746	78245987	Supt6h	-	5.68961	7.87565	9.64786	5.60505	NA	NA	NA	NA	2.17507	3.83552	1.38441	4.23703
ENSMUSG00000010277.2610507B11Rik	11	78261752	78290623	2610507B11Rik	+	4.11387	5.78345	4.15694	4.26524	NA	NA	NA	NA	1.80027	8.3826	1.60093	5.59923
ENSMUSG00000002055.Spag5	11	78301529	78322457	Spag5	+	3.91584	6.37541	8.04388	3.35684	NA	NA	NA	NA	2.08741	2.4426	1.44415	2.487
ENSMUSG00000041958.Pigs	11	78328415	78342782	Pigs	+	4.95888	6.06027	5.26967	3.71392	NA	NA	NA	NA	2.09053	5.73118	1.66482	5.8995
ENSMUSG00000020829.Slc46a1	11	78465697	78472059	Slc46a1	+	4.03797	3.96503	5.35982	4.442	NA	NA	NA	NA	1.41509	4.27822	1.63951	3.06438
ENSMUSG00000050132.Sarm1	11	78472330	78497754	Sarm1	-	3.31378	4.04903	4.96919	4.05053	NA	NA	NA	NA	1.67187	4.94625	1.49222	4.26343
ENSMUSG00000051232.Tmem199	11	78507055	78512172	Tmem199	-	3.84043	9.74429	9.43779	4.25342	NA	NA	NA	NA	1.44559	5.11536	1.23244	4.11525
ENSMUSG00000001100.Poldip2	11	78512193	78522736	Poldip2	+	3.84043	9.74429	9.43779	4.25342	NA	NA	NA	NA	2.10492	5.11536	1.63794	4.11525
ENSMUSG00000017376.Nlk	11	78567168	78697373	Nlk	-	4.02353	5.24454	4.48872	2.86609	NA	NA	NA	NA	1.49528	3.59447	0.934526	3.34816
ENSMUSG00000072640.1810012P15Rik	11	78826584	78846870	1810012P15Rik	+	4.32492	5.09399	6.54554	3.26865	NA	NA	NA	NA	1.53256	7.10446	1.50061	4.4667
ENSMUSG00000018334.Ksr1	11	79013440	79146407	Ksr1	-	4.27404	7.52151	6.03916	4.43958	NA	NA	NA	NA	1.57137	4.23634	1.11442	3.83027
ENSMUSG00000020716.Nf1	11	79339693	79581612	Nf1	+	3.47074	4.78812	5.35587	3.41064	NA	NA	NA	NA	1.85458	5.22766	1.54582	6.58956
ENSMUSG00000017639.Rab11fip4	11	79591212	79698023	Rab11fip4	+	3.36839	3.2887	6.39424	3.25546	NA	NA	NA	NA	1.59175	4.01008	1.30298	4.00297
ENSMUSG00000065395.Mir193	11	79711969	79712034	Mir193	+	3.20978	4.7371	6.21684	3.73169	NA	NA	NA	NA	2.33905	9.37403	1.07046	5.83293
ENSMUSG00000035575.Utp6	11	79932321	79962390	Utp6	-	4.16207	3.26865	5.07361	4.45431	NA	NA	NA	NA	1.81615	4.53485	1.47112	4.76616
ENSMUSG00000017548.Suz12	11	79993106	80034123	Suz12	+	3.70422	5.54171	5.48278	3.63672	NA	NA	NA	NA	2.03444	6.3321	1.62486	4.22821
ENSMUSG00000017561.Crlf3	11	80046493	80080991	Crlf3	-	3.96546	6.22987	7.15331	3.80901	NA	NA	NA	NA	1.61597	7.48378	1.12541	5.57881
ENSMUSG00000017550.Atad5	11	80089400	80135794	Atad5	+	3.61302	8.42023	8.44592	5.55201	NA	NA	NA	NA	2.24272	4.53692	1.66654	5.0905
ENSMUSG00000020707.Rnf135	11	80183851	80199757	Rnf135	+	3.85218	3.55541	8.79852	3.56463	NA	NA	NA	NA	1.86232	4.65113	1.1172	4.45933
ENSMUSG00000017686.Rhot1	11	80209019	80267907	Rhot1	+	3.88307	6.20459	8.95078	3.74566	NA	NA	NA	NA	1.67479	5.82222	1.59286	3.40274
ENSMUSG00000017692.Rhbdl3	11	80300912	80355955	Rhbdl3	+	3.56983	6.51041	7.02848	3.84032	NA	NA	NA	NA	1.37513	3.89122	0.924834	3.81831
ENSMUSG00000057181.5730455P16Rik	11	80360492	80378034	5730455P16Rik	-	4.98435	8.59986	9.68903	3.84104	NA	NA	NA	NA	2.24056	4.82803	0.808895	2.90128
ENSMUSG00000017421.Zfp207	11	80383279	80405733	Zfp207	+	4.57587	6.17913	6.22671	4.4322	NA	NA	NA	NA	2.85588	3.67536	1.29847	3.84329
ENSMUSG00000017428.Psmd11	11	80428615	80473248	Psmd11	+	4.39844	7.14359	8.90154	5.11327	NA	NA	NA	NA	1.71737	5.81677	1.30497	5.73022
ENSMUSG00000048895.Cdk5r1	11	80477046	80481179	Cdk5r1	+	3.13138	4.0233	5.88981	3.09778	NA	NA	NA	NA	1.83532	5.71501	1.44055	5.40234
ENSMUSG00000035441.Myo1d	11	80482126	80780025	Myo1d	-	3.37863	6.06535	7.516	2.87036	NA	NA	NA	NA	1.81525	3.67256	1.05812	4.32469
ENSMUSG00000020701.Tmem132e	11	82388900	82446332	Tmem132e	+	2.55861	5.11312	4.59006	2.98856	NA	NA	NA	NA	1.76999	5.17458	1.20869	3.61298
ENSMUSG00000020698.Cct6b	11	82719250	82764321	Cct6b	-	3.94048	7.17721	6.75624	4.5694	NA	NA	NA	NA	1.59324	4.3895	0.961436	4.79604
ENSMUSG00000020697.Lig3	11	82781108	82804274	Lig3	+	4.88869	4.85779	5.27373	3.58248	NA	NA	NA	NA	2.50569	4.89555	1.41382	5.10902
ENSMUSG00000020696.Rffl	11	82802449	82871210	Rffl	-	3.9456	7.06746	6.46089	3.37281	NA	NA	NA	NA	1.77762	4.11068	1.32527	4.65373
ENSMUSG00000018841.Rad51l3	11	82876434	82890614	Rad51l3	-	4.62613	5.46751	6.63277	3.42948	NA	NA	NA	NA	1.47083	5.49041	1.13068	9.37326
ENSMUSG00000020692.Nle1	11	82900768	82908411	Nle1	-	2.76396	5.61332	6.04033	3.03648	NA	NA	NA	NA	1.70373	6.32904	1.51578	2.80915
ENSMUSG00000086058.Gm12575	11	82924903	82933382	Gm12575	-	1.68392	2.55142	3.81148	3.0598	NA	NA	NA	NA	1.30249	2.92944	1.06444	1.71735
ENSMUSG00000018733.Pex12	11	83294642	83302586	Pex12	-	4.63564	6.93603	7.69834	3.41923	NA	NA	NA	NA	2.01881	2.30284	1.48361	3.03227
ENSMUSG00000035152.Ap2b1	11	83299024	83405035	Ap2b1	+	3.15837	4.90537	4.27932	2.90287	NA	NA	NA	NA	1.75875	2.75336	1.02407	3.72858
ENSMUSG00000020684.Rasl10b	11	83409137	83421039	Rasl10b	+	3.94125	3.99275	5.9395	3.9765	NA	NA	NA	NA	1.93698	7.07069	1.69191	6.27759
ENSMUSG00000020680.Taf15	11	83473086	83506743	Taf15	+	4.41217	6.05141	5.35789	2.97661	NA	NA	NA	NA	1.63081	2.35478	1.76233	2.5123
ENSMUSG00000000976.Heatr6	11	83753696	83783754	Heatr6	+	3.84533	5.17792	7.65662	3.23784	NA	NA	NA	NA	1.48957	3.12142	1.14994	3.13908
ENSMUSG00000020677.Ddx52	11	83942062	83963088	Ddx52	+	4.33911	5.40777	6.28833	3.84339	NA	NA	NA	NA	2.16214	7.47383	1.25055	6.61359
ENSMUSG00000018648.Dusp14	11	84048041	84069261	Dusp14	-	3.44572	4.92537	6.52196	4.2783	NA	NA	NA	NA	1.54809	11.2409	1.26113	6.44287
ENSMUSG00000018697.Aatf	11	84422855	84513522	Aatf	-	4.48384	5.73503	7.04912	4.70683	NA	NA	NA	NA	1.76111	4.21144	1.1553	4.01218
ENSMUSG00000031827.Cotl1	8	119809225	119840579	Cotl1	-	3.13968	4.22933	3.69198	3.13469	NA	NA	NA	NA	1.55305	2.7672	1.12685	2.7105
ENSMUSG00000087211.1500016L03Rik	11	84525660	84535831	1500016L03Rik	+	3.48673	4.4578	4.59437	3.78915	NA	NA	NA	NA	2.15859	3.97852	1.31203	4.86144
ENSMUSG00000034449.Dhrs11	11	84820856	84828994	Dhrs11	-	2.93465	4.46052	5.41361	3.89107	NA	NA	NA	NA	1.41874	2.87085	0.941899	2.72397
ENSMUSG00000086799.4930502E09Rik	11	84829178	84830868	4930502E09Rik	+	2.93465	4.46052	5.41361	3.89107	NA	NA	NA	NA	1.08145	3.62913	0.941899	2.72397
ENSMUSG00000020530.Ggnbp2	11	84832361	84870817	Ggnbp2	-	3.46302	5.86173	6.40495	3.76221	NA	NA	NA	NA	1.09369	3.01045	1.1076	2.40875
ENSMUSG00000020527.Myo19	11	84880148	84911226	Myo19	+	4.22258	5.23519	7.24134	5.02161	NA	NA	NA	NA	2.01519	6.49761	1.71972	5.8088
ENSMUSG00000000804.Usp32	11	84984442	85140161	Usp32	-	3.36971	6.26427	5.80069	3.42299	NA	NA	NA	NA	1.48951	3.50411	1.26674	3.06851
ENSMUSG00000018481.Appbp2	11	85187262	85235130	Appbp2	-	3.1628	4.1384	4.70852	3.45034	NA	NA	NA	NA	1.57822	5.68298	1.22245	5.38019
ENSMUSG00000048248.D630032N06Rik	11	85234775	85235223	D630032N06Rik	+	3.59322	4.13942	4.70852	3.52737	NA	NA	NA	NA	1.89773	6.08048	0.513657	3.92904
ENSMUSG00000020525.Ppm1d	11	85311244	85347066	Ppm1d	+	4.54168	6.08781	7.2499	4.61421	NA	NA	NA	NA	2.44769	6.31925	2.24572	3.61068
ENSMUSG00000059439.Bcas3	11	85353167	85826058	Bcas3	+	4.69448	4.35138	7.6848	4.29144	NA	NA	NA	NA	1.59298	3.92104	1.19351	4.39266
ENSMUSG00000087013.2610027K06Rik	11	85791661	85832223	2610027K06Rik	-	2.79352	3.49254	4.53243	3.40326	NA	NA	NA	NA	1.871	4.27596	1.36903	3.72995
ENSMUSG00000000093.Tbx2	11	85832551	85841948	Tbx2	+	2.79352	3.41659	4.53243	3.40326	NA	NA	NA	NA	2.16048	7.08634	1.70655	5.18277
ENSMUSG00000034329.Brip1	11	86058138	86201193	Brip1	-	3.3589	5.15648	5.54031	3.88555	NA	NA	NA	NA	1.36418	3.40712	1.17674	4.68743
ENSMUSG00000085208.4632419I22Rik	11	86201370	86304443	4632419I22Rik	+	3.3589	5.15648	5.54031	3.88555	NA	NA	NA	NA	1.69301	5.94082	1.37531	5.08106
ENSMUSG00000018068.Ints2	11	86210681	86257575	Ints2	-	5.07771	6.73417	4.42438	3.61923	NA	NA	NA	NA	1.6292	4.48581	1.4603	3.88178
ENSMUSG00000034297.Med13	11	86267033	86357602	Med13	-	4.61984	8.30518	9.00953	3.88603	NA	NA	NA	NA	1.93298	5.58105	1.25712	4.78019
ENSMUSG00000020516.Rps6kb1	11	86498871	86544805	Rps6kb1	-	3.98418	4.33559	4.28846	3.79261	NA	NA	NA	NA	1.92488	5.36237	1.35622	4.27423
ENSMUSG00000020513.Tubd1	11	86544991	86567360	Tubd1	+	3.98418	4.33559	4.28846	3.79261	NA	NA	NA	NA	2.15389	3.79344	1.03489	3.8221
ENSMUSG00000018171.Vmp1	11	86583865	86683836	Vmp1	-	5.99759	5.65861	5.98479	3.54273	NA	NA	NA	NA	1.7112	3.85238	1.12512	3.9789
ENSMUSG00000047126.Cltc	11	86694351	86757565	Cltc	-	4.26978	6.72407	7.49184	4.13172	NA	NA	NA	NA	1.79824	3.52146	1.88692	4.43994
ENSMUSG00000018425.Dhx40	11	86768846	86807696	Dhx40	-	6.14119	7.13962	9.46538	5.84282	NA	NA	NA	NA	1.87347	4.34715	1.43557	4.6533
ENSMUSG00000018427.Ypel2	11	86936425	86993707	Ypel2	-	4.27986	5.37461	6.93388	4.05935	NA	NA	NA	NA	1.62228	4.89208	1.42037	4.43643
ENSMUSG00000061666.Gdpd1	11	87033867	87074062	Gdpd1	-	3.4961	4.48722	5.36894	3.73489	NA	NA	NA	NA	2.06538	4.75661	1.48737	3.41932
ENSMUSG00000020493.Prr11	11	87089153	87108708	Prr11	-	5.37591	4.45816	5.38559	4.55325	NA	NA	NA	NA	1.51587	3.65691	1.06784	4.88025
ENSMUSG00000018548.Trim37	11	87127077	87220683	Trim37	+	3.5411	5.20524	5.91628	3.47474	NA	NA	NA	NA	1.56029	4.9873	1.53634	4.0003
ENSMUSG00000046442.Ppm1e	11	87226906	87359023	Ppm1e	-	4.46126	6.79752	6.09169	3.16694	NA	NA	NA	NA	1.74755	5.79031	1.0355	4.28063
ENSMUSG00000007646.Rad51c	11	87376645	87404954	Rad51c	-	3.77777	5.27891	4.08161	3.47909	NA	NA	NA	NA	1.55652	5.48787	1.6455	6.03655
ENSMUSG00000010342.Tex14	11	87405065	87555823	Tex14	+	3.77777	5.27891	4.08161	3.47909	NA	NA	NA	NA	1.30708	3.43013	1.03798	4.17278
ENSMUSG00000018401.Mtmr4	11	87592162	87616302	Mtmr4	+	4.67365	5.47313	6.45367	4.74204	NA	NA	NA	NA	1.55364	4.49647	1.48677	4.58173
ENSMUSG00000020485.Supt4h1	11	87737552	87743623	Supt4h1	+	3.20147	5.51717	5.72246	2.99878	NA	NA	NA	NA	1.46521	2.66806	0.936253	3.85066
ENSMUSG00000034121.Mks1	11	87853215	87863803	Mks1	+	3.1135	5.0598	5.53018	3.37708	NA	NA	NA	NA	1.47376	7.32849	0.729987	3.81167
ENSMUSG00000020483.Dynll2	11	87979525	87987533	Dynll2	-	3.47369	5.93475	3.96184	4.45438	NA	NA	NA	NA	1.95821	5.09505	1.33029	4.87845
ENSMUSG00000086193.Gm11508	11	88011991	88048006	Gm11508	-	4.54221	7.06481	7.03968	4.06898	NA	NA	NA	NA	1.30566	5.39039	1.68334	4.55983
ENSMUSG00000018379.Srsf1	11	88047373	88053755	Srsf1	+	4.54221	4.90925	7.03968	3.63321	NA	NA	NA	NA	3.03286	7.00771	1.94303	3.34539
ENSMUSG00000018377.Vezf1	11	88068279	88084729	Vezf1	+	4.1731	8.81167	9.31511	4.84754	NA	NA	NA	NA	2.04424	6.63148	1.82298	5.56077
ENSMUSG00000018378.Cuedc1	11	88099146	88194140	Cuedc1	+	3.32854	4.73198	5.13343	3.96961	NA	NA	NA	NA	1.61647	4.51439	1.26022	3.60196
ENSMUSG00000069769.Msi2	11	88339382	88718513	Msi2	-	3.57535	5.82706	6.81722	3.66991	NA	NA	NA	NA	1.57321	3.66902	1.36216	3.92944
ENSMUSG00000087574.C030037D09Rik	11	88718645	88728893	C030037D09Rik	+	3.57535	5.82706	6.81722	3.66991	NA	NA	NA	NA	1.93987	5.23039	1.06861	5.40106
ENSMUSG00000018428.Akap1	11	88830792	88864586	Akap1	-	4.7669	7.09194	8.71587	4.67088	NA	NA	NA	NA	1.23996	4.53764	1.48984	3.57732
ENSMUSG00000000278.Scpep1	11	88924020	88955465	Scpep1	-	3.73624	4.86501	4.27319	4.36077	NA	NA	NA	NA	1.70631	2.18935	1.50118	3.68664
ENSMUSG00000048616.Nog	11	89300638	89302559	Nog	-	3.72962	5.90322	3.66266	3.95306	NA	NA	NA	NA	2.52239	6.52833	1.30541	4.43173
ENSMUSG00000085798.Gm2018	11	89302723	89309428	Gm2018	+	3.72962	5.90322	3.66266	3.95306	NA	NA	NA	NA	1.95163	6.52833	0.601784	4.43173
ENSMUSG00000020546.Stxbp4	11	90476492	90638084	Stxbp4	-	3.37196	7.12115	7.70787	4.19666	NA	NA	NA	NA	1.29782	4.59968	1.1463	4.12219
ENSMUSG00000020541.Tom1l1	11	90643465	90688366	Tom1l1	-	3.45705	3.78196	4.98368	3.55369	NA	NA	NA	NA	1.63301	4.8192	1.54325	5.6525
ENSMUSG00000054079.Utp18	11	93859243	93885766	Utp18	-	4.0474	7.71314	7.84431	4.49331	NA	NA	NA	NA	1.58392	6.53567	0.608699	3.20304
ENSMUSG00000059474.Mbtd1	11	93885852	93946985	Mbtd1	+	4.0474	7.71314	7.84431	4.49331	NA	NA	NA	NA	1.63437	3.33849	0.793096	2.76338
ENSMUSG00000091228.Gm20390	11	93949819	93968293	Gm20390	-	4.30485	4.34054	4.6207	3.66202	NA	NA	NA	NA	1.38745	3.01849	0.993491	3.41386
ENSMUSG00000037601.Nme1	11	93956979	93968521	Nme1	-	4.30485	4.34054	4.6207	3.66202	NA	NA	NA	NA	1.39962	3.36596	1.22572	3.41386
ENSMUSG00000020859.Spag9	11	93996091	94126085	Spag9	+	4.05658	6.81596	6.89785	3.29657	NA	NA	NA	NA	1.28955	3.69788	1.54034	3.34401
ENSMUSG00000037573.Tob1	11	94211454	94215495	Tob1	+	4.17004	5.60684	6.35837	3.95129	NA	NA	NA	NA	1.93194	3.70416	1.39195	3.6292
ENSMUSG00000020863.Luc7l3	11	94287890	94321988	Luc7l3	-	5.01995	5.73659	6.67992	4.10277	NA	NA	NA	NA	2.00571	4.79852	1.74457	3.74447
ENSMUSG00000020864.Ankrd40	11	94328001	94341841	Ankrd40	+	3.19477	5.76289	6.96209	3.62013	NA	NA	NA	NA	2.19967	4.21279	0.697246	8.722
ENSMUSG00000020866.Cacna1g	11	94408391	94474198	Cacna1g	-	3.80504	3.77111	4.37821	3.29826	NA	NA	NA	NA	1.49331	3.78972	1.24407	3.79481
ENSMUSG00000039110.Mycbpap	11	94501347	94521742	Mycbpap	-	3.7752	5.67806	6.19128	3.16392	NA	NA	NA	NA	1.80064	2.97661	1.11847	3.33258
ENSMUSG00000039096.Rsad1	11	94539798	94549255	Rsad1	-	3.75496	4.64386	5.11452	3.8101	NA	NA	NA	NA	2.2089	5.13393	1.43222	6.86924
ENSMUSG00000076435.Acsf2	11	94557102	94601871	Acsf2	-	1.96711	4.2815	4.31957	2.92927	NA	NA	NA	NA	1.36491	3.65761	1.14558	3.70062
ENSMUSG00000020869.Lrrc59	11	94629767	94645216	Lrrc59	+	4.01654	6.0413	6.09939	4.46763	NA	NA	NA	NA	1.92767	3.23287	1.71741	4.74718
ENSMUSG00000020868.Xylt2	11	94663851	94677515	Xylt2	-	3.944	3.90621	6.23048	3.64975	NA	NA	NA	NA	1.77017	5.43916	1.30066	5.80663
ENSMUSG00000038976.Ppp1r9b	11	94991035	95006899	Ppp1r9b	+	3.38121	7.14427	4.86884	4.3678	NA	NA	NA	NA	1.69038	7.88373	2.21687	6.66421
ENSMUSG00000001507.Itga3	11	95044474	95076801	Itga3	-	3.0113	5.06883	6.05743	3.84895	NA	NA	NA	NA	1.48853	4.32405	1.20124	2.77505
ENSMUSG00000001510.Dlx3	11	95120089	95125296	Dlx3	+	3.33901	4.09427	4.42544	3.08281	NA	NA	NA	NA	2.04098	5.32738	1.23479	5.87152
ENSMUSG00000020871.Dlx4	11	95140456	95146263	Dlx4	-	2.69824	4.17803	5.98664	4.16008	NA	NA	NA	NA	1.95348	8.28467	0.795321	5.1154
ENSMUSG00000086552.A730090H04Rik	11	95145053	95159047	A730090H04Rik	+	2.69824	4.17803	3.90956	4.16008	NA	NA	NA	NA	1.97753	5.536	1.14576	6.6393
ENSMUSG00000038909.Myst2	11	95274259	95310246	Myst2	-	4.26107	5.07861	6.19344	5.41909	NA	NA	NA	NA	1.88092	3.27575	1.36355	4.3372
ENSMUSG00000038893.Fam117a	11	95337018	95381872	Fam117a	+	3.16012	4.58721	4.80793	3.80935	NA	NA	NA	NA	1.61583	3.62464	1.35294	1.88289
ENSMUSG00000057522.Spop	11	95414080	95493406	Spop	+	4.14251	3.6881	7.04703	3.02385	NA	NA	NA	NA	1.25814	2.9589	1.20947	3.12465
ENSMUSG00000046719.Nxph3	11	95509845	95514570	Nxph3	-	3.17448	5.14566	3.74933	3.482	NA	NA	NA	NA	1.44253	5.92024	0.975984	2.32682
ENSMUSG00000000120.Ngfr	11	95568818	95587735	Ngfr	-	3.83665	4.22989	5.15905	3.57898	NA	NA	NA	NA	1.66366	3.80115	1.5258	4.48846
ENSMUSG00000038845.Phb	11	95666957	95680773	Phb	+	4.00746	3.20888	6.04205	2.8762	NA	NA	NA	NA	1.55345	1.64641	1.16343	0.605498
ENSMUSG00000086191.1110035M17Rik	11	95700106	95712754	1110035M17Rik	-	3.69254	4.6729	7.2668	2.98878	NA	NA	NA	NA	1.39026	4.1296	0.884409	5.12491
ENSMUSG00000075595.Zfp652	11	95712673	95835115	Zfp652	+	3.69254	4.6729	7.2668	2.98878	NA	NA	NA	NA	1.64225	5.31346	1.40136	4.52396
ENSMUSG00000050860.Phospho1	11	95824499	95832140	Phospho1	+	3.55273	5.08151	6.61888	3.30028	NA	NA	NA	NA	1.69272	5.97079	1.65722	6.57752
ENSMUSG00000013418.B4galnt2	11	95865943	95914891	B4galnt2	-	3.45192	3.4428	4.29905	2.89866	NA	NA	NA	NA	1.22819	4.1338	1.1648	3.60447
ENSMUSG00000013415.Igf2bp1	11	95957163	96005940	Igf2bp1	-	3.58213	7.28541	8.31964	3.70699	NA	NA	NA	NA	2.07116	4.85005	1.67486	4.94352
XLOC_008985.NA	11	96007231	96009415	NA	+	3.14731	7.28541	8.31964	3.91366	NA	NA	NA	NA	2.4808	6.14339	0.665356	5.26622
ENSMUSG00000006058.Snf8	11	96034885	96047430	Snf8	+	3.65255	3.99252	7.70199	4.0826	NA	NA	NA	NA	1.24879	5.46378	0.97515	4.50266
ENSMUSG00000014349.Ube2z	11	96047432	96065388	Ube2z	-	3.63956	6.1754	7.5766	4.6171	NA	NA	NA	NA	1.48504	6.37083	1.37123	5.90944
ENSMUSG00000049604.Hoxb13	11	96194316	96197447	Hoxb13	+	3.11633	3.99792	3.58803	2.62263	NA	NA	NA	NA	1.96773	5.24524	1.40125	5.46141
ENSMUSG00000078706.Gm53	11	96251105	96264868	Gm53	+	2.24735	3.27881	5.27817	3.53103	NA	NA	NA	NA	1.87256	5.1993	1.73346	5.02832
ENSMUSG00000031987.Egln1	8	124908596	124949254	Egln1	-	3.91513	5.6549	5.13958	3.77376	NA	NA	NA	NA	1.77984	4.93519	1.44905	3.59551
ENSMUSG00000056820.Tsnax	8	125012997	125034192	Tsnax	+	4.31285	5.24386	6.45481	3.33653	NA	NA	NA	NA	1.70527	8.59985	0.980554	8.29681
ENSMUSG00000043051.Disc1	8	125054195	125261858	Disc1	+	5.0968	5.99266	4.62618	2.91693	NA	NA	NA	NA	1.55546	3.96592	1.25882	4.40836
ENSMUSG00000018666.Cbx1	11	96789127	96808640	Cbx1	+	3.31851	4.67993	6.69827	3.66174	NA	NA	NA	NA	1.64639	7.88029	0.86181	4.19854
ENSMUSG00000038615.Nfe2l1	11	96817414	96829968	Nfe2l1	-	3.02415	5.75995	5.7922	4.43269	NA	NA	NA	NA	1.92566	3.86361	1.24581	1.75365
ENSMUSG00000018672.Copz2	11	96849870	96861203	Copz2	+	3.8086	3.14582	5.52411	2.83693	NA	NA	NA	NA	1.66808	4.83167	1.13357	5.0749
ENSMUSG00000078700.D030028A08Rik	11	96916270	96965060	D030028A08Rik	+	4.07508	4.49675	3.74272	3.2824	NA	NA	NA	NA	1.52106	2.3914	1.36545	2.47671
ENSMUSG00000087067.Gm11532	11	97020508	97026248	Gm11532	-	2.77496	4.44915	4.24992	2.86325	NA	NA	NA	NA	1.72959	4.06229	0.90597	4.11393
ENSMUSG00000038534.Osbpl7	11	97050628	97068904	Osbpl7	+	2.21829	3.66529	4.72003	3.13904	NA	NA	NA	NA	1.30131	4.59595	0.750597	3.98734
ENSMUSG00000001444.Tbx21	11	97098071	97115331	Tbx21	-	3.45799	4.17089	6.32702	2.84559	NA	NA	NA	NA	1.55504	5.35772	1.58731	3.27113
ENSMUSG00000038517.Tbkbp1	11	97136171	97151495	Tbkbp1	-	3.04547	3.93904	6.2654	3.46163	NA	NA	NA	NA	1.52337	7.86767	0.833159	4.86733
ENSMUSG00000001440.Kpnb1	11	97159714	97187881	Kpnb1	-	4.31604	6.47772	7.08528	4.19637	NA	NA	NA	NA	2.03132	5.67396	1.94848	3.92965
ENSMUSG00000001441.Npepps	11	97205842	97280638	Npepps	-	3.88498	4.63891	6.38189	4.37612	NA	NA	NA	NA	2.04861	3.28471	1.45686	4.9237
ENSMUSG00000038485.Socs7	11	97362551	97398542	Socs7	+	4.20908	6.45807	7.4617	4.59972	NA	NA	NA	NA	1.58335	5.12918	1.25655	6.05296
ENSMUSG00000049807.Arhgap23	11	97415533	97502402	Arhgap23	+	3.77069	7.58473	4.43424	4.46848	NA	NA	NA	NA	1.70488	4.74065	1.32711	5.41125
ENSMUSG00000038453.Srcin1	11	97509340	97575226	Srcin1	-	3.79082	7.40719	4.91693	3.6584	NA	NA	NA	NA	1.70503	5.05952	1.25518	3.66398
ENSMUSG00000043439.E130012A19Rik	11	97627393	97629716	E130012A19Rik	-	4.13551	6.67394	6.74752	3.70493	NA	NA	NA	NA	2.2425	10.7051	0.96472	6.46864
ENSMUSG00000085586.Gm11613	11	97644184	97660367	Gm11613	-	3.77939	6.15662	7.94749	3.57921	NA	NA	NA	NA	1.22621	6.86339	1.22355	6.00966
ENSMUSG00000038437.Mllt6	11	97663414	97685463	Mllt6	+	4.25801	5.14442	7.17113	3.1983	NA	NA	NA	NA	2.07604	5.30831	1.43083	3.63221
ENSMUSG00000018537.Pcgf2	11	97688823	97700497	Pcgf2	-	4.23623	5.57371	6.981	4.65808	NA	NA	NA	NA	1.74741	4.71981	1.33969	1.78304
ENSMUSG00000018547.Pip4k2b	11	97715157	97744704	Pip4k2b	-	4.85608	8.33246	6.98221	3.90438	NA	NA	NA	NA	1.73523	3.44705	1.0396	3.80658
ENSMUSG00000018541.Cwc25	11	97745481	97766556	Cwc25	-	4.19339	4.17316	4.13483	3.3111	NA	NA	NA	NA	1.73083	8.16467	1.49166	6.32437
ENSMUSG00000071415.Rpl23	11	97777527	97782437	Rpl23	-	4.53884	5.7135	5.91659	3.27917	NA	NA	NA	NA	1.623	2.75488	2.07453	2.16082
ENSMUSG00000038366.Lasp1	11	97799000	97838764	Lasp1	+	4.83222	8.07765	9.73789	5.52542	NA	NA	NA	NA	1.60886	3.83301	1.40223	4.6184
ENSMUSG00000070336.Fbxo47	11	97853826	97884154	Fbxo47	-	3.61998	4.93721	4.70017	4.10009	NA	NA	NA	NA	1.19988	3.28587	0.800157	1.9039
ENSMUSG00000017417.Plxdc1	11	97923238	97986444	Plxdc1	-	3.86797	4.32843	5.76107	2.87656	NA	NA	NA	NA	1.51976	3.78625	1.05194	2.80799
ENSMUSG00000020882.Cacnb1	11	98001508	98023034	Cacnb1	-	3.98919	5.27209	6.59278	3.30038	NA	NA	NA	NA	1.62107	2.67666	0.993084	4.8361
ENSMUSG00000017404.Rpl19	11	98026710	98030492	Rpl19	+	4.67655	4.75417	5.82069	5.21057	NA	NA	NA	NA	1.31683	5.33676	1.35666	5.12285
ENSMUSG00000017400.Stac2	11	98036623	98053462	Stac2	-	4.20958	5.54686	8.31652	3.37482	NA	NA	NA	NA	2.02472	4.61125	0.89081	7.00384
ENSMUSG00000020883.Fbxl20	11	98082556	98150403	Fbxl20	-	4.44037	7.81767	9.02961	4.31264	NA	NA	NA	NA	1.91511	6.03849	1.50133	5.292
ENSMUSG00000018160.Med1	11	98152154	98193293	Med1	-	5.10668	5.52905	5.22657	3.70496	NA	NA	NA	NA	1.57394	4.64581	1.49387	3.09829
ENSMUSG00000003119.Cdk12	11	98203059	98278504	Cdk12	+	3.94906	6.29055	6.07294	4.78142	NA	NA	NA	NA	1.76637	3.12344	1.04116	3.59926
ENSMUSG00000038255.Neurod2	11	98325415	98329648	Neurod2	-	3.14297	3.69513	3.56699	2.15582	NA	NA	NA	NA	2.301	4.54384	1.1299	3.19496
ENSMUSG00000061718.Ppp1r1b	11	98348404	98357796	Ppp1r1b	+	2.86876	3.649	4.66202	2.92626	NA	NA	NA	NA	1.83917	4.75472	1.04342	4.17075
ENSMUSG00000018167.Stard3	11	98358368	98381112	Stard3	+	3.19679	4.05652	3.72942	3.165	NA	NA	NA	NA	1.85013	3.55971	1.66713	3.03244
ENSMUSG00000062312.Erbb2	11	98412470	98437716	Erbb2	+	3.85971	6.33202	6.19156	3.58821	NA	NA	NA	NA	1.43316	4.75391	1.18749	5.72324
ENSMUSG00000032172.Olfm2	9	20667986	20728219	Olfm2	-	4.13035	3.87819	5.28248	3.46336	NA	NA	NA	NA	1.80972	3.11036	1.01827	3.48901
ENSMUSG00000017221.Psmd3	11	98682554	98695979	Psmd3	+	3.99646	4.49452	5.48707	3.67369	NA	NA	NA	NA	1.70603	4.5322	1.02585	4.67803
ENSMUSG00000017210.Med24	11	98704591	98729435	Med24	-	3.80021	3.72749	3.81265	3.26615	NA	NA	NA	NA	1.82638	3.34974	0.960429	4.64262
ENSMUSG00000058756.Thra	11	98740638	98769006	Thra	+	3.17416	3.70623	4.70563	2.98214	NA	NA	NA	NA	1.7162	3.61274	1.11665	4.52769
ENSMUSG00000020889.Nr1d1	11	98767932	98775333	Nr1d1	-	3.56684	3.42442	4.78374	2.73043	NA	NA	NA	NA	1.90584	2.88195	1.11574	3.85518
XLOC_010788.NA	11	98792269	98794894	NA	-	4.36082	6.38921	7.87735	4.81325	NA	NA	NA	NA	2.16545	6.89716	1.03059	3.16579
ENSMUSG00000052915.Msl1	11	98795516	98807859	Msl1	+	3.9067	6.38921	7.87735	4.81325	NA	NA	NA	NA	2.02181	6.89716	1.22743	3.16579
ENSMUSG00000075576.Gm12359	11	98797707	98810087	Gm12359	-	3.97847	3.97151	5.2528	3.87166	NA	NA	NA	NA	1.99879	6.83097	1.26743	4.03226
ENSMUSG00000038020.Rapgefl1	11	98836785	98853697	Rapgefl1	+	3.49544	4.3678	5.46666	2.90074	NA	NA	NA	NA	1.19151	3.83691	1.32044	2.9502
ENSMUSG00000038013.Wipf2	11	98863638	98905040	Wipf2	+	3.21732	3.55398	4.74255	3.71522	NA	NA	NA	NA	1.55068	3.09165	1.31965	3.7679
ENSMUSG00000017499.Cdc6	11	98907801	98923940	Cdc6	+	5.1717	6.22641	5.06933	3.80432	NA	NA	NA	NA	1.81268	4.49528	1.29825	1.54203
ENSMUSG00000047197.Gjd3	11	98982180	98983016	Gjd3	-	3.79216	4.09608	5.34689	3.58118	NA	NA	NA	NA	2.41057	10.7178	0.748711	8.65964
ENSMUSG00000017493.Igfbp4	11	99041244	99054392	Igfbp4	+	3.45342	4.32969	4.13558	2.70299	NA	NA	NA	NA	1.49282	4.40038	0.695899	4.10552
ENSMUSG00000037935.Smarce1	11	99209047	99231017	Smarce1	-	4.36395	8.09613	8.58067	4.98149	NA	NA	NA	NA	1.47327	11.792	2.02538	6.56976
ENSMUSG00000035530.Eif1	11	100319885	100322096	Eif1	+	3.76766	3.13104	3.58646	2.32364	NA	NA	NA	NA	1.19793	5.57747	0.958258	5.03081
ENSMUSG00000006930.Hap1	11	100347327	100356128	Hap1	-	3.364	4.0551	6.01863	4.02763	NA	NA	NA	NA	1.46863	3.74033	1.20313	2.86868
ENSMUSG00000001552.Jup	11	100368958	100397763	Jup	-	4.44726	5.32692	8.14504	3.92864	NA	NA	NA	NA	1.6751	4.1844	1.88784	8.32089
ENSMUSG00000006931.Leprel4	11	100408456	100414836	Leprel4	-	4.43455	4.88375	5.08948	3.37453	NA	NA	NA	NA	2.01756	5.26476	2.97634	6.01032
ENSMUSG00000017176.Nt5c3l	11	100422321	100441808	Nt5c3l	-	3.70391	4.94799	9.23864	4.51357	NA	NA	NA	NA	1.53729	6.36169	1.47697	4.15262
ENSMUSG00000048732.Klhl11	11	100462614	100472741	Klhl11	-	3.85457	4.43459	4.33061	3.95746	NA	NA	NA	NA	2.69678	6.23946	0.998437	3.51125
ENSMUSG00000020917.Acly	11	100476353	100528000	Acly	-	4.16101	5.16524	5.16982	3.91495	NA	NA	NA	NA	1.7426	4.27289	1.41225	4.6326
ENSMUSG00000006784.Ttc25	11	100545607	100572568	Ttc25	+	3.73936	2.7194	5.13093	4.39063	NA	NA	NA	NA	1.67399	5.07951	1.016	4.82492
ENSMUSG00000006782.Cnp	11	100574904	100591729	Cnp	+	2.74788	4.96136	4.02178	4.58209	NA	NA	NA	NA	2.03035	4.44724	1.07216	4.86651
ENSMUSG00000014195.Dnajc7	11	100582818	100620168	Dnajc7	-	3.47754	5.3101	5.58852	3.70398	NA	NA	NA	NA	2.21443	4.52812	1.3576	4.7105
ENSMUSG00000020918.Kat2a	11	100704746	100712465	Kat2a	-	3.09375	4.95515	5.59833	3.99044	NA	NA	NA	NA	1.83232	4.48824	1.41577	3.45179
ENSMUSG00000019173.Rab5c	11	100715009	100738215	Rab5c	-	3.33842	3.97393	4.62316	3.65123	NA	NA	NA	NA	1.40181	2.95263	1.65278	3.03527
ENSMUSG00000035355.Kcnh4	11	100740376	100759942	Kcnh4	-	3.6708	6.10307	4.9845	2.60306	NA	NA	NA	NA	1.59933	2.81258	1.34658	4.07245
ENSMUSG00000017747.Ghdc	11	100766032	100770957	Ghdc	-	3.72733	4.52499	3.24189	3.10046	NA	NA	NA	NA	1.34962	2.02474	0.841349	4.19693
ENSMUSG00000020919.Stat5b	11	100780731	100850724	Stat5b	-	3.08738	4.27976	6.57563	3.5423	NA	NA	NA	NA	1.61089	4.61395	1.26632	4.91369
ENSMUSG00000004040.Stat3	11	100885098	100939540	Stat3	-	3.95237	5.09728	6.00818	3.7145	NA	NA	NA	NA	1.69676	4.85939	1.30346	3.71783
ENSMUSG00000004044.Ptrf	11	100956733	100970887	Ptrf	-	3.15425	4.95607	4.97061	2.67261	NA	NA	NA	NA	2.47059	8.26568	2.00816	5.13198
ENSMUSG00000019302.Atp6v0a1	11	101009452	101063719	Atp6v0a1	+	3.55234	4.34243	4.30951	4.30101	NA	NA	NA	NA	1.67832	3.65419	1.19417	6.90078
ENSMUSG00000001751.Naglu	11	101070012	101077672	Naglu	+	2.75086	6.3332	5.51359	4.01451	NA	NA	NA	NA	2.02024	6.92577	1.91544	5.48073
ENSMUSG00000017802.Fam134c	11	101096322	101119893	Fam134c	-	3.82023	6.79896	6.81143	4.28314	NA	NA	NA	NA	1.59993	5.50243	0.928824	4.0891
ENSMUSG00000035198.Tubg1	11	101119938	101126419	Tubg1	+	3.82023	6.79896	6.81143	4.28314	NA	NA	NA	NA	1.71283	3.85829	1.08428	5.82978
ENSMUSG00000045007.Tubg2	11	101155907	101161787	Tubg2	+	3.13317	4.3913	3.82628	2.4241	NA	NA	NA	NA	1.4322	6.02341	0.636581	3.83537
ENSMUSG00000035172.Plekhh3	11	101162679	101171351	Plekhh3	-	3.75805	5.9447	5.50964	4.36262	NA	NA	NA	NA	2.11469	3.31821	0.881603	4.66177
ENSMUSG00000017167.Cntnap1	11	101170523	101190724	Cntnap1	+	3.20626	6.20473	5.54159	4.56096	NA	NA	NA	NA	1.53155	4.6969	1.13051	3.2755
ENSMUSG00000006920.Ezh1	11	101191115	101226463	Ezh1	-	4.72644	5.24914	6.77034	3.02638	NA	NA	NA	NA	1.38954	4.03425	1.3556	3.71886
ENSMUSG00000001240.Ramp2	11	101246028	101259546	Ramp2	+	2.92768	4.5461	4.3637	3.53595	NA	NA	NA	NA	1.92522	4.21736	1.63202	3.07257
ENSMUSG00000078653.Cntd1	11	101279012	101296317	Cntd1	+	3.97046	4.75577	5.00208	3.24178	NA	NA	NA	NA	1.76111	3.06606	1.66964	3.67573
ENSMUSG00000097239.AARSD1	11	101406692	101424796	AARSD1	-	3.44928	6.41433	6.53032	3.93755	NA	NA	NA	NA	1.44533	3.70656	0.861863	5.93059
ENSMUSG00000075528.Aarsd1	11	101406839	101417615	Aarsd1	-	3.84642	5.29989	5.71968	4.26795	NA	NA	NA	NA	1.47531	3.12246	0.861863	3.66424
ENSMUSG00000035007.Rundc1	11	101425085	101435673	Rundc1	+	3.44928	6.41433	6.53032	3.93755	NA	NA	NA	NA	1.74844	5.2827	0.725981	3.82939
ENSMUSG00000034993.Vat1	11	101458745	101466230	Vat1	-	3.38202	6.15475	7.45863	4.20828	NA	NA	NA	NA	1.69273	4.63913	1.27053	4.08238
ENSMUSG00000001313.Rnd2	11	101464999	101471853	Rnd2	+	3.38202	6.15475	7.45863	4.20828	NA	NA	NA	NA	1.55186	5.57394	0.672123	4.26689
ENSMUSG00000017146.Brca1	11	101488764	101551955	Brca1	-	5.20162	4.85262	6.21582	3.94972	NA	NA	NA	NA	1.55904	5.01945	1.48262	3.78847
ENSMUSG00000034936.Arl4d	11	101665541	101667832	Arl4d	+	3.87264	7.06041	7.47439	4.16556	NA	NA	NA	NA	2.14597	5.64594	1.75532	2.62823
ENSMUSG00000034931.Dhx8	11	101732919	101767358	Dhx8	+	3.7961	4.24625	6.03668	3.54602	NA	NA	NA	NA	1.60428	3.84891	1.1174	3.6681
ENSMUSG00000017724.Etv4	11	101769742	101785371	Etv4	-	3.71427	5.71612	6.35355	3.85572	NA	NA	NA	NA	1.45262	4.17979	1.23601	3.8862
ENSMUSG00000010841.1700006E09Rik	11	101984279	101992264	1700006E09Rik	+	3.98378	4.33251	6.59775	3.93363	NA	NA	NA	NA	2.16536	4.28513	0.978283	2.8562
ENSMUSG00000017314.Mpp2	11	102057015	102088515	Mpp2	-	4.02704	4.29332	4.7201	4.17466	NA	NA	NA	NA	1.67026	3.25734	1.19035	3.85467
ENSMUSG00000020921.Tmem101	11	102152546	102156404	Tmem101	-	4.26591	6.12034	9.15481	4.10804	NA	NA	NA	NA	2.3211	3.68028	2.18859	2.04708
ENSMUSG00000020922.Lsm12	11	102162497	102185296	Lsm12	-	4.51227	6.24273	8.06492	4.22401	NA	NA	NA	NA	1.43953	6.46812	1.20898	5.10145
ENSMUSG00000008855.Hdac5	11	102194432	102230166	Hdac5	-	3.86179	5.60918	6.36727	3.88067	NA	NA	NA	NA	1.80824	5.19122	1.33749	4.59056
ENSMUSG00000034773.BC030867	11	102248882	102265187	BC030867	+	4.82331	4.09035	7.5629	6.38917	NA	NA	NA	NA	1.79134	2.54381	1.35896	3.35527
ENSMUSG00000059995.Atxn7l3	11	102289300	102296631	Atxn7l3	-	4.11905	7.40993	9.86743	4.43989	NA	NA	NA	NA	1.85728	8.91015	1.8103	5.58777
ENSMUSG00000020923.Ubtf	11	102304560	102319742	Ubtf	-	4.04508	6.51981	6.37559	3.6921	NA	NA	NA	NA	1.98078	5.03373	1.25836	4.81999
ENSMUSG00000006575.Rundc3a	11	102393403	102402555	Rundc3a	+	3.43112	4.4777	4.08175	3.30692	NA	NA	NA	NA	1.82099	5.86558	1.29129	7.05403
ENSMUSG00000018677.Slc25a39	11	102402985	102407946	Slc25a39	-	3.73804	5.79035	6.57987	3.95584	NA	NA	NA	NA	2.22721	9.04068	1.40872	6.10544
ENSMUSG00000034708.Grn	11	102430315	102437048	Grn	+	3.48704	5.67706	5.8334	4.55835	NA	NA	NA	NA	2.30468	7.86026	0.919031	4.61859
ENSMUSG00000034685.Fam171a2	11	102436981	102447682	Fam171a2	-	4.49853	6.17838	5.96308	3.16832	NA	NA	NA	NA	1.48563	7.72821	1.91654	5.1146
ENSMUSG00000034621.Gpatch8	11	102475915	102556392	Gpatch8	-	4.07699	6.91231	7.42318	5.278	NA	NA	NA	NA	1.56613	4.93597	1.38157	3.31421
ENSMUSG00000050288.Fzd2	11	102604431	102608058	Fzd2	+	4.14703	5.53348	6.28145	4.46247	NA	NA	NA	NA	2.35126	5.5749	1.11641	3.95202
ENSMUSG00000034520.Gjc1	11	102799579	102819700	Gjc1	-	3.97176	6.17279	4.63565	4.05619	NA	NA	NA	NA	1.91179	6.8772	2.10315	6.05075
ENSMUSG00000020929.Eftud2	11	102838473	102880985	Eftud2	-	3.36929	7.13864	8.4648	4.62996	NA	NA	NA	NA	1.57876	3.47198	1.46577	3.29206
ENSMUSG00000051378.Kif18b	11	102905529	102925124	Kif18b	-	4.41593	5.63305	6.21003	3.7393	NA	NA	NA	NA	1.98091	9.6675	1.30274	4.92707
ENSMUSG00000045532.C1ql1	11	102939264	102946688	C1ql1	-	3.68021	5.11801	4.25411	3.09171	NA	NA	NA	NA	2.08575	10.5875	1.35828	9.00814
ENSMUSG00000020935.Dcakd	11	102994047	103028333	Dcakd	-	4.46195	3.72029	4.78686	3.52741	NA	NA	NA	NA	1.28766	3.57576	1.67466	3.52931
ENSMUSG00000020936.Nmt1	11	103028190	103068912	Nmt1	+	4.46195	3.72029	4.78686	3.52741	NA	NA	NA	NA	1.49777	2.25663	1.2035	3.12435
ENSMUSG00000020937.Plcd3	11	103070304	103101658	Plcd3	-	3.44276	4.7678	4.45785	3.04283	NA	NA	NA	NA	1.29538	1.64429	0.647508	1.73978
ENSMUSG00000056938.Acbd4	11	103101682	103112200	Acbd4	+	3.44276	4.7678	4.45785	3.04283	NA	NA	NA	NA	1.59203	4.39348	1.64027	2.36646
ENSMUSG00000048878.Hexim1	11	103116325	103119725	Hexim1	+	4.14073	6.01903	6.47111	4.311	NA	NA	NA	NA	1.43602	5.4457	1.90893	2.33397
ENSMUSG00000043372.Hexim2	11	103132429	103139876	Hexim2	+	3.5084	7.74683	7.65299	3.47302	NA	NA	NA	NA	1.98721	5.28398	0.915909	2.97059
ENSMUSG00000055805.Fmnl1	11	103171107	103198901	Fmnl1	+	3.74525	4.45823	5.9513	3.22911	NA	NA	NA	NA	1.20387	4.35403	1.43777	3.62562
ENSMUSG00000020941.Map3k14	11	103219762	103267472	Map3k14	-	3.52278	5.03801	7.13129	3.23842	NA	NA	NA	NA	1.5608	6.15293	1.26226	3.99691
ENSMUSG00000078635.1700028N14Rik	11	103264860	103267745	1700028N14Rik	-	3.52278	5.03801	7.13129	3.23842	NA	NA	NA	NA	1.22746	7.458	1.78141	2.97797
ENSMUSG00000034255.Arhgap27	11	103331497	103363692	Arhgap27	-	3.47624	5.48135	5.68557	3.98035	NA	NA	NA	NA	1.67003	3.97358	1.17155	4.33565
ENSMUSG00000034247.Plekhm1	11	103365088	103412664	Plekhm1	-	3.59803	6.8169	7.83155	3.56919	NA	NA	NA	NA	1.4753	8.21822	1.22172	4.48356
ENSMUSG00000020946.Gosr2	11	103676849	103697898	Gosr2	-	5.31152	5.6541	7.40668	3.69946	NA	NA	NA	NA	1.58494	4.85706	1.00712	3.57217
ENSMUSG00000085154.C130046K22Rik	11	103697724	103722832	C130046K22Rik	+	5.31152	5.6541	7.40668	3.69946	NA	NA	NA	NA	1.67464	3.57291	1.48405	3.83017
ENSMUSG00000000125.Wnt3	11	103774150	103817957	Wnt3	+	3.38743	4.69465	4.39175	3.90259	NA	NA	NA	NA	1.52696	5.04734	1.38792	5.55977
ENSMUSG00000034187.Nsf	11	103821782	103954056	Nsf	-	4.76009	5.83773	6.47893	3.97627	NA	NA	NA	NA	1.63272	4.23353	1.4054	4.07421
ENSMUSG00000062421.Arf2	11	103966739	103985337	Arf2	+	3.22004	8.08882	8.55987	4.62708	NA	NA	NA	NA	1.42663	5.22802	0.769534	9.19915
ENSMUSG00000018634.Crhr1	11	104132855	104175523	Crhr1	+	3.25168	3.82427	4.07585	2.27875	NA	NA	NA	NA	1.54113	3.68953	1.37465	4.8281
ENSMUSG00000018411.Mapt	11	104231390	104332090	Mapt	+	3.31435	5.39249	5.96163	3.46507	NA	NA	NA	NA	1.47917	4.38604	1.31841	4.24466
ENSMUSG00000018412.Kansl1	11	104333229	104468861	Kansl1	-	2.89746	5.17563	8.48166	3.90567	NA	NA	NA	NA	1.95953	4.93283	1.67608	3.84871
ENSMUSG00000020687.Cdc27	11	104502745	104550620	Cdc27	-	3.13842	4.88176	5.19448	3.38289	NA	NA	NA	NA	2.08779	4.08033	1.36311	8.61966
ENSMUSG00000061086.Myl4	11	104550663	104595753	Myl4	+	3.13842	4.88176	5.19448	3.38289	NA	NA	NA	NA	2.06728	4.44151	1.50451	4.90181
ENSMUSG00000020689.Itgb3	11	104608000	104670476	Itgb3	+	4.05017	5.60433	5.78075	3.19315	NA	NA	NA	NA	1.44533	3.86097	1.16203	3.61353
ENSMUSG00000020691.Mettl2	11	105126425	105140394	Mettl2	+	4.35656	6.31322	7.82447	4.86619	NA	NA	NA	NA	1.9339	3.30362	1.44292	3.8001
ENSMUSG00000020695.Mrc2	11	105292643	105351139	Mrc2	+	3.41421	3.69889	4.84136	3.38581	NA	NA	NA	NA	1.57699	3.27774	1.11221	3.74299
ENSMUSG00000053580.Tanc2	11	105589986	105929304	Tanc2	+	3.91685	5.98983	7.53067	2.82743	NA	NA	NA	NA	1.58805	4.0713	0.91623	4.87883
ENSMUSG00000020681.Ace	11	105967945	105989964	Ace	+	2.28214	4.75319	5.52241	3.24801	NA	NA	NA	NA	1.6866	6.14546	1.0337	3.76275
ENSMUSG00000049354.Dcaf7	11	106036872	106059324	Dcaf7	+	3.9945	6.8126	7.38129	4.22879	NA	NA	NA	NA	1.43697	3.66163	1.0325	3.13561
ENSMUSG00000020700.Map3k3	11	106084613	106155446	Map3k3	+	3.82666	7.75744	9.61027	5.00257	NA	NA	NA	NA	1.82286	4.36287	1.26221	3.10229
ENSMUSG00000020705.Ddx42	11	106216926	106249139	Ddx42	+	4.13142	6.90774	8.36503	3.68402	NA	NA	NA	NA	1.50914	3.51849	0.736597	4.19632
ENSMUSG00000078619.Smarcd2	11	106263179	106272972	Smarcd2	-	4.17081	6.63147	6.98898	4.58599	NA	NA	NA	NA	1.36114	4.3924	1.44347	5.07147
ENSMUSG00000020715.Ern1	11	106394650	106487852	Ern1	-	3.44736	6.24486	6.65761	4.46579	NA	NA	NA	NA	1.48162	6.482	1.24081	5.76664
ENSMUSG00000065126.Snord104	11	106500993	106501062	Snord104	+	4.20776	7.34304	6.46378	3.94715	NA	NA	NA	NA	3.49503	4.0233	2.8448	2.2439
ENSMUSG00000080540.SNORA50	11	106501243	106501377	SNORA50	+	4.20776	7.34304	6.46378	3.94715	NA	NA	NA	NA	3.49503	4.0233	2.8448	2.2439
ENSMUSG00000040548.Tex2	11	106502147	106613423	Tex2	-	4.3713	8.10218	6.66117	3.66924	NA	NA	NA	NA	1.45338	4.23856	1.43922	4.75548
ENSMUSG00000020718.Polg2	11	106768253	106779537	Polg2	-	4.67555	7.53375	4.30273	3.84027	NA	NA	NA	NA	1.8866	7.17946	1.1171	5.35316
ENSMUSG00000020719.Ddx5	11	106780355	106789185	Ddx5	-	3.49594	7.20437	7.60498	4.09843	NA	NA	NA	NA	4.04915	6.04879	1.61719	9.68165
ENSMUSG00000018363.Smurf2	11	106820066	106920715	Smurf2	-	5.02624	6.45571	6.66855	3.66528	NA	NA	NA	NA	1.35555	4.54761	1.21821	4.47278
ENSMUSG00000018362.Kpna2	11	106988629	106999541	Kpna2	-	3.78954	5.65937	4.32459	3.62863	NA	NA	NA	NA	1.77336	5.08318	0.970199	4.06249
ENSMUSG00000078607.1810010H24Rik	11	107028118	107030443	1810010H24Rik	+	3.9027	5.27138	5.3326	3.72613	NA	NA	NA	NA	1.79754	7.58122	0.34317	6.77673
ENSMUSG00000040481.Bptf	11	107033081	107132127	Bptf	-	3.47851	5.40957	6.8849	3.97613	NA	NA	NA	NA	1.6234	4.6574	1.46453	4.16198
ENSMUSG00000018433.Nol11	11	107166663	107189381	Nol11	-	4.35352	7.47807	7.28029	4.17587	NA	NA	NA	NA	1.3914	2.32974	1.19935	1.62459
ENSMUSG00000040430.Pitpnc1	11	107207892	107470699	Pitpnc1	-	4.32842	5.68643	6.41245	4.04653	NA	NA	NA	NA	1.39476	3.80835	1.16649	3.87796
ENSMUSG00000020720.Psmd12	11	107479484	107504362	Psmd12	+	4.10836	6.33881	8.83632	4.53862	NA	NA	NA	NA	1.83746	3.22458	1.01383	3.49333
ENSMUSG00000059706.A830035A12Rik	11	107531757	107548373	A830035A12Rik	-	6.45612	7.10405	8.25515	4.47066	NA	NA	NA	NA	0.987007	5.26301	0.742535	3.68449
ENSMUSG00000020721.Helz	11	107547930	107693826	Helz	+	5.67352	7.10405	8.25515	4.47066	NA	NA	NA	NA	1.92632	4.65453	1.43947	5.30726
ENSMUSG00000020723.Cacng4	11	107732357	107794557	Cacng4	-	3.27226	5.10743	5.40601	2.82879	NA	NA	NA	NA	1.38345	3.59387	1.20031	4.5081
ENSMUSG00000087184.Gm11650	11	107793866	107795982	Gm11650	+	3.27226	3.62695	5.40601	2.82879	NA	NA	NA	NA	1.74222	7.60403	1.38087	5.09093
ENSMUSG00000050965.Prkca	11	107933387	108343928	Prkca	-	3.12686	7.48952	6.94243	3.71383	NA	NA	NA	NA	1.56634	3.47865	1.21758	3.33481
ENSMUSG00000000049.Apoh	11	108343354	108414396	Apoh	+	3.12686	7.48952	6.94243	3.71383	NA	NA	NA	NA	1.10274	2.75498	0.512445	3.23902
ENSMUSG00000020728.Ccdc46	11	108425192	108860615	Ccdc46	+	3.2236	5.08425	5.74992	2.34136	NA	NA	NA	NA	1.49175	3.09199	0.882612	3.78076
ENSMUSG00000000142.Axin2	11	108920349	108950783	Axin2	+	3.70161	4.68059	7.02357	4.34011	NA	NA	NA	NA	1.83128	3.8248	1.07425	4.89888
ENSMUSG00000056687.Gm11696	11	109354778	109363654	Gm11696	-	3.55135	5.16834	6.20005	3.59707	NA	NA	NA	NA	1.58593	4.15927	1.52522	5.46279
ENSMUSG00000020611.Gna13	11	109362831	109401369	Gna13	+	3.66817	5.16834	6.20005	3.68639	NA	NA	NA	NA	1.99245	5.44806	1.03613	5.02235
ENSMUSG00000020610.Amz2	11	109425946	109452813	Amz2	+	3.20627	4.44842	3.94124	2.87999	NA	NA	NA	NA	1.5604	3.58293	1.2066	4.40489
ENSMUSG00000041920.Slc16a6	11	109450855	109473598	Slc16a6	-	3.47199	6.26086	5.81719	3.83444	NA	NA	NA	NA	1.48502	6.03111	1.14419	5.48709
ENSMUSG00000020604.Arsg	11	109473374	109573330	Arsg	+	3.47199	6.26086	5.81719	3.83444	NA	NA	NA	NA	1.53314	4.97924	0.993511	4.16394
ENSMUSG00000041895.Wipi1	11	109573331	109611967	Wipi1	-	5.39671	5.18642	7.68949	3.4009	NA	NA	NA	NA	1.53279	5.33712	1.38983	6.34254
ENSMUSG00000020614.Fam20a	11	109669749	109722279	Fam20a	-	3.03314	4.16194	5.08515	3.30981	NA	NA	NA	NA	1.74752	3.87537	0.944789	4.21886
ENSMUSG00000020623.Map2k6	11	110399122	110525522	Map2k6	+	2.73912	2.87736	3.84593	3.56462	NA	NA	NA	NA	1.69717	3.06922	1.3994	4.05057
ENSMUSG00000041674.BC006965	11	112663927	112781976	BC006965	-	4.09426	4.77973	4.72779	3.4215	NA	NA	NA	NA	1.67014	3.73248	1.01605	3.93761
ENSMUSG00000000567.Sox9	11	112782224	112787760	Sox9	+	4.09426	4.77973	4.72779	3.4215	NA	NA	NA	NA	1.42121	4.92201	0.712987	3.71861
ENSMUSG00000087259.2610035D17Rik	11	113043895	113201838	2610035D17Rik	-	2.99361	5.81584	5.9215	3.61475	NA	NA	NA	NA	1.49068	3.07909	1.13342	3.85199
ENSMUSG00000041654.Slc39a11	11	113244853	113650079	Slc39a11	-	3.25908	5.97323	5.92396	3.97976	NA	NA	NA	NA	1.47358	3.58349	1.26379	3.92054
ENSMUSG00000047904.Sstr2	11	113619342	113626005	Sstr2	+	3.0118	4.43631	4.75847	2.57155	NA	NA	NA	NA	1.41362	3.20708	1.20893	3.97458
ENSMUSG00000018661.Cog1	11	113649169	113667054	Cog1	+	3.29215	4.38407	5.92396	3.97976	NA	NA	NA	NA	1.85672	4.63639	1.53275	6.50459
ENSMUSG00000041629.D11Wsu99e	11	113661319	113684155	D11Wsu99e	-	4.37012	7.43475	8.31064	3.56426	NA	NA	NA	NA	1.84812	3.43793	1.4825	4.0121
ENSMUSG00000041623.D11Wsu47e	11	113684412	113694647	D11Wsu47e	+	4.37012	6.0281	5.97603	3.56426	NA	NA	NA	NA	1.90383	4.40066	1.33113	4.0121
ENSMUSG00000041598.Cdc42ep4	11	113726850	113751881	Cdc42ep4	-	3.95184	6.32195	6.15961	4.13403	NA	NA	NA	NA	1.56235	4.04488	1.4804	4.11489
ENSMUSG00000034714.Ttyh2	11	114675431	114720977	Ttyh2	+	4.22812	6.96844	6.49141	4.13481	NA	NA	NA	NA	1.43658	3.05553	1.29448	4.84342
ENSMUSG00000051043.Gprc5c	11	114851152	114872617	Gprc5c	+	3.61213	4.02143	4.25698	4.72293	NA	NA	NA	NA	1.451	4.59703	1.15603	4.34572
ENSMUSG00000020733.Slc9a3r1	11	115163341	115181181	Slc9a3r1	+	3.0809	6.78731	6.55103	3.9789	NA	NA	NA	NA	1.6024	5.07258	1.22537	4.79197
ENSMUSG00000015542.Nat9	11	115182832	115187859	Nat9	-	3.37254	4.21555	4.3427	2.8959	NA	NA	NA	NA	1.50571	4.17174	1.9493	4.86246
ENSMUSG00000045980.Tmem104	11	115187487	115247023	Tmem104	+	3.37254	4.21555	4.3427	2.8959	NA	NA	NA	NA	1.43382	3.97893	1.10946	4.31374
ENSMUSG00000044788.Fads6	11	115279622	115297663	Fads6	-	2.46125	4.35935	4.28514	3.07854	NA	NA	NA	NA	1.38965	4.50094	1.07116	3.544
ENSMUSG00000050910.Cdr2l	11	115381916	115396132	Cdr2l	+	4.11536	4.77724	6.45422	2.69238	NA	NA	NA	NA	1.98861	7.2322	1.01803	3.56681
ENSMUSG00000016940.Kctd2	11	115420128	115431274	Kctd2	+	4.86965	6.37586	6.51646	4.49403	NA	NA	NA	NA	2.28047	5.0393	1.21365	7.80559
ENSMUSG00000057219.Armc7	11	115475667	115490467	Armc7	+	3.69632	5.1995	6.88694	3.62759	NA	NA	NA	NA	2.2081	2.92731	1.14794	3.4091
ENSMUSG00000020737.Hn1	11	115497353	115514387	Hn1	-	4.02652	6.57631	9.32863	4.95044	NA	NA	NA	NA	1.36837	6.55232	1.17196	5.51979
ENSMUSG00000020738.Sumo2	11	115523102	115536276	Sumo2	-	4.94203	6.6399	6.33192	4.64403	NA	NA	NA	NA	1.51796	10.2581	1.74057	8.13571
ENSMUSG00000020739.Nup85	11	115564434	115583985	Nup85	+	4.44083	5.85962	6.88159	4.93473	NA	NA	NA	NA	2.28125	6.39577	1.59124	4.61158
ENSMUSG00000020740.Gga3	11	115584255	115604051	Gga3	-	4.68917	8.8721	8.92704	4.41367	NA	NA	NA	NA	1.3189	6.03226	1.49398	7.43259
ENSMUSG00000046756.Mrps7	11	115603925	115608036	Mrps7	+	4.35272	8.8721	8.92704	4.41367	NA	NA	NA	NA	2.28336	9.39291	1.72273	7.53394
ENSMUSG00000020743.Mif4gd	11	115607918	115612969	Mif4gd	-	4.55629	4.70341	5.98509	3.63684	NA	NA	NA	NA	1.87946	4.5727	0.846511	7.06865
ENSMUSG00000059923.Grb2	11	115644045	115708597	Grb2	-	3.78044	5.96309	5.49357	4.06735	NA	NA	NA	NA	1.33778	3.93728	1.72594	5.60415
ENSMUSG00000020747.2310067B10Rik	11	115765433	115799366	2310067B10Rik	+	3.41933	8.17834	9.47084	5.56166	NA	NA	NA	NA	1.76742	2.75286	1.37331	3.56702
ENSMUSG00000034471.Caskin2	11	115799183	115813639	Caskin2	-	4.17258	3.91747	6.28573	3.17131	NA	NA	NA	NA	2.04854	3.8931	1.21362	2.02685
ENSMUSG00000020781.Tsen54	11	115814724	115823094	Tsen54	+	4.11975	4.95163	6.28573	3.35234	NA	NA	NA	NA	1.70019	3.74472	0.902775	3.4744
ENSMUSG00000020782.Llgl2	11	115824049	115855780	Llgl2	+	4.25217	5.06304	5.73451	3.45165	NA	NA	NA	NA	1.52229	3.62869	1.27228	4.94136
ENSMUSG00000020752.Recql5	11	115892595	115933477	Recql5	-	4.16982	6.30023	6.70381	4.9686	NA	NA	NA	NA	1.4631	4.69669	1.23627	4.90563
ENSMUSG00000020755.Sap30bp	11	115933282	115966725	Sap30bp	+	4.16982	6.30023	6.70381	4.9686	NA	NA	NA	NA	1.89432	3.16064	1.41708	3.27992
ENSMUSG00000020758.Itgb4	11	115974709	116008412	Itgb4	+	3.12916	4.5217	5.28157	2.88006	NA	NA	NA	NA	1.7293	4.46203	1.61724	3.65452
ENSMUSG00000020766.Galk1	11	116008457	116012719	Galk1	-	3.42716	4.79249	5.85019	3.64459	NA	NA	NA	NA	1.90312	3.89775	1.74496	4.02127
ENSMUSG00000020770.Unk	11	116030322	116061214	Unk	+	4.32952	5.07973	5.67573	2.88966	NA	NA	NA	NA	1.75447	4.10444	1.36993	3.80446
ENSMUSG00000020775.Mrpl38	11	116131817	116138868	Mrpl38	-	4.22849	5.35835	7.33447	3.85235	NA	NA	NA	NA	1.85135	3.94838	1.48266	4.17848
ENSMUSG00000020777.Acox1	11	116171888	116199045	Acox1	-	4.72553	5.38868	5.41351	3.57755	NA	NA	NA	NA	1.88947	5.47088	1.38269	3.91877
ENSMUSG00000020778.Ten1	11	116198855	116215318	Ten1	+	4.72553	5.38868	5.41351	3.57755	NA	NA	NA	NA	1.42607	5.69902	1.28987	5.48939
ENSMUSG00000020793.Galr2	11	116280939	116283938	Galr2	+	3.02156	3.83504	3.32573	3.23073	NA	NA	NA	NA	2.12173	5.12276	1.4078	3.65591
ENSMUSG00000034227.Foxj1	11	116330704	116335399	Foxj1	-	3.64401	4.50121	4.66866	2.9654	NA	NA	NA	NA	1.74528	4.55453	1.01148	3.26988
ENSMUSG00000052949.Rnf157	11	116336353	116413032	Rnf157	-	4.3832	6.55101	6.85909	2.56731	NA	NA	NA	NA	1.47626	3.46946	1.0236	4.25024
ENSMUSG00000050628.Fam100b	11	116434094	116439077	Fam100b	+	3.75733	6.34403	5.38747	2.91295	NA	NA	NA	NA	2.32599	4.85913	1.20034	3.69832
ENSMUSG00000020802.Ube2o	11	116537740	116581447	Ube2o	-	3.37009	4.61245	5.9158	4.03889	NA	NA	NA	NA	1.57249	5.16155	1.39743	3.87734
ENSMUSG00000057286.St6galnac2	11	116675303	116694868	St6galnac2	-	3.58263	4.04291	3.87804	4.12517	NA	NA	NA	NA	1.78	11.6246	1.63635	4.51834
ENSMUSG00000020814.Mxra7	11	116803062	116828046	Mxra7	-	3.32018	4.1806	5.24487	3.79161	NA	NA	NA	NA	1.36017	4.66134	1.0496	4.49711
ENSMUSG00000056962.Jmjd6	11	116837432	116843449	Jmjd6	-	3.82704	6.66174	6.88942	4.04076	NA	NA	NA	NA	2.77925	5.31533	1.34394	5.69649
ENSMUSG00000090266.Mettl23	11	116843278	116854263	Mettl23	+	3.82704	6.66174	6.88942	4.04076	NA	NA	NA	NA	3.28023	7.99153	2.14857	5.74705
ENSMUSG00000034120.Srsf2	11	116849901	116853094	Srsf2	-	4.55529	7.2341	7.95815	4.35883	NA	NA	NA	NA	3.29276	6.89368	2.14857	5.79761
ENSMUSG00000020818.Mfsd11	11	116852440	116875635	Mfsd11	+	4.55529	7.2341	7.95815	4.02257	NA	NA	NA	NA	1.94833	6.89368	1.44036	5.79761
ENSMUSG00000043857.Mgat5b	11	116918863	116986948	Mgat5b	+	3.52389	4.71704	5.12535	3.61594	NA	NA	NA	NA	1.65644	2.87021	1.37164	4.49109
ENSMUSG00000086859.2810008D09Rik	11	117076790	117078955	2810008D09Rik	+	5.31887	5.52767	5.37932	4.79222	NA	NA	NA	NA	2.19698	5.15946	2.09679	2.92933
ENSMUSG00000020823.Sec14l1	11	117115168	117159268	Sec14l1	+	3.68224	5.60935	5.42294	4.20369	NA	NA	NA	NA	2.03367	2.80538	1.2247	2.40177
ENSMUSG00000059248.Sept9	11	117199661	117362325	2022-09-09	+	3.68933	6.80937	5.36877	3.07243	NA	NA	NA	NA	1.47635	3.59394	1.28434	4.08626
ENSMUSG00000025571.Tnrc6c	11	117654289	117763439	Tnrc6c	+	4.19336	7.61094	9.4875	4.98803	NA	NA	NA	NA	1.93969	4.83588	1.54031	4.42419
ENSMUSG00000048277.Syngr2	11	117809668	117814283	Syngr2	+	4.30525	7.08958	7.4192	5.35998	NA	NA	NA	NA	2.09771	7.39101	0.657	4.46712
ENSMUSG00000093485.Gm20708	11	117809668	117839904	Gm20708	+	4.30525	7.08958	7.4192	5.35998	NA	NA	NA	NA	1.33988	5.51053	1.25902	4.46712
ENSMUSG00000017716.Birc5	11	117849251	117855743	Birc5	+	4.72452	5.26062	5.891	4.16044	NA	NA	NA	NA	1.29374	3.85545	1.03866	2.20936
ENSMUSG00000017713.Tha1	11	117867952	117873481	Tha1	-	3.33202	4.55906	7.07773	4.34747	NA	NA	NA	NA	1.94545	4.26499	2.08445	4.06178
ENSMUSG00000053113.Socs3	11	117966079	117970047	Socs3	-	3.40484	6.46564	6.07227	3.96565	NA	NA	NA	NA	2.54363	5.88337	1.47283	3.67871
ENSMUSG00000017715.Pgs1	11	117986292	118024011	Pgs1	+	4.07422	6.31661	6.07967	4.72097	NA	NA	NA	NA	1.89908	5.89915	1.30134	5.00896
ENSMUSG00000017132.Cyth1	11	118132019	118248592	Cyth1	-	3.84058	4.15399	5.89241	3.33073	NA	NA	NA	NA	1.64501	4.43687	1.19369	4.53505
ENSMUSG00000033909.Usp36	11	118259651	118290244	Usp36	-	4.11764	5.07112	5.95935	4.25143	NA	NA	NA	NA	1.91079	3.76243	1.51893	3.34325
ENSMUSG00000017466.Timp2	11	118301069	118355740	Timp2	-	3.71185	5.4749	5.39759	3.25542	NA	NA	NA	NA	1.48993	5.32875	1.27961	5.03682
ENSMUSG00000025575.Cant1	11	118406289	118419086	Cant1	-	3.91608	4.48294	4.44103	3.08177	NA	NA	NA	NA	1.32729	4.10874	1.17225	5.39271
[truncated: 41,985 more rows]
