# Supplementary material for: Determining epigenetic memory in kidney proximal tubule cell derived induced pluripotent stem cells using a quadruple transgenic reprogrammable mouse
Source: Sci Rep. 2022 Nov 25;12:20340. doi: 10.1038/s41598-022-24581-z (PMC9700797; doi:10.1038/s41598-022-24581-z)
Supplement: Supplementary file 3 — Supplementary Table 2. [file 41598_2022_24581_MOESM3_ESM.xlsx]

## Sheet: Suppl_Table_2_DNAmethyl.CpG.TSS
gene_name_id	chr	gene.start	gene.end	gene_name	strand	gene_id	PT11.mCpG.TSS	PT12.mCpG.TSS	TT1.mCpG.TSS	TT4.mCpG.TSS
ENSMUSG00000102693.4933401J01Rik	1	3073253	3074322	4933401J01Rik	+	ENSMUSG00000102693	0.27975	0.75	0.4468	0.70825
ENSMUSG00000064842.Gm26206	1	3102016	3102125	Gm26206	+	ENSMUSG00000064842	0.3125	0.68175	0.333	0.95825
ENSMUSG00000051951.Xkr4	1	3205901	3671498	Xkr4	-	ENSMUSG00000051951	0	0.00841353	0.00123457	0.000922438
ENSMUSG00000102851.Gm18956	1	3252757	3253236	Gm18956	+	ENSMUSG00000102851	0.317	1	0.6545	0.667
ENSMUSG00000103377.Gm37180	1	3365731	3368549	Gm37180	-	ENSMUSG00000103377	0.6908	0.666667	0.412833	0.919643
ENSMUSG00000104017.Gm37363	1	3375556	3377788	Gm37363	-	ENSMUSG00000104017	0.357	0.25	0.333	0.875
ENSMUSG00000103025.Gm37686	1	3464977	3467285	Gm37686	-	ENSMUSG00000103025	0.57	0.6602	0.375429	0.7
ENSMUSG00000089699.Gm1992	1	3466587	3513553	Gm1992	+	ENSMUSG00000089699	0.4834	0.658625	0.438917	0.71425
ENSMUSG00000103201.Gm37329	1	3512451	3514507	Gm37329	-	ENSMUSG00000103201	1	0.3895	0.4015	0.75
ENSMUSG00000103147.Gm7341	1	3531795	3532720	Gm7341	+	ENSMUSG00000103147	0.585458	0.687717	0.481997	0.939622
ENSMUSG00000103161.Gm38148	1	3592892	3595903	Gm38148	-	ENSMUSG00000103161	0.416667	0.8	0.35	NA
ENSMUSG00000102331.Gm19938	1	3647309	3658904	Gm19938	-	ENSMUSG00000102331	0.9334	0.5665	0.6	1
ENSMUSG00000102348.Gm10568	1	3680155	3681788	Gm10568	+	ENSMUSG00000102348	0.6665	0.666667	0.357	0.88675
ENSMUSG00000102592.Gm38385	1	3752010	3754360	Gm38385	+	ENSMUSG00000102592	0.555	0.7266	0.7555	0.666667
ENSMUSG00000088333.Gm27396	1	3783876	3783933	Gm27396	-	ENSMUSG00000088333	0.526	0.333	0.514	NA
ENSMUSG00000102343.Gm37381	1	3905739	3986215	Gm37381	-	ENSMUSG00000102343	0.753749	0.863978	0.604354	0.958325
ENSMUSG00000025900.Rp1	1	3999557	4409241	Rp1	-	ENSMUSG00000025900	0.62125	0.673438	0.307	0.8474
ENSMUSG00000102948.Gm6101	1	4256234	4260519	Gm6101	-	ENSMUSG00000102948	0.68325	0.728778	0.773857	0.952429
ENSMUSG00000104123.Gm37483	1	4363346	4364829	Gm37483	-	ENSMUSG00000104123	0.333333	0.667	0.55	0.711
ENSMUSG00000025902.Sox17	1	4490931	4497354	Sox17	-	ENSMUSG00000025902	0.0906241	0.21627	0.161799	0.168187
ENSMUSG00000104238.Gm37587	1	4496551	4499558	Gm37587	+	ENSMUSG00000104238	0.0832294	0.145438	0.208637	0.0264695
ENSMUSG00000102269.Gm7357	1	4522905	4526737	Gm7357	+	ENSMUSG00000102269	0.739708	0.747318	0.689764	0.942627
ENSMUSG00000096126.Gm22307	1	4529017	4529123	Gm22307	+	ENSMUSG00000096126	0.6379	0.79369	0.693648	0.933833
ENSMUSG00000103003.Gm38076	1	4534837	4535286	Gm38076	-	ENSMUSG00000103003	0.55625	0.872833	0.548875	0.7445
ENSMUSG00000104328.Gm37323	1	4583129	4586252	Gm37323	-	ENSMUSG00000104328	0.364375	0.72	0.5477	0.866667
ENSMUSG00000102735.Gm7369	1	4610471	4611406	Gm7369	+	ENSMUSG00000102735	0.71635	0.850694	0.550081	0.944846
ENSMUSG00000098104.Gm6085	1	4687934	4689403	Gm6085	-	ENSMUSG00000098104	0.4927	0.601827	0.625302	0.954146
ENSMUSG00000102175.Gm6119	1	4692219	4693424	Gm6119	-	ENSMUSG00000102175	0.571429	0.780481	0.375	0.879531
ENSMUSG00000088000.Gm25493	1	4723277	4723379	Gm25493	-	ENSMUSG00000088000	0.67002	0.604542	0.340732	0.784
ENSMUSG00000103265.Gm2053	1	4735046	4735676	Gm2053	-	ENSMUSG00000103265	0.277667	0.364333	0.690667	0.71675
ENSMUSG00000103922.Gm6123	1	4771131	4772199	Gm6123	+	ENSMUSG00000103922	0.397104	0.5925	0.45542	0.867769
ENSMUSG00000033845.Mrpl15	1	4773206	4785739	Mrpl15	-	ENSMUSG00000033845	0.0360714	0.03	0.0644044	0.213062
ENSMUSG00000102275.Gm37144	1	4778063	4779212	Gm37144	-	ENSMUSG00000102275	0.524556	0.766714	0.372833	0.736455
ENSMUSG00000025903.Lypla1	1	4807788	4848410	Lypla1	+	ENSMUSG00000025903	0.00580303	0.00756818	0.0451154	0
ENSMUSG00000104217.Gm37988	1	4807892	4886770	Gm37988	+	ENSMUSG00000104217	0.00580303	0.00756818	0.0451154	0
ENSMUSG00000033813.Tcea1	1	4857814	4897909	Tcea1	+	ENSMUSG00000033813	0.0231176	0.0286029	0.00588235	0.0938219
ENSMUSG00000062588.Gm6104	1	4880049	4880651	Gm6104	-	ENSMUSG00000062588	0.533056	0.690745	0.761891	0.963
ENSMUSG00000103280.Gm37277	1	4905751	4906861	Gm37277	-	ENSMUSG00000103280	0.5	0.756	0	0.875
ENSMUSG00000002459.Rgs20	1	4909576	5070285	Rgs20	-	ENSMUSG00000002459	0.4666	0.9	0.722333	0.233333
ENSMUSG00000091305.Gm17100	1	4927028	4927299	Gm17100	-	ENSMUSG00000091305	0.613714	0.690333	0.3808	0.7935
ENSMUSG00000102653.Gm37079	1	4938576	4940710	Gm37079	-	ENSMUSG00000102653	0.67275	0.667	0.1022	0.6334
ENSMUSG00000085623.Gm16041	1	4970857	4976820	Gm16041	+	ENSMUSG00000085623	0.389	0.375	0.2242	0.75
ENSMUSG00000091665.Gm17101	1	5063060	5064647	Gm17101	+	ENSMUSG00000091665	0.6167	0.831917	0.655667	0.828796
ENSMUSG00000033793.Atp6v1h	1	5070018	5162529	Atp6v1h	+	ENSMUSG00000033793	0.25	NA	0.5	0.233333
ENSMUSG00000104352.Gm7182	1	5276106	5277337	Gm7182	-	ENSMUSG00000104352	0.695722	0.812	0.796222	1
ENSMUSG00000104046.Gm37567	1	5307739	5310017	Gm37567	+	ENSMUSG00000104046	0.696333	0.91675	0.8335	0.95
ENSMUSG00000102907.Gm38264	1	5403547	5405578	Gm38264	+	ENSMUSG00000102907	0.716	0.55	0.75	0.872
ENSMUSG00000025905.Oprk1	1	5588466	5606131	Oprk1	+	ENSMUSG00000025905	0.20615	0.334179	0.1933	0.557633
ENSMUSG00000103936.Gm36965	1	5617837	5618230	Gm36965	-	ENSMUSG00000103936	0.6945	0.7335	0.779	1
ENSMUSG00000093015.Gm22463	1	5644645	5644745	Gm22463	-	ENSMUSG00000093015	0.394333	0.656	0.533333	0.833333
ENSMUSG00000103519.Gm37429	1	5842874	5844672	Gm37429	-	ENSMUSG00000103519	0.5	0.7345	1	0.75
ENSMUSG00000033774.Npbwr1	1	5913707	5917398	Npbwr1	-	ENSMUSG00000033774	0.1036	0.142169	0.0695919	0.913655
ENSMUSG00000103090.Gm19214	1	6048963	6050045	Gm19214	-	ENSMUSG00000103090	0.6668	0.6875	0	0.9
ENSMUSG00000025907.Rb1cc1	1	6206197	6276648	Rb1cc1	+	ENSMUSG00000025907	0.808333	0.451833	0.656	0.942625
ENSMUSG00000090031.4732440D04Rik	1	6209866	6215293	4732440D04Rik	-	ENSMUSG00000090031	0.0436508	0.052059	0.0321875	0.0964889
ENSMUSG00000087247.Alkal1	1	6359218	6394731	Alkal1	+	ENSMUSG00000087247	0.36748	0.422365	0.201911	0.777499
ENSMUSG00000103355.Gm2147	1	6380394	6381032	Gm2147	+	ENSMUSG00000103355	0.5398	0.769	0.379667	0.88725
ENSMUSG00000102706.Gm7417	1	6382634	6383106	Gm7417	-	ENSMUSG00000102706	0.28455	0.198828	0.24825	0.2825
ENSMUSG00000103845.Gm19026	1	6429655	6441296	Gm19026	-	ENSMUSG00000103845	0	0.673837	0.378932	0.995536
ENSMUSG00000033740.St18	1	6487231	6860940	St18	+	ENSMUSG00000033740	0.6634	0.8094	0.3055	0.7385
ENSMUSG00000103329.Gm42492	1	6861237	6864151	Gm42492	-	ENSMUSG00000103329	0.6534	0.8	0.619333	0.958333
ENSMUSG00000104385.Gm7449	1	6910560	6911222	Gm7449	+	ENSMUSG00000104385	0.666667	0.707375	0.565267	1
ENSMUSG00000102135.Gm37108	1	6916559	6923588	Gm37108	+	ENSMUSG00000102135	0.35924	0.867148	0.353946	0.878896
ENSMUSG00000103282.Gm37275	1	6929759	6929788	Gm37275	+	ENSMUSG00000103282	0.57331	0.6817	0.125	1
ENSMUSG00000102534.Gm37225	1	6998217	6998541	Gm37225	+	ENSMUSG00000102534	0.722222	0.6875	0.91675	0.9214
ENSMUSG00000102213.Gm37489	1	7013762	7013920	Gm37489	+	ENSMUSG00000102213	0.359571	0.5695	0.603167	0.72775
ENSMUSG00000103629.Gm5694	1	7035915	7037217	Gm5694	+	ENSMUSG00000103629	0.494333	0.674429	0.71425	0.8
ENSMUSG00000051285.Pcmtd1	1	7088920	7173628	Pcmtd1	+	ENSMUSG00000051285	0	0.057376	0.00238333	0.0588137
ENSMUSG00000098201.Gm26983	1	7136199	7136586	Gm26983	-	ENSMUSG00000098201	0.539944	0.767278	0.514857	0.96875
ENSMUSG00000103509.Gm38372	1	7148110	7152137	Gm38372	+	ENSMUSG00000103509	0.51605	0.604187	0.367167	0.745833
ENSMUSG00000048538.Gm9826	1	7177739	7179037	Gm9826	+	ENSMUSG00000048538	0.47515	0.794763	0.473728	0.937619
ENSMUSG00000103709.Nras-ps2	1	7189742	7189919	Nras-ps2	-	ENSMUSG00000103709	0.375	0.75	0.398667	0.805667
ENSMUSG00000077244.Gm23274	1	7265803	7265932	Gm23274	+	ENSMUSG00000077244	0.5	0.667	0.5275	0.9
ENSMUSG00000102768.Gm19002	1	7315451	7316462	Gm19002	+	ENSMUSG00000102768	0.5375	0.678429	0.655	0.916625
ENSMUSG00000097797.Gm26901	1	7349406	7397869	Gm26901	-	ENSMUSG00000097797	0.00520833	0.0181944	0.0647059	0.0619
ENSMUSG00000103498.Gm18984	1	7410679	7411993	Gm18984	+	ENSMUSG00000103498	0.710833	0.866	0.6487	0.95
ENSMUSG00000103067.Gm30414	1	7497968	7518149	Gm30414	+	ENSMUSG00000103067	0.646064	0.793255	0.787037	0.583333
ENSMUSG00000102320.Gm37791	1	7591646	7591931	Gm37791	+	ENSMUSG00000102320	0.38325	0.667	NA	NA
ENSMUSG00000104226.Gm7470	1	7597379	7599473	Gm7470	+	ENSMUSG00000104226	0.3665	0.3464	0.0625	0.857
ENSMUSG00000103903.Rps2-ps2	1	7664081	7664961	Rps2-ps2	+	ENSMUSG00000103903	0.738143	0.829595	0.452479	0.858375
ENSMUSG00000103557.Gm38216	1	7728861	7730565	Gm38216	-	ENSMUSG00000103557	NA	1	0.75	NA
ENSMUSG00000025909.Sntg1	1	8361475	9299878	Sntg1	-	ENSMUSG00000025909	0.091575	0.0509167	0.164714	0.190141
ENSMUSG00000102647.Gm38024	1	8450960	8453491	Gm38024	-	ENSMUSG00000102647	0.671333	0.83325	0.9015	0.9
ENSMUSG00000086235.Gm16284	1	8468426	8468825	Gm16284	-	ENSMUSG00000086235	0.452286	0.806917	0.607065	0.891667
ENSMUSG00000102253.Gm38259	1	8527780	8531313	Gm38259	-	ENSMUSG00000102253	0.7085	0.667	0.7085	0.6875
ENSMUSG00000093970.Gm23358	1	8588615	8588724	Gm23358	-	ENSMUSG00000093970	0.739	0.767375	0.6069	0.833333
ENSMUSG00000103884.Gm37005	1	8643696	8644859	Gm37005	-	ENSMUSG00000103884	0.3	0.8375	0.7625	0.4
ENSMUSG00000084353.Gm15452	1	8791923	8792162	Gm15452	-	ENSMUSG00000084353	0.975	0.830286	0.774438	0.895214
ENSMUSG00000103933.Gm36964	1	8815842	8816039	Gm36964	+	ENSMUSG00000103933	0.6	0.667	0.401667	0.9375
ENSMUSG00000076135.Gm24276	1	8816138	8816247	Gm24276	+	ENSMUSG00000076135	0.6	0.68775	0.47625	0.9375
ENSMUSG00000086195.Gm6152	1	8855928	8856267	Gm6152	-	ENSMUSG00000086195	0.904857	0.722824	0.651368	0.912841
ENSMUSG00000104504.Gm7445	1	8856763	8857102	Gm7445	+	ENSMUSG00000104504	0.8668	0.703717	0.691356	0.96388
ENSMUSG00000066693.Gm7493	1	8962996	8963621	Gm7493	-	ENSMUSG00000066693	0.611333	0.925	0.5673	0.898214
ENSMUSG00000102316.Gm37629	1	9191067	9192116	Gm37629	-	ENSMUSG00000102316	0.325333	0.16675	0.53325	1
ENSMUSG00000103819.Gm38008	1	9258617	9259134	Gm38008	-	ENSMUSG00000103819	0.4845	0.666667	0	0.575
ENSMUSG00000102871.Gm37143	1	9286922	9290180	Gm37143	+	ENSMUSG00000102871	0.456167	0.595796	0.611111	1
ENSMUSG00000101571.Gm6187	1	9396773	9398687	Gm6187	-	ENSMUSG00000101571	0.591625	0.627667	0.612	0.944333
ENSMUSG00000104428.Gm18299	1	9439741	9440376	Gm18299	-	ENSMUSG00000104428	0.889	0.7713	0.607	0.875125
ENSMUSG00000102272.Gm7512	1	9450579	9451748	Gm7512	+	ENSMUSG00000102272	0.5333	0.5714	0.611333	0.6334
ENSMUSG00000065625.Gm24765	1	9458670	9458772	Gm24765	+	ENSMUSG00000065625	0.644667	0.875	0.513125	0.8167
ENSMUSG00000103411.Gm18300	1	9499338	9501522	Gm18300	-	ENSMUSG00000103411	0.3875	0.65175	0.63975	0.975
ENSMUSG00000061024.Rrs1	1	9545408	9547455	Rrs1	+	ENSMUSG00000061024	0.00384615	0.03125	0.0171471	0.0807255
ENSMUSG00000025911.Adhfe1	1	9547948	9580673	Adhfe1	+	ENSMUSG00000025911	0	0.167815	0	0.380189
ENSMUSG00000079671.2610203C22Rik	1	9560832	9631175	2610203C22Rik	-	ENSMUSG00000079671	0.208333	0.649933	0.450667	0.6342
ENSMUSG00000081441.Gm6161	1	9574548	9575649	Gm6161	+	ENSMUSG00000081441	0.608333	0.604167	0.526167	0.96875
ENSMUSG00000067879.Vxn	1	9601199	9627143	Vxn	+	ENSMUSG00000067879	0.557697	0.63925	0.397521	0.808375
ENSMUSG00000099827.Gm29520	1	9639255	9640582	Gm29520	-	ENSMUSG00000099827	0.39175	0.798	0.330778	0.861111
ENSMUSG00000025912.Mybl1	1	9667415	9700209	Mybl1	-	ENSMUSG00000025912	0.00555556	0.0197819	0.0263158	0.0406373
ENSMUSG00000045210.Vcpip1	1	9718622	9748382	Vcpip1	-	ENSMUSG00000045210	0.0347902	0.156276	0.0953904	0.175
ENSMUSG00000097893.1700034P13Rik	1	9747648	9791924	1700034P13Rik	+	ENSMUSG00000097893	0.0243839	0.0892679	0.0276788	0.16
ENSMUSG00000025915.Sgk3	1	9798107	9900845	Sgk3	+	ENSMUSG00000025915	0.102931	0.0823418	0.0678214	0.136782
ENSMUSG00000046334.Gm6195	1	9802197	9802553	Gm6195	-	ENSMUSG00000046334	0.467	0.824972	0.8875	0.989583
ENSMUSG00000088916.Gm22607	1	9834498	9834602	Gm22607	-	ENSMUSG00000088916	0.596222	0.750818	0.248667	0.868593
ENSMUSG00000046101.Mcmdc2	1	9908638	9942085	Mcmdc2	+	ENSMUSG00000046101	0.225742	0.317333	0.106684	0.877569
ENSMUSG00000098234.Snhg6	1	9941959	9944118	Snhg6	-	ENSMUSG00000098234	0.0555556	0.0690734	0.0857143	0.111867
ENSMUSG00000093178.Snord87	1	9942463	9942549	Snord87	-	ENSMUSG00000093178	0.111111	0.0541667	0.115111	0.318375
ENSMUSG00000099032.Tcf24	1	9960163	9967932	Tcf24	-	ENSMUSG00000099032	0.108637	0.0949714	0.105048	0.357817
ENSMUSG00000104025.E330040D14Rik	1	9967314	9968687	E330040D14Rik	+	ENSMUSG00000104025	0.0205074	0.0637589	0.0798437	0.354079
ENSMUSG00000025916.Ppp1r42	1	9968624	10009136	Ppp1r42	-	ENSMUSG00000025916	0.0889152	0.0989255	0.03295	0.583333
ENSMUSG00000087199.Gm15818	1	9982387	9992366	Gm15818	+	ENSMUSG00000087199	0.461379	0.620242	0.388976	0.8332
ENSMUSG00000095780.Gm24674	1	10009814	10009917	Gm24674	-	ENSMUSG00000095780	0.23804	0.211861	0.124111	0.655548
ENSMUSG00000025917.Cops5	1	10024601	10038168	Cops5	-	ENSMUSG00000025917	0.0217812	0.0226852	0.000823529	0.0146786
ENSMUSG00000056763.Cspp1	1	10037987	10136768	Cspp1	+	ENSMUSG00000056763	0.0215952	0.00770833	0.0148558	0.0142051
ENSMUSG00000102356.1700047N06Rik	1	10057025	10057944	1700047N06Rik	-	ENSMUSG00000102356	0.346667	0.391714	0.445357	0.921
ENSMUSG00000067851.Arfgef1	1	10137571	10232670	Arfgef1	-	ENSMUSG00000067851	0.0117647	0.00963193	0.00150526	0.0490294
ENSMUSG00000088153.Gm26348	1	10166539	10166778	Gm26348	+	ENSMUSG00000088153	0.3395	0.555	0.473375	0.898875
ENSMUSG00000102556.Gm37569	1	10197081	10198802	Gm37569	-	ENSMUSG00000102556	0.7565	0.841667	0.5222	0.833333
ENSMUSG00000042501.Cpa6	1	10324720	10719945	Cpa6	-	ENSMUSG00000042501	0.480708	0.242593	0.161133	0.613
ENSMUSG00000103810.Gm38005	1	10449245	10451989	Gm38005	-	ENSMUSG00000103810	0.636833	0.651267	0.541667	0.8335
ENSMUSG00000083422.Gm15604	1	10554098	10555553	Gm15604	-	ENSMUSG00000083422	0.595333	1	0.75	0.6
ENSMUSG00000094979.Gm25253	1	10555554	10555660	Gm25253	-	ENSMUSG00000094979	0.595333	1	NA	NA
ENSMUSG00000081417.Gm15603	1	10695123	10695614	Gm15603	+	ENSMUSG00000081417	0.667369	0.944438	0.58507	0.840379
ENSMUSG00000103448.Gm37133	1	10782456	10784377	Gm37133	-	ENSMUSG00000103448	0.667	0.6715	0.755667	0.944333
ENSMUSG00000100212.Gm5522	1	10805281	10806522	Gm5522	+	ENSMUSG00000100212	0.558399	0.73298	0.604741	0.880703
ENSMUSG00000100648.Gm28659	1	10868688	10869446	Gm28659	+	ENSMUSG00000100648	0.567063	0.693648	0.759792	0.944375
ENSMUSG00000088585.Gm22963	1	10921670	10921760	Gm22963	+	ENSMUSG00000088585	0.685222	0.499933	0.599333	0.88
ENSMUSG00000048960.Prex2	1	10993465	11303681	Prex2	+	ENSMUSG00000048960	0.119276	0.204008	0.191644	0.380484
ENSMUSG00000077318.Gm24173	1	11134111	11134238	Gm24173	-	ENSMUSG00000077318	0.428312	0.535714	0.5	0.8335
ENSMUSG00000101827.Gm28686	1	11223566	11224174	Gm28686	-	ENSMUSG00000101827	0.411667	0.689	0.626778	0.7895
ENSMUSG00000103494.Gm37410	1	11363926	11366964	Gm37410	-	ENSMUSG00000103494	0.744348	0.854922	0.912302	0.910056
ENSMUSG00000057715.A830018L16Rik	1	11414105	11975901	A830018L16Rik	+	ENSMUSG00000057715	0.144667	0.118867	0.076375	0.344667
ENSMUSG00000103825.Gm38178	1	11416918	11419388	Gm38178	+	ENSMUSG00000103825	0.7535	0.708333	0.523227	0.977273
ENSMUSG00000099845.Gm29273	1	11608139	11608400	Gm29273	-	ENSMUSG00000099845	0.551286	0.671889	0.47619	0.908833
ENSMUSG00000103561.Gm38069	1	11704207	11706350	Gm38069	+	ENSMUSG00000103561	0.6705	0.794933	1	0.958333
ENSMUSG00000101610.Gm7560	1	12120960	12121832	Gm7560	+	ENSMUSG00000101610	0.522333	0.555667	0.809857	1
ENSMUSG00000093864.Gm22633	1	12374936	12375042	Gm22633	+	ENSMUSG00000093864	0.951375	0.661238	0.8556	0.9095
ENSMUSG00000098555.Mir6341	1	12425986	12426106	Mir6341	+	ENSMUSG00000098555	0.51675	0.7962	0.4862	0.785667
ENSMUSG00000097628.Gm2383	1	12565577	12566383	Gm2383	+	ENSMUSG00000097628	0.572283	0.764286	0.280556	0.967944
ENSMUSG00000098163.Gm6216	1	12655867	12656553	Gm6216	+	ENSMUSG00000098163	0.476833	0.47	0.4316	0.916667
ENSMUSG00000097171.Gm17644	1	12667563	12673090	Gm17644	+	ENSMUSG00000097171	0.769457	0.6199	0.75403	0.945686
ENSMUSG00000101314.Gm29663	1	12670324	12671176	Gm29663	-	ENSMUSG00000101314	0.483333	0.465343	0.461778	0.785714
ENSMUSG00000016918.Sulf1	1	12692277	12861192	Sulf1	+	ENSMUSG00000016918	0.0255111	0.0199231	0.00853846	0.0794644
ENSMUSG00000025938.Slco5a1	1	12866549	12992650	Slco5a1	-	ENSMUSG00000025938	0.0842749	0.191592	0.0756762	0.290709
ENSMUSG00000104518.Gm37162	1	13059401	13059951	Gm37162	-	ENSMUSG00000104518	0.1055	0.3385	0.376222	0.836571
ENSMUSG00000069620.Gm5250	1	13062025	13062345	Gm5250	+	ENSMUSG00000069620	0.212875	0.555567	0.859	0.839967
ENSMUSG00000099498.Gm29283	1	13068838	13078662	Gm29283	+	ENSMUSG00000099498	0.365792	0.390259	0.356333	0.907125
ENSMUSG00000042414.Prdm14	1	13113457	13127163	Prdm14	-	ENSMUSG00000042414	0.0344561	0.139617	0.0254375	0.879341
ENSMUSG00000005886.Ncoa2	1	13139105	13374083	Ncoa2	-	ENSMUSG00000005886	0.00355702	0	0.00881618	0.00333
ENSMUSG00000103506.Gm38376	1	13177462	13179714	Gm38376	-	ENSMUSG00000103506	0.425148	0.5069	0.661071	0.843875
ENSMUSG00000103495.Gm37409	1	13234809	13236434	Gm37409	-	ENSMUSG00000103495	0.326819	0.677125	0.544389	0.842611
ENSMUSG00000099183.Gm27881	1	13262198	13262279	Gm27881	+	ENSMUSG00000099183	0.4397	0.694433	0.4988	0.833333
ENSMUSG00000102639.Gm38223	1	13289812	13290506	Gm38223	-	ENSMUSG00000102639	0.650021	0.659023	0.35084	0.73335
ENSMUSG00000104170.Gm37702	1	13297036	13298907	Gm37702	-	ENSMUSG00000104170	0.5836	0.759071	0.611667	0.805571
ENSMUSG00000087782.Gm23169	1	13334498	13334609	Gm23169	-	ENSMUSG00000087782	0.498	0.668667	0.491667	0.916667
ENSMUSG00000103085.Gm38120	1	13343563	13348204	Gm38120	-	ENSMUSG00000103085	0.471722	0.594938	0.520667	0.891067
ENSMUSG00000102664.Gm38380	1	13354483	13356730	Gm38380	-	ENSMUSG00000102664	0.534	0.0476429	0.606338	0.829977
ENSMUSG00000101476.Gm29570	1	13376070	13388413	Gm29570	+	ENSMUSG00000101476	0.25575	0.573727	0.368231	0.725864
ENSMUSG00000101171.Gm7593	1	13407012	13407655	Gm7593	-	ENSMUSG00000101171	0.540625	0.838944	0.485833	1
ENSMUSG00000025935.Tram1	1	13564698	13589910	Tram1	-	ENSMUSG00000025935	0.0888333	0.124625	0.0864269	0.230506
ENSMUSG00000025937.Lactb2	1	13623330	13660546	Lactb2	-	ENSMUSG00000025937	0.0583125	0.07315	0.109853	0.498429
ENSMUSG00000102982.Gm38319	1	13641483	13642748	Gm38319	-	ENSMUSG00000102982	0.417857	0.599815	0.608688	0.897704
ENSMUSG00000067813.Xkr9	1	13668771	13701723	Xkr9	+	ENSMUSG00000067813	0.6042	0.621674	0.493227	0.833375
ENSMUSG00000077368.Gm26273	1	13774334	13774464	Gm26273	-	ENSMUSG00000077368	0.396417	0.780556	0.5585	0.911111
ENSMUSG00000097711.Gm5523	1	13785883	13786879	Gm5523	-	ENSMUSG00000097711	0.543556	0.736111	0.630583	0.744444
ENSMUSG00000102166.Gm36947	1	13846871	13849119	Gm36947	-	ENSMUSG00000102166	0.736617	0.700909	0.669867	0.99537
ENSMUSG00000089358.Gm25491	1	13932378	13932685	Gm25491	+	ENSMUSG00000089358	0.45325	0.7063	0.58075	0.711667
ENSMUSG00000104209.Gm37400	1	14109215	14112819	Gm37400	-	ENSMUSG00000104209	0.4025	0.578571	0.421812	0.884601
ENSMUSG00000025932.Eya1	1	14168954	14310235	Eya1	-	ENSMUSG00000025932	0.0960714	0.137233	0.184214	0.231333
ENSMUSG00000095853.Gm22616	1	14182578	14182677	Gm22616	+	ENSMUSG00000095853	0.333	0.533333	0.541833	0.637389
ENSMUSG00000102588.Gm37444	1	14255552	14255990	Gm37444	-	ENSMUSG00000102588	0.4625	0.813143	0.501389	0.944857
ENSMUSG00000054493.Gm9947	1	14752937	14776931	Gm9947	+	ENSMUSG00000054493	0.463864	0.64775	0.329167	0.749929
ENSMUSG00000025930.Msc	1	14753346	14755992	Msc	-	ENSMUSG00000025930	0.079175	0	0.0676741	0.0854878
ENSMUSG00000103492.Gm37412	1	14788645	14792965	Gm37412	+	ENSMUSG00000103492	0.472	0.6365	0.607286	0.414214
ENSMUSG00000081201.Smt3h2-ps4	1	14839869	14840156	Smt3h2-ps4	-	ENSMUSG00000081201	0.18	0.538729	0.30819	0.868167
ENSMUSG00000082193.Rpl5-ps1	1	14865072	14865965	Rpl5-ps1	+	ENSMUSG00000082193	0.761364	0.663455	0.552616	0.80525
ENSMUSG00000032769.Trpa1	1	14872648	14918862	Trpa1	-	ENSMUSG00000032769	0.284576	0.153545	0.328647	0.660489
ENSMUSG00000088159.Gm26345	1	15019040	15019159	Gm26345	-	ENSMUSG00000088159	0.263889	0.714214	0.444667	0.959143
ENSMUSG00000073737.Gm10566	1	15268802	15269797	Gm10566	-	ENSMUSG00000073737	0.740725	0.778008	0.79931	0.930611
ENSMUSG00000092083.Kcnb2	1	15287254	15723750	Kcnb2	+	ENSMUSG00000092083	0.0816853	0.234313	0.167096	0.246679
ENSMUSG00000102937.Gm38116	1	15364302	15365834	Gm38116	+	ENSMUSG00000102937	0.659667	0.2915	0.584875	0.889
ENSMUSG00000104149.Gm37138	1	15556249	15558337	Gm37138	+	ENSMUSG00000104149	0.3893	0.633333	0.484	0.71875
ENSMUSG00000088829.Gm25227	1	15685935	15686046	Gm25227	-	ENSMUSG00000088829	0.4704	0.593875	0.6	0.911571
ENSMUSG00000077377.Gm25168	1	15757832	15757963	Gm25168	+	ENSMUSG00000077377	0.4552	0.732	0.361	0.8338
ENSMUSG00000101652.Gm6060	1	15760122	15760668	Gm6060	-	ENSMUSG00000101652	0.724759	0.871529	0.655304	0.795719
ENSMUSG00000100814.Gm28669	1	15760761	15760860	Gm28669	+	ENSMUSG00000100814	0.77396	0.898142	0.700235	0.82898
ENSMUSG00000025925.Terf1	1	15805646	15844052	Terf1	+	ENSMUSG00000025925	0.074131	0.142341	0.0662917	0.293187
ENSMUSG00000104379.Gm37509	1	15853331	15856499	Gm37509	+	ENSMUSG00000104379	0.524167	0.60425	0.8875	0.9416
ENSMUSG00000032719.Sbspon	1	15853862	15892722	Sbspon	-	ENSMUSG00000032719	0.295117	0.277321	0.0642857	0.836145
ENSMUSG00000088943.Gm23259	1	15879530	15879832	Gm23259	+	ENSMUSG00000088943	0.5174	0.6525	0.712625	0.70825
ENSMUSG00000100652.Gm7634	1	16053335	16053887	Gm7634	+	ENSMUSG00000100652	0.124875	0.73825	0.5	0.904571
ENSMUSG00000067795.4930444P10Rik	1	16065979	16093325	4930444P10Rik	-	ENSMUSG00000067795	0.193962	0.39042	0.253795	0.854199
ENSMUSG00000043716.Rpl7	1	16101295	16104662	Rpl7	-	ENSMUSG00000043716	0.0164706	0.0243611	0.0222037	0.00367647
ENSMUSG00000025921.Rdh10	1	16105774	16133734	Rdh10	+	ENSMUSG00000025921	0.0351412	0.0113899	0.0127222	0.0371786
ENSMUSG00000104165.Gm38249	1	16208197	16210517	Gm38249	-	ENSMUSG00000104165	0.281217	0.7426	0.41635	1
ENSMUSG00000100868.Gm28095	1	16228506	16244062	Gm28095	+	ENSMUSG00000100868	0.437218	0.50455	0.270133	0.536167
ENSMUSG00000025920.Stau2	1	16228674	16520112	Stau2	-	ENSMUSG00000025920	0.178231	0.200227	0.130769	0.269594
ENSMUSG00000089982.Gm7568	1	16253592	16267921	Gm7568	+	ENSMUSG00000089982	0.5165	0.555833	0.330421	0.95
ENSMUSG00000025939.Ube2w	1	16540790	16619489	Ube2w	-	ENSMUSG00000025939	0.129944	0.176063	0.190389	0.226609
ENSMUSG00000102457.Gm38342	1	16618560	16621539	Gm38342	+	ENSMUSG00000102457	0.119185	0.145402	0.10562	0.170314
ENSMUSG00000079658.Eloc	1	16641725	16657042	Eloc	-	ENSMUSG00000079658	0.009375	0.048	0.0089375	0.0457436
ENSMUSG00000097744.D030040B21Rik	1	16657552	16662278	D030040B21Rik	+	ENSMUSG00000097744	0.0911176	0.268324	0.0960038	0.245833
ENSMUSG00000100959.Gm7654	1	16662980	16663662	Gm7654	-	ENSMUSG00000100959	0.6262	0.673917	0.50915	0.925944
ENSMUSG00000025940.Tmem70	1	16665207	16678275	Tmem70	+	ENSMUSG00000025940	0.191733	0.368392	0.26196	0.45512
ENSMUSG00000025779.Ly96	1	16688051	16709611	Ly96	+	ENSMUSG00000025779	0.14697	0.1225	0.0820312	0.689771
ENSMUSG00000100093.Gm29649	1	16758205	16758623	Gm29649	-	ENSMUSG00000100093	0.624056	0.913593	0.469083	0.928788
ENSMUSG00000091020.Gm5828	1	16768279	16770138	Gm5828	-	ENSMUSG00000091020	0.390923	0.52137	0.756182	0.705667
ENSMUSG00000101640.Gm28376	1	16898185	17091631	Gm28376	+	ENSMUSG00000101640	0.5	0.70225	0.353417	0.883667
ENSMUSG00000104133.4921511E07Rik	1	16930970	16931796	4921511E07Rik	+	ENSMUSG00000104133	0.45	0.75	0.75	0.926389
ENSMUSG00000042686.Jph1	1	16964560	17097889	Jph1	-	ENSMUSG00000042686	0.0703515	0.252837	0.231785	0
ENSMUSG00000100110.Gm28783	1	17124747	17128956	Gm28783	+	ENSMUSG00000100110	0.453094	0.499857	0.638796	0.906409
ENSMUSG00000025777.Gdap1	1	17145362	17164271	Gdap1	+	ENSMUSG00000025777	0.416692	0.160714	0.294611	0.450375
ENSMUSG00000099899.Gm28784	1	17168403	17173103	Gm28784	+	ENSMUSG00000099899	0.522944	0.458	0.364	NA
ENSMUSG00000100272.Gm28785	1	17250114	17250492	Gm28785	-	ENSMUSG00000100272	0	0.222333	0.0526579	0.788278
ENSMUSG00000100398.Gm5251	1	17394958	17395429	Gm5251	+	ENSMUSG00000100398	0.533903	0.830167	0.247982	0.980135
ENSMUSG00000101589.Rbm6-ps1	1	17397412	17400281	Rbm6-ps1	-	ENSMUSG00000101589	0.437115	0.994042	0.6605	0.821194
ENSMUSG00000102048.Gm6075	1	17429043	17429528	Gm6075	-	ENSMUSG00000102048	0.530312	0.8883	1	0.857
ENSMUSG00000089534.Gm25166	1	17520001	17520111	Gm25166	+	ENSMUSG00000089534	0.333	1	NA	0.777667
ENSMUSG00000067780.Pi15	1	17601901	17630939	Pi15	+	ENSMUSG00000067780	0.60497	0.358025	0.422125	0.804467
ENSMUSG00000100053.Gm28154	1	17615084	17641081	Gm28154	-	ENSMUSG00000100053	0.8335	0.7097	0.075	0.866359
ENSMUSG00000085125.Gm16070	1	17676027	17727646	Gm16070	-	ENSMUSG00000085125	0.472167	0.647556	0.392967	0.784
ENSMUSG00000025776.Crispld1	1	17727045	17766344	Crispld1	+	ENSMUSG00000025776	0.33325	0.575	0.2805	0.776722
ENSMUSG00000099895.Gm28153	1	17741915	17805417	Gm28153	-	ENSMUSG00000099895	NA	NA	0.2025	NA
ENSMUSG00000100554.Gm7690	1	17947041	17948439	Gm7690	+	ENSMUSG00000100554	0.472125	0.667	0.571571	1
ENSMUSG00000099473.Gm18775	1	17993010	17999622	Gm18775	-	ENSMUSG00000099473	0.5835	0.583167	0.173	1
ENSMUSG00000099591.Gm17969	1	17993813	17997483	Gm17969	+	ENSMUSG00000099591	0.0955882	NA	0.585	0.887643
ENSMUSG00000109887.Gm28756	1	17994462	18059056	Gm28756	-	ENSMUSG00000109887	0.162389	0.197167	0.147727	0.339713
ENSMUSG00000102001.Gm28755	1	18005961	18016186	Gm28755	-	ENSMUSG00000102001	0.48865	0.590558	0.666667	0.834894
ENSMUSG00000101717.Gm45784	1	18048100	18058269	Gm45784	-	ENSMUSG00000101717	0.114989	0.119398	0.0699333	0.103279
ENSMUSG00000025774.Crisp4	1	18115191	18145902	Crisp4	-	ENSMUSG00000025774	NA	0.37037	0.270731	0.5
ENSMUSG00000070977.Defb44-ps	1	18210053	18223564	Defb44-ps	-	ENSMUSG00000070977	0.0911786	0.432315	0.759111	0.548625
ENSMUSG00000073735.Defb18	1	18236473	18237443	Defb18	-	ENSMUSG00000073735	0.474	0.985	NA	NA
ENSMUSG00000067773.Defb41	1	18250980	18265138	Defb41	-	ENSMUSG00000067773	0.383655	0.7855	0.912875	1
ENSMUSG00000101685.Gm17837	1	18262395	18263379	Gm17837	-	ENSMUSG00000101685	0.541708	0.653875	0.7464	1
ENSMUSG00000101306.Gm5252	1	18708428	18709336	Gm5252	+	ENSMUSG00000101306	0.555571	1	0.5525	0.499917
ENSMUSG00000088800.Gm24075	1	18969762	18969833	Gm24075	-	ENSMUSG00000088800	0.4998	0.819444	0.543939	0.6666
ENSMUSG00000101644.Gm28343	1	19037266	19037377	Gm28343	+	ENSMUSG00000101644	0.72775	0.748062	0.180235	0.911987
ENSMUSG00000099433.Gm28344	1	19062857	19063135	Gm28344	+	ENSMUSG00000099433	0.416556	NA	0.431083	0.7
ENSMUSG00000089787.Gm15825	1	19063300	19104840	Gm15825	-	ENSMUSG00000089787	0.155732	0.122217	0.104786	0.155519
ENSMUSG00000042596.Tfap2d	1	19103022	19166346	Tfap2d	+	ENSMUSG00000042596	0.322821	0.428922	0.225086	0.713264
ENSMUSG00000100720.Gm10075	1	19153422	19153966	Gm10075	-	ENSMUSG00000100720	1	0.684016	0.5	0.741444
ENSMUSG00000025927.Tfap2b	1	19208914	19238576	Tfap2b	+	ENSMUSG00000025927	0.111	0.363438	0.207727	0.416831
ENSMUSG00000100538.Gm28340	1	19242725	19243769	Gm28340	+	ENSMUSG00000100538	0.1715	0.352722	0.136069	0.479
ENSMUSG00000101117.Gm28341	1	19320226	19320697	Gm28341	-	ENSMUSG00000101117	0.72475	0.904412	NA	0.662667
ENSMUSG00000100204.Gm4849	1	19330939	19333184	Gm4849	+	ENSMUSG00000100204	0.7	0.7999	0.617857	0.841406
ENSMUSG00000084668.Gm24633	1	19513855	19513919	Gm24633	-	ENSMUSG00000084668	0.378133	0.8426	0.403607	0.497083
ENSMUSG00000102597.Gm38382	1	19614269	19616767	Gm38382	+	ENSMUSG00000102597	0.5415	0.777759	0.133333	0.833
ENSMUSG00000043760.Pkhd1	1	20057779	20618064	Pkhd1	-	ENSMUSG00000043760	0.563556	0.545182	0.641357	0.575833
ENSMUSG00000104095.Gm37315	1	20062070	20065548	Gm37315	-	ENSMUSG00000104095	0.4702	0.45	NA	0.648806
ENSMUSG00000089914.4930486I03Rik	1	20356452	20392300	4930486I03Rik	+	ENSMUSG00000089914	0.24975	NA	0.455	0.7202
ENSMUSG00000090142.Gm15795	1	20444258	20444810	Gm15795	-	ENSMUSG00000090142	0.63825	0.640729	0.741667	0.641278
ENSMUSG00000070175.Gm24162	1	20444811	20444912	Gm24162	-	ENSMUSG00000070175	0.656143	0.640729	0.741667	0.645405
ENSMUSG00000099906.Gm28653	1	20669882	20684298	Gm28653	+	ENSMUSG00000099906	0.561733	0.839562	0.289	0.8
ENSMUSG00000065559.Mir206	1	20679010	20679082	Mir206	+	ENSMUSG00000065559	0.668583	0.680333	0.452667	0.789583
ENSMUSG00000065480.Mir133b	1	20682769	20682887	Mir133b	+	ENSMUSG00000065480	0.6533	0.762474	0.866667	0.646154
ENSMUSG00000025929.Il17a	1	20730905	20734496	Il17a	+	ENSMUSG00000025929	0.668912	0.646833	0.635738	0.83175
ENSMUSG00000041872.Il17f	1	20777146	20790617	Il17f	-	ENSMUSG00000041872	0.764533	0.86	0.5625	0.833333
ENSMUSG00000041859.Mcm3	1	20802968	20820312	Mcm3	-	ENSMUSG00000041859	0.145917	0.213833	0.145833	0.0682273
ENSMUSG00000099714.Gm20587	1	20821331	20822516	Gm20587	+	ENSMUSG00000099714	0.543569	0.749885	0.620375	0.55375
ENSMUSG00000102121.Gm28065	1	20836661	20839689	Gm28065	+	ENSMUSG00000102121	0.407815	0.696429	0.41345	0.892389
ENSMUSG00000088858.Gm24723	1	20842535	20842666	Gm24723	-	ENSMUSG00000088858	0.581333	0.667	0.716167	0.96425
ENSMUSG00000097934.6720483E21Rik	1	20888650	20890473	6720483E21Rik	-	ENSMUSG00000097934	0.161714	0	0.226667	0.197643
ENSMUSG00000025931.Paqr8	1	20890606	20939650	Paqr8	+	ENSMUSG00000025931	0.141937	0	0.200977	0.297417
ENSMUSG00000077314.Gm24171	1	20915410	20915540	Gm24171	-	ENSMUSG00000077314	0.615182	0.80565	0.759125	0.95
ENSMUSG00000100929.Gm28064	1	20945711	20946914	Gm28064	+	ENSMUSG00000100929	0.546324	0.34375	0.323095	0.704733
ENSMUSG00000041809.Efhc1	1	20951626	20990841	Efhc1	+	ENSMUSG00000041809	0.333857	0.185714	0.281967	0.315778
ENSMUSG00000041779.Tram2	1	20996299	21079229	Tram2	-	ENSMUSG00000041779	0.0940417	0.0683462	0.0965357	0.237583
ENSMUSG00000099971.Gm28287	1	21080114	21081748	Gm28287	+	ENSMUSG00000099971	0.207059	0.146745	0.168172	0.358567
ENSMUSG00000100819.Gm2693	1	21178988	21187427	Gm2693	+	ENSMUSG00000100819	0.419654	0.6335	0.837	0.750125
ENSMUSG00000025933.Tmem14a	1	21218575	21230167	Tmem14a	+	ENSMUSG00000025933	0.046875	0.21675	0.208606	0.369904
ENSMUSG00000102633.Gm38224	1	21234722	21236821	Gm38224	+	ENSMUSG00000102633	0.36	1	0.240778	0.906381
ENSMUSG00000025934.Gsta3	1	21240589	21265661	Gsta3	+	ENSMUSG00000025934	0.25	0.907687	0.3715	0.674273
ENSMUSG00000099343.Gm28836	1	21250359	21271593	Gm28836	-	ENSMUSG00000099343	0.168141	0.165232	0.303833	0.704902
ENSMUSG00000096375.Gm7094	1	21272403	21272906	Gm7094	+	ENSMUSG00000096375	0.14421	0.249531	0.369923	0.73684
ENSMUSG00000025936.Gm4956	1	21285246	21298312	Gm4956	-	ENSMUSG00000025936	0.60325	0.56275	0.75135	0.753571
ENSMUSG00000093963.Gm21909	1	21312517	21316320	Gm21909	-	ENSMUSG00000093963	0.495143	0.369111	1	0.82275
ENSMUSG00000067750.Khdc1a	1	21349641	21352200	Khdc1a	+	ENSMUSG00000067750	0.63555	0.791625	0.528881	0.667
ENSMUSG00000086194.Gm16329	1	21354005	21355116	Gm16329	+	ENSMUSG00000086194	0.5335	0.583375	0.4675	0.8521
ENSMUSG00000094436.Gm16327	1	21364803	21365030	Gm16327	+	ENSMUSG00000094436	0.664845	0.815641	0.74394	0.751833
ENSMUSG00000041722.Khdc1c	1	21368331	21370845	Khdc1c	+	ENSMUSG00000041722	0.501417	0.489333	0.334944	0.81475
ENSMUSG00000085507.Gm2709	1	21372670	21373764	Gm2709	+	ENSMUSG00000085507	0.220083	0.823562	0.34	0.761364
ENSMUSG00000094926.Gm16533	1	21379555	21379782	Gm16533	+	ENSMUSG00000094926	0.588167	0.513208	0.715421	0.8657
ENSMUSG00000085079.Khdc1b	1	21383556	21386373	Khdc1b	+	ENSMUSG00000085079	0.229125	0.5998	0.456194	0.8456
ENSMUSG00000085679.Gm16328	1	21390906	21391101	Gm16328	+	ENSMUSG00000085679	0.571679	0.788944	0.71425	0.8667
ENSMUSG00000028033.Kcnq5	1	21398403	21961942	Kcnq5	-	ENSMUSG00000028033	0.0928611	0	0.0504972	0.157882
ENSMUSG00000104138.Gm36949	1	21454691	21457017	Gm36949	-	ENSMUSG00000104138	0.495789	0.780943	0.8	0.832889
ENSMUSG00000082935.Gm7658	1	21511933	21513056	Gm7658	-	ENSMUSG00000082935	0.626769	0.937107	0.402893	0.815939
ENSMUSG00000103748.Gm38243	1	21838948	21840514	Gm38243	-	ENSMUSG00000103748	0.25	0.431067	NA	NA
ENSMUSG00000099692.Gm5696	1	22030064	22030615	Gm5696	-	ENSMUSG00000099692	0.700693	0.721167	0.711905	0.911546
ENSMUSG00000100418.Gm28239	1	22237849	22238295	Gm28239	+	ENSMUSG00000100418	0.432967	0.855	0.720857	1
ENSMUSG00000041670.Rims1	1	22286251	22805994	Rims1	-	ENSMUSG00000041670	0.159033	0.155714	0.10303	0.267103
ENSMUSG00000097642.Gm26866	1	22740764	22741565	Gm26866	+	ENSMUSG00000097642	0.669074	1	0.327591	0.667
ENSMUSG00000101468.Gm7761	1	22984863	22987125	Gm7761	-	ENSMUSG00000101468	0.930318	1	1	0.6578
ENSMUSG00000101227.Gm29506	1	23048295	23235673	Gm29506	-	ENSMUSG00000101227	0.6477	0.187594	0.2	1
ENSMUSG00000073730.Ppp1r14bl	1	23100473	23102253	Ppp1r14bl	-	ENSMUSG00000073730	0.84896	0.911096	0.392857	0.965278
ENSMUSG00000089553.Gm24176	1	23245211	23245331	Gm24176	+	ENSMUSG00000089553	0.722333	0.667	0.2358	0.798868
ENSMUSG00000102766.Gm6420	1	23255685	23256407	Gm6420	-	ENSMUSG00000102766	0.0655167	0.0192308	0.0260333	0.159824
ENSMUSG00000065405.Mir30a	1	23272269	23272339	Mir30a	+	ENSMUSG00000065405	0.275	NA	0.320375	0.81325
ENSMUSG00000097970.Gm27028	1	23291537	23291935	Gm27028	+	ENSMUSG00000097970	0.5	0.8335	0.302067	0.862875
ENSMUSG00000065567.Mir30c-2	1	23291701	23291784	Mir30c-2	+	ENSMUSG00000065567	0.5	0.8335	0.264573	0.8556
ENSMUSG00000100775.Gm29107	1	23293729	23294075	Gm29107	+	ENSMUSG00000100775	0.4395	0.868833	0.627394	0.833
ENSMUSG00000101226.Gm20954	1	23345956	23346599	Gm20954	-	ENSMUSG00000101226	0.7395	0.87835	0.610563	0.702091
ENSMUSG00000026158.Ogfrl1	1	23366424	23397772	Ogfrl1	-	ENSMUSG00000026158	0.8335	0.769286	0.763015	NA
ENSMUSG00000097920.Gm7784	1	23479539	23480527	Gm7784	+	ENSMUSG00000097920	0.533214	0.411111	0.0833333	1
ENSMUSG00000099503.Gm28822	1	23574587	23596664	Gm28822	+	ENSMUSG00000099503	0.7386	0.48463	0.60426	0.986667
ENSMUSG00000026156.B3gat2	1	23761753	23849158	B3gat2	+	ENSMUSG00000026156	0.11591	0.192269	0.0222222	0.327789
ENSMUSG00000026155.Smap1	1	23844846	23922317	Smap1	-	ENSMUSG00000026155	0.0999286	0	0.262562	0.405556
ENSMUSG00000026154.Sdhaf4	1	23995939	24005656	Sdhaf4	-	ENSMUSG00000026154	0.185333	0.490367	0.121316	0.422328
ENSMUSG00000102495.Gm26524	1	24005505	24005894	Gm26524	+	ENSMUSG00000102495	0.183922	0.392018	0.0750364	0.328826
ENSMUSG00000026153.Fam135a	1	24011093	24100341	Fam135a	-	ENSMUSG00000026153	0.141975	0.0772691	0.0494286	0.215102
ENSMUSG00000102398.Gm37580	1	24100625	24103424	Gm37580	+	ENSMUSG00000102398	0.180842	0.0888872	0.0532308	0.23333
ENSMUSG00000097670.Gm26607	1	24125275	24126141	Gm26607	+	ENSMUSG00000097670	0.682274	0.75	0.357061	0.868333
ENSMUSG00000026147.Col9a1	1	24177610	24252684	Col9a1	+	ENSMUSG00000026147	0.699125	0.797714	0.765095	1
ENSMUSG00000026141.Col19a1	1	24261890	24587472	Col19a1	-	ENSMUSG00000026141	0.00833333	0.116673	0.316356	0.321152
ENSMUSG00000077463.Gm26418	1	24548841	24548977	Gm26418	-	ENSMUSG00000077463	0.666615	0.793639	0.817653	0.99319
ENSMUSG00000099997.Tubb4b-ps2	1	24594087	24595423	Tubb4b-ps2	-	ENSMUSG00000099997	NA	0.887436	0.63873	0.671389
ENSMUSG00000100131.Gm28439	1	24611535	24612410	Gm28439	-	ENSMUSG00000100131	0.507378	0.547852	0.840909	0.98002
ENSMUSG00000067736.Gm10222	1	24612407	24612700	Gm10222	-	ENSMUSG00000067736	0.520224	0.47031	0.805556	1
ENSMUSG00000101939.Gm28438	1	24612775	24613119	Gm28438	-	ENSMUSG00000101939	0.461224	0.486111	0.75	1
ENSMUSG00000101111.Gm28437	1	24613189	24613971	Gm28437	-	ENSMUSG00000101111	0.361844	0.375	0.75	1
ENSMUSG00000100862.Gm10925	1	24613974	24614651	Gm10925	-	ENSMUSG00000100862	0.5	0.722333	NA	1
ENSMUSG00000102070.Gm28661	1	24614885	24615565	Gm28661	-	ENSMUSG00000102070	0.75	0.6735	0	0.969636
ENSMUSG00000101249.Gm29216	1	24615706	24616197	Gm29216	-	ENSMUSG00000101249	0.3664	0.65125	0	0.86
ENSMUSG00000073725.Lmbrd1	1	24678630	24766301	Lmbrd1	+	ENSMUSG00000073725	0.0984063	0.149149	0.131927	0.294948
ENSMUSG00000100808.Gm28594	1	24910461	24911659	Gm28594	-	ENSMUSG00000100808	0.20725	0.8668	0.636538	0.701583
ENSMUSG00000100483.Gm28237	1	24963209	24965158	Gm28237	-	ENSMUSG00000100483	0.514071	0.639083	0.745875	0.713412
ENSMUSG00000100450.Gm9443	1	25011941	25012756	Gm9443	+	ENSMUSG00000100450	0.60665	0.480556	0.374	0.88
ENSMUSG00000099392.Gm29414	1	25026581	25027232	Gm29414	-	ENSMUSG00000099392	0.333	1	0.713313	0.896183
ENSMUSG00000033569.Adgrb3	1	25067476	25829707	Adgrb3	-	ENSMUSG00000033569	0.0731863	0.136006	0.0842794	0.203583
ENSMUSG00000080849.Gm15702	1	25223730	25224173	Gm15702	+	ENSMUSG00000080849	0.65672	0.488214	0.329253	0.882062
ENSMUSG00000104257.Gm20172	1	25276404	25277954	Gm20172	-	ENSMUSG00000104257	0.513667	0.7119	0.322115	1
ENSMUSG00000096866.Gm22260	1	25279445	25279551	Gm22260	-	ENSMUSG00000096866	0.643729	0.8125	0.239	0.80925
ENSMUSG00000102296.Gm37543	1	25284218	25285248	Gm37543	-	ENSMUSG00000102296	0.597304	0.400944	0.828571	0.96875
ENSMUSG00000103209.Gm37331	1	25296512	25299886	Gm37331	-	ENSMUSG00000103209	0.511857	0.4467	0.732625	0.65625
ENSMUSG00000104027.Gm37211	1	25314276	25317708	Gm37211	-	ENSMUSG00000104027	0.333	0.411947	0.435917	1
ENSMUSG00000102407.Gm37862	1	25325866	25328398	Gm37862	-	ENSMUSG00000102407	0.25	0.4	0.518553	1
ENSMUSG00000103214.Gm38286	1	25345978	25349082	Gm38286	-	ENSMUSG00000103214	NA	0.25	1	0.689444
ENSMUSG00000104100.Gm37880	1	25362564	25365820	Gm37880	-	ENSMUSG00000104100	0.848889	0.758962	0.200417	1
ENSMUSG00000084740.Gm25294	1	25451071	25451174	Gm25294	+	ENSMUSG00000084740	0.692615	0.75	0.727	0.75
ENSMUSG00000103889.Gm37011	1	25608250	25611184	Gm37011	-	ENSMUSG00000103889	0.6	0.83325	0.77155	0.622321
ENSMUSG00000101301.Gm29214	1	25614946	25615515	Gm29214	-	ENSMUSG00000101301	0.423458	0.613111	0.438019	0.809821
ENSMUSG00000104221.Gm37051	1	25620238	25623180	Gm37051	-	ENSMUSG00000104221	0.114633	0.593625	0.1989	0.680556
ENSMUSG00000102250.Gm38260	1	25672245	25676239	Gm38260	-	ENSMUSG00000102250	0.333	0.789036	0.429	NA
ENSMUSG00000102317.Gm37628	1	25686062	25691501	Gm37628	-	ENSMUSG00000102317	NA	0.508417	0.479792	0.974385
ENSMUSG00000103563.8030445P17Rik	1	25722038	25724778	8030445P17Rik	-	ENSMUSG00000103563	0.0512821	0.413667	0.666667	NA
ENSMUSG00000102465.Gm38198	1	25735389	25738969	Gm38198	-	ENSMUSG00000102465	0.5	0.66	0.273857	0.8
ENSMUSG00000102659.Gm37077	1	25755343	25759033	Gm37077	-	ENSMUSG00000102659	0.601857	1	0	0.667
ENSMUSG00000103924.Gm37895	1	25775757	25780306	Gm37895	-	ENSMUSG00000103924	0.639167	0.4165	0.7766	0.865556
ENSMUSG00000104132.Gm36952	1	25797281	25800905	Gm36952	-	ENSMUSG00000104132	0.369167	0.516133	0.230654	NA
ENSMUSG00000102747.Gm37602	1	25804097	25807406	Gm37602	-	ENSMUSG00000102747	0.425808	0.655194	0.480967	0.905286
ENSMUSG00000102386.2900022M07Rik	1	25808956	25809972	2900022M07Rik	-	ENSMUSG00000102386	0.254333	0.91363	0.45825	0.333
ENSMUSG00000103004.2900002M20Rik	1	25824390	25824719	2900002M20Rik	-	ENSMUSG00000103004	0.6442	0.697458	0.268333	1
ENSMUSG00000104516.Gm9884	1	25830657	25831878	Gm9884	+	ENSMUSG00000104516	0.0166667	0.089146	0	0.103383
ENSMUSG00000101618.Gm18443	1	25996604	25997159	Gm18443	-	ENSMUSG00000101618	0.166667	0.770833	0.5236	0.93881
ENSMUSG00000099458.Gm19123	1	26466236	26466886	Gm19123	+	ENSMUSG00000099458	0.298583	0.623467	0.614125	0.920455
ENSMUSG00000088111.Gm24064	1	26566833	26566938	Gm24064	+	ENSMUSG00000088111	1	0.831147	0.803	0.25
ENSMUSG00000073722.4931408C20Rik	1	26681814	26687460	4931408C20Rik	-	ENSMUSG00000073722	0.292	0.175	0.488	0.313781
ENSMUSG00000095256.n-R5s209	1	26959103	26959221	n-R5s209	-	ENSMUSG00000095256	0.726944	0.552833	0.225	0.843929
ENSMUSG00000100310.Gm19641	1	27336352	27336768	Gm19641	-	ENSMUSG00000100310	0.925	NA	0.667	NA
ENSMUSG00000101514.Gm5524	1	27884046	27902396	Gm5524	+	ENSMUSG00000101514	0.4	NA	0.104167	0.34455
ENSMUSG00000101033.Gm18776	1	27900419	27901072	Gm18776	-	ENSMUSG00000101033	0.543936	0.177743	0	0.560758
ENSMUSG00000101372.Gm19028	1	27989910	27991782	Gm19028	+	ENSMUSG00000101372	0.333	0.75775	0.599463	0.689167
ENSMUSG00000103241.Gm38089	1	28569918	28571431	Gm38089	+	ENSMUSG00000103241	0.0331282	0.439667	0.410942	0.429
ENSMUSG00000086240.Gm7846	1	28580499	28580772	Gm7846	-	ENSMUSG00000086240	0.766667	0.814694	1	0.866037
ENSMUSG00000048411.Gm597	1	28776117	28780252	Gm597	-	ENSMUSG00000048411	0.333	0.639083	NA	0.5
ENSMUSG00000081557.Gm5697	1	28800240	28802721	Gm5697	-	ENSMUSG00000081557	0.479583	0.690442	0.594089	0.712271
ENSMUSG00000058590.Gm6462	1	28938036	28938339	Gm6462	+	ENSMUSG00000058590	0.639564	0.5	0.905133	0.5
ENSMUSG00000101235.Gm18033	1	29219700	29220249	Gm18033	+	ENSMUSG00000101235	0.333667	0.818182	0.418519	0.75
ENSMUSG00000064433.Gm25586	1	29280964	29281075	Gm25586	-	ENSMUSG00000064433	0.667	0.65	0.314792	0.644386
ENSMUSG00000080625.Gm22679	1	29301480	29301579	Gm22679	+	ENSMUSG00000080625	0.667	0.649421	0.441375	NA
ENSMUSG00000080391.Gm23785	1	29361275	29361370	Gm23785	-	ENSMUSG00000080391	0.583121	0.510417	0.336333	0.8035
ENSMUSG00000099257.Mir6342	1	29421488	29421612	Mir6342	+	ENSMUSG00000099257	0.1665	0.805556	0.744433	1
ENSMUSG00000099492.Gm5525	1	29484604	29485915	Gm5525	-	ENSMUSG00000099492	0.243867	0.769312	0.832308	0.9112
ENSMUSG00000118548.AC125120.1	1	29813154	29814438	AC125120.1	+	ENSMUSG00000118548	0.484053	0.51307	0.347026	0.432614
ENSMUSG00000101726.Gm7858	1	29930094	29930715	Gm7858	+	ENSMUSG00000101726	0.73025	0.4165	0.612029	0.674949
ENSMUSG00000096829.Gm23771	1	29985934	29986043	Gm23771	+	ENSMUSG00000096829	0.591013	0.96875	0.768461	0.819464
ENSMUSG00000098883.Gm27430	1	30333291	30333397	Gm27430	-	ENSMUSG00000098883	0.694196	0.970929	0.675952	0.67348
ENSMUSG00000053185.Gm9898	1	30718560	30719962	Gm9898	-	ENSMUSG00000053185	0.402514	0.593485	0.419143	0.438771
ENSMUSG00000100261.Gm6473	1	30769687	30771815	Gm6473	+	ENSMUSG00000100261	0.621925	0.714452	0.739182	0.758167
ENSMUSG00000101180.Gm2914	1	30794548	30794875	Gm2914	-	ENSMUSG00000101180	0.399552	0.644487	0.313333	0.866889
ENSMUSG00000048874.Phf3	1	30802339	30873921	Phf3	-	ENSMUSG00000048874	0	0.00222619	0.0958929	0.0642195
ENSMUSG00000103783.Gm37522	1	30833548	30836431	Gm37522	-	ENSMUSG00000103783	0.746944	0.672333	0.17121	0.926042
ENSMUSG00000104315.Gm37906	1	30865504	30868538	Gm37906	-	ENSMUSG00000104315	0.453829	0.417305	0.066	0.903413
ENSMUSG00000026064.Ptp4a1	1	30940302	30949309	Ptp4a1	-	ENSMUSG00000026064	0.00116842	0.00117647	0.00448246	0.0457255
ENSMUSG00000117310.Ptp4a1	1	30940302	30949770	Ptp4a1	-	ENSMUSG00000117310	0.0261301	0.0199074	0.0188185	0.048625
ENSMUSG00000117091.Gm5698	1	30977243	30977968	Gm5698	-	ENSMUSG00000117091	0.561951	0.835483	0.603441	0.931113
ENSMUSG00000086726.Gm9458	1	30986225	30986953	Gm9458	-	ENSMUSG00000086726	0.7058	0.711129	0.694667	1
ENSMUSG00000086727.4931428L18Rik	1	30997842	31222684	4931428L18Rik	-	ENSMUSG00000086727	0.380944	0.691217	0.733889	0.888115
ENSMUSG00000100237.Gm28644	1	31041919	31043675	Gm28644	+	ENSMUSG00000100237	0.725542	0.637045	0.20597	0.626861
ENSMUSG00000098529.Gm27362	1	31122725	31122862	Gm27362	-	ENSMUSG00000098529	0.955278	0.794872	0.486923	0.89697
ENSMUSG00000100910.Gm29128	1	31136026	31150105	Gm29128	+	ENSMUSG00000100910	0.415051	0.685104	0.831436	0.4732
ENSMUSG00000099796.Gm7893	1	31164549	31164773	Gm7893	+	ENSMUSG00000099796	0.356403	0.687728	0.231231	0.767787
ENSMUSG00000050217.Lgsn	1	31176401	31204725	Lgsn	+	ENSMUSG00000050217	0.563133	0.486115	0.155524	0.722222
ENSMUSG00000026063.Pih1d3	1	31222838	31224288	Pih1d3	+	ENSMUSG00000026063	0.381411	0.67299	0.65969	0.884677
ENSMUSG00000077664.Gm26145	1	31259593	31259719	Gm26145	-	ENSMUSG00000077664	0.787375	0.362574	0.475733	0.48599
ENSMUSG00000100205.Gm4850	1	31267326	31267884	Gm4850	+	ENSMUSG00000100205	0.627424	0.688889	0.415019	0.646125
ENSMUSG00000100592.Gm28645	1	31274892	31275455	Gm28645	+	ENSMUSG00000100592	0.72419	0.605643	0.531222	0.706933
ENSMUSG00000094215.Gm6489	1	31286945	31287640	Gm6489	+	ENSMUSG00000094215	0.706515	0.539517	0.770667	0.818121
ENSMUSG00000101093.Eef1a1-ps2	1	31559540	31561400	Eef1a1-ps2	+	ENSMUSG00000101093	0.563407	0.360833	0.180333	0.578519
ENSMUSG00000070960.Gm19680	1	31615149	31616661	Gm19680	+	ENSMUSG00000070960	0.764423	0.769891	0.656111	0.8972
ENSMUSG00000088620.Gm23032	1	31656632	31656738	Gm23032	-	ENSMUSG00000088620	0.497857	0.594542	0.5	0.6501
ENSMUSG00000082159.Gm7910	1	31736057	31736891	Gm7910	+	ENSMUSG00000082159	0.494375	0.366611	0.416705	0.520944
ENSMUSG00000026058.Khdrbs2	1	32172714	32658568	Khdrbs2	+	ENSMUSG00000026058	0.189724	0.34393	0.114776	0.704394
ENSMUSG00000064688.Gm25814	1	32213133	32213239	Gm25814	-	ENSMUSG00000064688	0.625125	0.75	0.461211	0.3
ENSMUSG00000103482.Gm37999	1	32473757	32475565	Gm37999	+	ENSMUSG00000103482	0.553882	0.667	0.353088	0.916667
ENSMUSG00000104498.Gm37110	1	32485315	32486942	Gm37110	+	ENSMUSG00000104498	0.860259	0.650762	1	0.750867
ENSMUSG00000104313.Gm37911	1	32496444	32497988	Gm37911	+	ENSMUSG00000104313	0.498222	0.654392	0.575	0.565056
ENSMUSG00000102865.Gm9839	1	32519563	32520999	Gm9839	-	ENSMUSG00000102865	0.883275	0.94697	0.731533	0.721583
ENSMUSG00000102321.Gm37792	1	32539028	32542440	Gm37792	+	ENSMUSG00000102321	0.714071	0.611333	0.400523	0.683911
ENSMUSG00000091318.Gm5415	1	32543686	32547294	Gm5415	-	ENSMUSG00000091318	0.598906	0.564307	0.589282	0.807098
ENSMUSG00000089489.Gm24732	1	32568359	32568421	Gm24732	-	ENSMUSG00000089489	0.237022	0.684286	0.3776	0.659556
ENSMUSG00000104433.Gm37426	1	32710179	32712648	Gm37426	+	ENSMUSG00000104433	0.412241	0.307667	0.152381	0.844578
ENSMUSG00000089395.Gm23024	1	32726639	32726930	Gm23024	+	ENSMUSG00000089395	0.590542	0.96	0.390111	0.8333
ENSMUSG00000102926.Gm37151	1	32967484	32972490	Gm37151	-	ENSMUSG00000102926	0.377	0.667	0.357371	0.445
ENSMUSG00000100497.Gm28624	1	33028160	33030290	Gm28624	-	ENSMUSG00000100497	0.271417	0.8	0.4375	0.813136
ENSMUSG00000102917.Gm37724	1	33065130	33066350	Gm37724	+	ENSMUSG00000102917	0.429182	0.523889	0.756487	0.95
ENSMUSG00000100481.Gm7114	1	33100907	33102695	Gm7114	+	ENSMUSG00000100481	0.591896	0.3945	0.670558	0.766167
ENSMUSG00000100590.Gm4785	1	33108905	33109655	Gm4785	-	ENSMUSG00000100590	0.385037	0.894907	0.37266	0.919989
ENSMUSG00000088750.Gm24901	1	33191993	33192102	Gm24901	+	ENSMUSG00000088750	0.642548	0.73269	0.698381	0.697355
ENSMUSG00000104230.Gm37591	1	33212774	33215475	Gm37591	-	ENSMUSG00000104230	0.628048	0.83325	0.299306	0.689593
ENSMUSG00000101754.Gm2987	1	33235939	33237631	Gm2987	+	ENSMUSG00000101754	0.611333	0.355095	0.201103	1
ENSMUSG00000065223.Gm25792	1	33293676	33293775	Gm25792	+	ENSMUSG00000065223	0.0445333	0.198167	0.445833	0.6165
ENSMUSG00000100318.Gm18799	1	33315670	33316582	Gm18799	-	ENSMUSG00000100318	0.607843	0.726667	0.190843	0.875
ENSMUSG00000101612.Gm7933	1	33371331	33373585	Gm7933	+	ENSMUSG00000101612	0.65119	0.577294	0.6085	0.673793
ENSMUSG00000065260.Gm23453	1	33422733	33422838	Gm23453	+	ENSMUSG00000065260	0.686024	0.531867	0.420067	0.804759
ENSMUSG00000026134.Prim2	1	33453810	33669795	Prim2	-	ENSMUSG00000026134	0.119189	0.0947661	0.161323	0.0870147
ENSMUSG00000101682.Gm29228	1	33482101	33482518	Gm29228	+	ENSMUSG00000101682	0.26947	0.417273	NA	0.82425
ENSMUSG00000102714.Gm37618	1	33613758	33616832	Gm37618	-	ENSMUSG00000102714	0.25	0.554335	0.338099	0.902591
ENSMUSG00000102093.Gm17813	1	33657781	33658108	Gm17813	+	ENSMUSG00000102093	0.481452	0.737469	0.508205	0.979571
ENSMUSG00000103746.1700001G17Rik	1	33669824	33670712	1700001G17Rik	+	ENSMUSG00000103746	0.134068	0.0867647	0.189941	0.0833529
ENSMUSG00000102198.Gm38173	1	33671915	33674228	Gm38173	-	ENSMUSG00000102198	0.488143	0.596091	0.410583	0.86615
ENSMUSG00000004768.Rab23	1	33719887	33742564	Rab23	+	ENSMUSG00000004768	0.0357077	0.0753542	0.202647	0.196875
ENSMUSG00000042215.Bag2	1	33745484	33757795	Bag2	-	ENSMUSG00000042215	0.310354	0.19625	0.119044	0.405839
ENSMUSG00000103072.Gm37905	1	33748007	33748347	Gm37905	+	ENSMUSG00000103072	0.310857	0.4018	0.4526	0.92619
ENSMUSG00000042197.Zfp451	1	33761545	33814595	Zfp451	-	ENSMUSG00000042197	0.0513542	0.164756	0.263247	0.404167
ENSMUSG00000081402.Gm15455	1	33836124	33838680	Gm15455	-	ENSMUSG00000081402	0.326854	0.792794	0.560557	0.905843
ENSMUSG00000042182.Bend6	1	33852052	33907816	Bend6	-	ENSMUSG00000042182	0.00490196	0.0070028	0.0104167	0.075
ENSMUSG00000104416.Gm37067	1	33889490	33891117	Gm37067	-	ENSMUSG00000104416	0.372205	0.564342	0.644706	0.94
ENSMUSG00000026131.Dst	1	33908225	34308661	Dst	+	ENSMUSG00000026131	0.00694444	0.0339804	0.0387018	0.166357
ENSMUSG00000103596.Gm37354	1	33922455	33924838	Gm37354	+	ENSMUSG00000103596	0.598997	0.765179	0.528053	0.803188
ENSMUSG00000099382.Gm28631	1	33963352	33963685	Gm28631	-	ENSMUSG00000099382	0.431818	0.230769	0.625	0.687438
ENSMUSG00000084506.Gm23792	1	33981410	33981502	Gm23792	-	ENSMUSG00000084506	0.535711	0.611906	0.521067	0.970583
ENSMUSG00000103364.Gm38157	1	34032100	34033797	Gm38157	+	ENSMUSG00000103364	0.3275	0.477333	0.255681	0.904442
ENSMUSG00000105982.Mir6896	1	34117359	34117431	Mir6896	+	ENSMUSG00000105982	0.266889	0.618677	0.519464	0.90119
ENSMUSG00000096992.Gm26788	1	34165856	34178446	Gm26788	-	ENSMUSG00000096992	0.233402	0.580021	0.175753	0.89649
ENSMUSG00000103001.A930005N03Rik	1	34269882	34271128	A930005N03Rik	-	ENSMUSG00000103001	0.475867	0.665933	0.387744	0.788303
ENSMUSG00000104397.Gm37958	1	34329433	34330307	Gm37958	-	ENSMUSG00000104397	0.346687	0.537398	0.691628	0.866923
ENSMUSG00000102839.Gm37385	1	34350775	34351161	Gm37385	+	ENSMUSG00000102839	0.783597	0.895875	1	1
ENSMUSG00000101206.Gm5266	1	34367371	34369003	Gm5266	+	ENSMUSG00000101206	0.643392	0.510648	0.806833	1
ENSMUSG00000101462.Gm3052	1	34415050	34417986	Gm3052	-	ENSMUSG00000101462	0.356441	0.665248	0.203704	0.928091
ENSMUSG00000102336.Gm37233	1	34427002	34433264	Gm37233	-	ENSMUSG00000102336	0.194041	0.227899	0.0475694	0.906241
ENSMUSG00000092852.Mir5103	1	34433121	34433199	Mir5103	-	ENSMUSG00000092852	0.231641	0.231477	0.0396618	0.918831
ENSMUSG00000042111.Ccdc115	1	34436670	34439672	Ccdc115	-	ENSMUSG00000042111	0.0303726	0.0691765	0.0115196	0.0243056
ENSMUSG00000101711.Gm28306	1	34439511	34444730	Gm28306	-	ENSMUSG00000101711	0.670136	0.724026	0.404211	0.964128
ENSMUSG00000026127.Imp4	1	34439851	34449356	Imp4	+	ENSMUSG00000026127	0.0339996	0.0443513	0.014787	0.00263158
ENSMUSG00000026126.Ptpn18	1	34459762	34475733	Ptpn18	+	ENSMUSG00000026126	0.123024	0.0333407	0.156941	0.0192308
ENSMUSG00000100280.Gm28417	1	34468834	34473148	Gm28417	-	ENSMUSG00000100280	0.426919	0.185679	0.280626	0.567083
ENSMUSG00000101223.4930568A12Rik	1	34477167	34485933	4930568A12Rik	-	ENSMUSG00000101223	0.237389	0.390474	0.126984	0.860825
ENSMUSG00000026125.Prss39	1	34498410	34503063	Prss39	+	ENSMUSG00000026125	0.486397	0.556045	0.606582	0.91737
ENSMUSG00000101116.Gm28416	1	34523716	34524007	Gm28416	-	ENSMUSG00000101116	0.509333	0.736308	0.421773	0.764103
ENSMUSG00000026124.Cfc1	1	34535648	34544313	Cfc1	+	ENSMUSG00000026124	0.450233	0.314457	0.271391	0.452762
ENSMUSG00000101803.Gm28419	1	34538086	34538560	Gm28419	-	ENSMUSG00000101803	0.498503	0.396225	0.300533	0.825089
ENSMUSG00000037529.Prss40	1	34543968	34560943	Prss40	-	ENSMUSG00000037529	0.418744	0.642083	0.58	0.809999
ENSMUSG00000045815.1700101I19Rik	1	34579202	34579711	1700101I19Rik	-	ENSMUSG00000045815	0.163376	0.0201818	0.106188	0.262557
ENSMUSG00000045174.Amer3	1	34579657	34590944	Amer3	+	ENSMUSG00000045174	0.157904	0.0201818	0.119452	0.317579
ENSMUSG00000100524.Gm28418	1	34607297	34607719	Gm28418	-	ENSMUSG00000100524	0.624633	0.537404	0.25	0.617315
ENSMUSG00000102499.Gm36984	1	34610572	34610806	Gm36984	-	ENSMUSG00000102499	0.3944	0.805125	0.352121	0.76941
ENSMUSG00000103521.Gm29730	1	34610908	34612303	Gm29730	-	ENSMUSG00000103521	0.554148	0.703533	0.842137	0.922222
ENSMUSG00000104098.AA619741	1	34635544	34636189	AA619741	-	ENSMUSG00000104098	0.474042	0.718347	0.353994	0.79532
ENSMUSG00000037509.Arhgef4	1	34678188	34813309	Arhgef4	+	ENSMUSG00000037509	0.202239	0.246563	0.431774	0.371394
ENSMUSG00000102537.Gm37224	1	34752775	34752922	Gm37224	+	ENSMUSG00000102537	0.406912	0.542625	0.724784	0.753938
ENSMUSG00000102612.Gm37845	1	34753123	34753477	Gm37845	+	ENSMUSG00000102612	0.482726	0.573455	0.513982	0.794344
ENSMUSG00000118272.Arhgef4	1	34801794	34801964	Arhgef4	+	ENSMUSG00000118272	0.247722	0.172486	0.0895308	0.389845
ENSMUSG00000104002.Gm38336	1	34809360	34811908	Gm38336	-	ENSMUSG00000104002	0.8133	0.823273	0.599994	0.972667
ENSMUSG00000037503.Fam168b	1	34813219	34843065	Fam168b	-	ENSMUSG00000037503	0.0845833	0.0588235	0.0725263	0.263406
ENSMUSG00000104358.Gm37127	1	34823525	34826560	Gm37127	+	ENSMUSG00000104358	0.4294	0.729417	0.408104	0.819823
ENSMUSG00000026123.Plekhb2	1	34849976	34879580	Plekhb2	+	ENSMUSG00000026123	0.120628	0.361458	0.177451	0.178521
ENSMUSG00000103716.Gm19430	1	34928509	34930645	Gm19430	+	ENSMUSG00000103716	0.777696	0.662133	0.682575	0.773179
ENSMUSG00000103548.Gm37670	1	34969627	34969855	Gm37670	-	ENSMUSG00000103548	0.429438	0.741578	0.29855	0.812259
ENSMUSG00000103760.Gm8009	1	34970065	34970500	Gm8009	+	ENSMUSG00000103760	0.476649	0.74277	0.328992	0.830048
ENSMUSG00000103997.Gm38027	1	34985656	34985890	Gm38027	+	ENSMUSG00000103997	0.4898	0.806364	0.188056	0.735214
ENSMUSG00000077231.Gm25096	1	35178956	35179084	Gm25096	-	ENSMUSG00000077231	0.361067	0.466667	0.411037	0.921833
ENSMUSG00000104417.Gm37068	1	35625606	35651297	Gm37068	-	ENSMUSG00000104417	0.621333	0.609486	0.567071	1
ENSMUSG00000064601.Gm25634	1	35761602	35761706	Gm25634	+	ENSMUSG00000064601	0.716635	0.531069	0.730667	0.871125
ENSMUSG00000101714.Gm28415	1	35806974	35810462	Gm28415	+	ENSMUSG00000101714	0.33728	0.634545	0.488483	0.872538
ENSMUSG00000102531.1110002O04Rik	1	35879845	35881119	1110002O04Rik	+	ENSMUSG00000102531	0.249952	0.32375	0.499433	0.618833
ENSMUSG00000103096.Gm8022	1	35958919	35959822	Gm8022	+	ENSMUSG00000103096	0.395182	0.613863	0.630556	0.855682
ENSMUSG00000102279.Gm37146	1	35981960	35986373	Gm37146	-	ENSMUSG00000102279	0.484725	0.513486	0.317217	0.833333
ENSMUSG00000103708.Gm33222	1	36002985	36011044	Gm33222	-	ENSMUSG00000103708	0.179875	0.413637	0.209136	0.776214
ENSMUSG00000104201.4930535G08Rik	1	36011072	36011894	4930535G08Rik	+	ENSMUSG00000104201	0.165102	0.431612	0.241293	0.822267
ENSMUSG00000102434.Gm38049	1	36029647	36031018	Gm38049	-	ENSMUSG00000102434	0.385581	0.676932	0.417748	0.769046
ENSMUSG00000045216.Hs6st1	1	36068400	36106446	Hs6st1	+	ENSMUSG00000045216	0.0294314	0.120716	0.0652686	0.189676
ENSMUSG00000104523.Gm37335	1	36105384	36106446	Gm37335	-	ENSMUSG00000104523	0.133687	0.636563	0.427333	0.8807
ENSMUSG00000102202.Gm33280	1	36132042	36138746	Gm33280	+	ENSMUSG00000102202	0.348571	0.46185	0.404551	0.657611
ENSMUSG00000037470.Uggt1	1	36140027	36244720	Uggt1	-	ENSMUSG00000037470	0.141869	0.111727	0.157583	0.293661
ENSMUSG00000098752.Mir6897	1	36144252	36144313	Mir6897	-	ENSMUSG00000098752	0.380638	0.613735	0.55819	0.860507
ENSMUSG00000047180.Neurl3	1	36264597	36274679	Neurl3	-	ENSMUSG00000047180	0.287296	0.595755	0.372233	0.93987
ENSMUSG00000037447.Arid5a	1	36307733	36324029	Arid5a	+	ENSMUSG00000037447	0.131822	0.101211	0.150653	0.412211
ENSMUSG00000102762.4930403P22Rik	1	36332708	36333420	4930403P22Rik	+	ENSMUSG00000102762	0.443184	0.661212	0.52546	0.943792
ENSMUSG00000010453.Kansl3	1	36335730	36369181	Kansl3	-	ENSMUSG00000010453	0.0118961	0.154587	0.272775	0.0649802
ENSMUSG00000098680.Mir6898	1	36348682	36348758	Mir6898	-	ENSMUSG00000098680	0.297471	0.528625	0.454653	0.809048
ENSMUSG00000037432.Fer1l5	1	36372291	36422110	Fer1l5	+	ENSMUSG00000037432	0.639042	0.595455	0.616905	0.795983
ENSMUSG00000001143.Lman2l	1	36419871	36445271	Lman2l	-	ENSMUSG00000001143	0.166111	0.0809829	0.7555	0.322953
ENSMUSG00000037408.Cnnm4	1	36471620	36508764	Cnnm4	+	ENSMUSG00000037408	0.105066	0.186315	0.0634688	0.253118
ENSMUSG00000104316.Gm37909	1	36473952	36476110	Gm37909	+	ENSMUSG00000104316	0.399388	0.925438	0.435667	0.855126
ENSMUSG00000106081.Gm47280	1	36506562	36506702	Gm47280	+	ENSMUSG00000106081	0.600757	0.54966	0.548469	0.916517
ENSMUSG00000001138.Cnnm3	1	36511867	36528237	Cnnm3	+	ENSMUSG00000001138	0.00142735	0.114013	0.0243663	0.0718235
ENSMUSG00000102845.Gm38033	1	36527534	36528237	Gm38033	-	ENSMUSG00000102845	0.284782	0.63834	0.387333	0.844348
ENSMUSG00000067653.Ankrd23	1	36530188	36536883	Ankrd23	-	ENSMUSG00000067653	0.474622	0.742398	0.5844	0.853375
ENSMUSG00000109510.Gm42417	1	36530193	36539429	Gm42417	-	ENSMUSG00000109510	0.787317	0.536378	0.479546	0.93689
ENSMUSG00000079610.Ankrd39	1	36537507	36547445	Ankrd39	-	ENSMUSG00000079610	0.0310824	0.200972	0.106329	0.291475
ENSMUSG00000026121.Sema4c	1	36548639	36558349	Sema4c	-	ENSMUSG00000026121	0.10423	0.117855	0.081976	0.0175316
ENSMUSG00000087589.D430040D24Rik	1	36557701	36565613	D430040D24Rik	+	ENSMUSG00000087589	0.00629984	0.0304365	0.0292043	0.0107335
ENSMUSG00000046337.Fam178b	1	36562692	36683183	Fam178b	-	ENSMUSG00000046337	0.162311	0.203363	0.0936649	0.849364
ENSMUSG00000089906.Gm6428	1	36601802	36602146	Gm6428	+	ENSMUSG00000089906	0.581832	0.8667	0.268655	0.852531
ENSMUSG00000077939.Gm24133	1	36663965	36664039	Gm24133	+	ENSMUSG00000077939	0.619167	0.829987	0.210225	0.800889
ENSMUSG00000061518.Cox5b	1	36691449	36693681	Cox5b	+	ENSMUSG00000061518	0.197264	0.197367	0.159654	0.309573
ENSMUSG00000037351.Actr1b	1	36698114	36714422	Actr1b	-	ENSMUSG00000037351	0.638778	0.614583	0.628778	0.640909
ENSMUSG00000102416.4933424G06Rik	1	36710149	36757953	4933424G06Rik	+	ENSMUSG00000102416	0.0416667	0.242496	0.0564	0.229846
ENSMUSG00000104237.Gm33533	1	36739048	36744792	Gm33533	-	ENSMUSG00000104237	0.379415	0.568688	0.507474	0.923462
ENSMUSG00000026117.Zap70	1	36761798	36782818	Zap70	+	ENSMUSG00000026117	0.39156	0.639493	0.394953	0.90751
ENSMUSG00000097291.Gm18828	1	36764863	36765874	Gm18828	-	ENSMUSG00000097291	0.611921	0.720676	0.547628	0.945935
ENSMUSG00000026116.Tmem131	1	36792191	36943666	Tmem131	-	ENSMUSG00000026116	0.252046	0.183167	0.0791	0.880733
ENSMUSG00000103016.Gm37506	1	36871903	36872045	Gm37506	-	ENSMUSG00000103016	0.5115	0.573697	0.267333	0.829597
ENSMUSG00000102930.Gm38115	1	36913601	36916539	Gm38115	-	ENSMUSG00000102930	0.317404	0.554856	0.592942	0.916667
ENSMUSG00000103159.F830112A20Rik	1	36922797	36926348	F830112A20Rik	-	ENSMUSG00000103159	0.187375	0.496	0.303524	0.911412
ENSMUSG00000080054.Rpl12-ps1	1	36957930	36958427	Rpl12-ps1	-	ENSMUSG00000080054	0.546449	0.805565	0.909024	0.910156
ENSMUSG00000095944.n-R5s210	1	37005439	37005557	n-R5s210	+	ENSMUSG00000095944	0.43143	0.716688	0.469784	0.924615
ENSMUSG00000050122.Vwa3b	1	37026596	37187613	Vwa3b	+	ENSMUSG00000050122	0.16335	0.682802	0.405556	0.780195
ENSMUSG00000103603.Gm37020	1	37132273	37133264	Gm37020	-	ENSMUSG00000103603	0.562026	0.490945	0.370722	0.874979
ENSMUSG00000026114.Cnga3	1	37214434	37263384	Cnga3	+	ENSMUSG00000026114	0.577627	0.561293	0.451282	0.555148
ENSMUSG00000102231.1700074A21Rik	1	37299352	37299697	1700074A21Rik	-	ENSMUSG00000102231	0.28468	0.139807	0.307711	0.343459
ENSMUSG00000026113.Inpp4a	1	37299865	37410736	Inpp4a	+	ENSMUSG00000026113	0.237259	0.129418	0.285057	0.251522
ENSMUSG00000086064.4930439A04Rik	1	37329667	37334172	4930439A04Rik	-	ENSMUSG00000086064	0.731401	0.538143	0.353365	0.872306
ENSMUSG00000102879.Gm37135	1	37330971	37331504	Gm37135	-	ENSMUSG00000102879	0.516344	0.714818	0.558372	0.8762
ENSMUSG00000026112.Coa5	1	37417084	37430103	Coa5	-	ENSMUSG00000026112	0.0299512	0.0434211	0	0.232119
ENSMUSG00000026111.Unc50	1	37430139	37439124	Unc50	+	ENSMUSG00000026111	0.0388654	0.0371711	0	0.23816
ENSMUSG00000026110.Mgat4a	1	37439340	37541016	Mgat4a	-	ENSMUSG00000026110	0.118408	0.205042	0.0588229	0.0897222
ENSMUSG00000103948.4930594C11Rik	1	37485851	37488605	4930594C11Rik	-	ENSMUSG00000103948	0.673784	0.647123	0.622288	0.745649
ENSMUSG00000087233.Gm43213	1	37487193	37488982	Gm43213	-	ENSMUSG00000087233	0.653601	0.648532	0.620175	0.777891
ENSMUSG00000026090.2010300C02Rik	1	37611677	37720085	2010300C02Rik	-	ENSMUSG00000026090	0.108032	0.194718	0.1089	0.160333
ENSMUSG00000089767.4930556I23Rik	1	37614259	37615372	4930556I23Rik	+	ENSMUSG00000089767	0.628204	0.615721	0.766085	0.915212
ENSMUSG00000104365.4930470B04Rik	1	37660722	37662647	4930470B04Rik	+	ENSMUSG00000104365	0.718879	0.760759	0.575903	0.900923
ENSMUSG00000102650.Gm19863	1	37694447	37696664	Gm19863	-	ENSMUSG00000102650	0.40055	0.598455	0.516613	0.8269
ENSMUSG00000060771.Tsga10	1	37754776	37866429	Tsga10	-	ENSMUSG00000060771	0.299596	0.256617	0.292308	0.455929
ENSMUSG00000097268.Gm26805	1	37865299	37871388	Gm26805	+	ENSMUSG00000097268	0.0571053	0.0720417	0.0185185	0.158311
ENSMUSG00000037216.Lipt1	1	37871738	37876228	Lipt1	+	ENSMUSG00000037216	0.140744	0.218588	0.4795	0.720479
ENSMUSG00000026088.Mitd1	1	37874801	37890411	Mitd1	-	ENSMUSG00000026088	0.0662667	0.0721944	0.0931524	0.262956
ENSMUSG00000026087.Mrpl30	1	37890477	37898535	Mrpl30	+	ENSMUSG00000026087	0.068951	0.0592222	0.0889902	0.28422
ENSMUSG00000061584.Lyg2	1	37905923	37916493	Lyg2	-	ENSMUSG00000061584	0.692688	0.7567	0.516027	0.74646
ENSMUSG00000087374.Gm15457	1	37933596	37954136	Gm15457	+	ENSMUSG00000087374	0.415667	0.639381	0.534783	0.983333
ENSMUSG00000026085.Lyg1	1	37946736	37957759	Lyg1	-	ENSMUSG00000026085	0.405622	0.407917	0.610033	0.7279
ENSMUSG00000089141.Gm23409	1	37973967	37974203	Gm23409	+	ENSMUSG00000089141	0.383507	0.690067	0.0787037	0.731441
ENSMUSG00000058407.Txndc9	1	37985189	37997893	Txndc9	-	ENSMUSG00000058407	0.00891184	0.0214506	0.00468628	0.00972222
ENSMUSG00000026083.Eif5b	1	37998010	38055579	Eif5b	+	ENSMUSG00000026083	0.0090921	0.021529	0.00355208	0.00771605
ENSMUSG00000026082.Rev1	1	38052786	38129801	Rev1	-	ENSMUSG00000026082	0.0277778	0	0.0188623	0.0919815
ENSMUSG00000103804.Gm37062	1	38076295	38077305	Gm37062	-	ENSMUSG00000103804	0.461631	0.909182	0.590955	0.77326
ENSMUSG00000102716.Gm5099	1	38132083	38159892	Gm5099	+	ENSMUSG00000102716	0.534667	0.650117	0.500414	0.839939
ENSMUSG00000037138.Aff3	1	38177326	38664955	Aff3	-	ENSMUSG00000037138	0.5435	0.685587	0.699	0.741106
ENSMUSG00000085391.Gm16150	1	38235420	38246666	Gm16150	+	ENSMUSG00000085391	0.811947	0.614988	0.830267	0.814208
ENSMUSG00000085280.Gm16151	1	38307902	38311930	Gm16151	+	ENSMUSG00000085280	0.423061	0.785059	0.522333	0.923405
ENSMUSG00000087131.Gm16152	1	38384949	38393974	Gm16152	+	ENSMUSG00000087131	0.305517	0.527608	0.500952	0.856859
ENSMUSG00000102984.Gm34727	1	38487519	38488047	Gm34727	+	ENSMUSG00000102984	0.43949	0.8	0.330451	1
ENSMUSG00000102541.Gm38135	1	38722620	38723121	Gm38135	+	ENSMUSG00000102541	0.264014	0.738319	0.578994	0.8465
ENSMUSG00000103531.2610300A13Rik	1	38767184	38767686	2610300A13Rik	+	ENSMUSG00000103531	0.429953	0.501719	0.196403	0.58199
ENSMUSG00000048814.Lonrf2	1	38793645	38836711	Lonrf2	-	ENSMUSG00000048814	0.0887059	0.145231	0.0406667	0.361132
ENSMUSG00000026080.Chst10	1	38863867	38898161	Chst10	-	ENSMUSG00000026080	0.361292	0.173114	0.261406	0.379567
ENSMUSG00000103647.Gm37707	1	38884754	38888072	Gm37707	+	ENSMUSG00000103647	0.448186	0.682494	0.517742	0.857846
ENSMUSG00000102447.Gm6621	1	38907945	38908716	Gm6621	+	ENSMUSG00000102447	0.4386	0.555561	0.527344	0.808778
ENSMUSG00000067604.Nms	1	38939149	38950276	Nms	+	ENSMUSG00000067604	0.397628	0.474385	0.548273	0.6742
ENSMUSG00000026078.Pdcl3	1	38985608	38997238	Pdcl3	+	ENSMUSG00000026078	0.885714	0.524603	0.262333	0.979167
ENSMUSG00000103046.Gm37309	1	38992678	38994316	Gm37309	+	ENSMUSG00000103046	0.507128	0.563333	0.678744	0.86313
ENSMUSG00000104188.Gm37821	1	39048648	39057637	Gm37821	-	ENSMUSG00000104188	0.456682	0.7957	0.41499	0.719805
ENSMUSG00000103182.Gm37091	1	39081252	39083338	Gm37091	-	ENSMUSG00000103182	0.563431	0.684607	0.852	0.838889
ENSMUSG00000098833.Mir6349	1	39186896	39186992	Mir6349	-	ENSMUSG00000098833	0.361923	0.495756	0.50405	0.866667
ENSMUSG00000026077.Npas2	1	39193731	39363236	Npas2	+	ENSMUSG00000026077	0.0672333	0.0537555	0.0353786	0.0424331
ENSMUSG00000092553.Gm20428	1	39276283	39276565	Gm20428	-	ENSMUSG00000092553	0.939267	0.816083	0.649924	0.730196
ENSMUSG00000092563.Gm3617	1	39314899	39315453	Gm3617	+	ENSMUSG00000092563	0.673071	0.71175	0.687336	0.870698
ENSMUSG00000073702.Rpl31	1	39367842	39371911	Rpl31	+	ENSMUSG00000073702	0.0896449	0.0245867	0.10325	0.157081
ENSMUSG00000003134.Tbc1d8	1	39371492	39478755	Tbc1d8	-	ENSMUSG00000003134	0.152098	0.0579109	0.029936	0.221744
ENSMUSG00000102607.Gm37265	1	39419048	39419932	Gm37265	-	ENSMUSG00000102607	0.309	0.73785	0.495718	0.883593
ENSMUSG00000065629.Gm24826	1	39519533	39519747	Gm24826	+	ENSMUSG00000065629	0.682952	0.807398	0.743542	0.841357
ENSMUSG00000104827.Gm24826	1	39519533	39519748	Gm24826	+	ENSMUSG00000104827	0.682952	0.807398	0.743542	0.841357
ENSMUSG00000003135.Cnot11	1	39534992	39546889	Cnot11	+	ENSMUSG00000003135	0.0588762	0.0227273	0.0880705	0.448716
ENSMUSG00000085894.Gm15832	1	39547570	39552002	Gm15832	-	ENSMUSG00000085894	0.654407	0.737769	0.401036	0.810903
ENSMUSG00000077704.Snord89	1	39548745	39548854	Snord89	-	ENSMUSG00000077704	0.639506	0.910625	0.539083	0.991062
ENSMUSG00000048234.Rnf149	1	39551296	39577405	Rnf149	-	ENSMUSG00000048234	0.067625	0.0866569	0.0234375	0.170184
ENSMUSG00000064936.Gm23722	1	39573746	39573875	Gm23722	-	ENSMUSG00000064936	0.509412	0.662098	0.609313	0.78163
ENSMUSG00000102471.Gm5100	1	39597417	39598005	Gm5100	-	ENSMUSG00000102471	0.665696	0.764838	0.650142	0.966933
ENSMUSG00000050967.Creg2	1	39618406	39651474	Creg2	-	ENSMUSG00000050967	0.147393	0.384432	0.23508	0.935183
ENSMUSG00000097083.D930019O06Rik	1	39650176	39657390	D930019O06Rik	+	ENSMUSG00000097083	0.100024	0.0292695	0.0855157	0.9564
ENSMUSG00000057173.Rfx8	1	39665301	39720997	Rfx8	-	ENSMUSG00000057173	0.332682	0.221811	0.206214	0.77475
ENSMUSG00000091937.Gm3646	1	39804148	39805332	Gm3646	-	ENSMUSG00000091937	0.459433	0.831758	0.529208	0.680923
ENSMUSG00000101634.1700066B17Rik	1	39839175	39847334	1700066B17Rik	-	ENSMUSG00000101634	0.605457	0.488222	0.640255	0.851956
ENSMUSG00000026074.Map4k4	1	39900913	40026310	Map4k4	+	ENSMUSG00000026074	0.0474599	0.0128526	0.0118675	0.0201754
ENSMUSG00000102985.4930456G14Rik	1	40049039	40050368	4930456G14Rik	-	ENSMUSG00000102985	0.735939	0.8224	0.819396	0.900737
ENSMUSG00000026073.Il1r2	1	40074079	40125231	Il1r2	+	ENSMUSG00000026073	0.672881	0.957308	0.8189	0.776588
ENSMUSG00000097899.Gm16894	1	40076228	40085851	Gm16894	-	ENSMUSG00000097899	0.517961	0.498124	0.645818	0.483424
ENSMUSG00000102975.Gm37347	1	40088511	40091581	Gm37347	+	ENSMUSG00000102975	0.724	0.484211	0.489103	0.836857
ENSMUSG00000026072.Il1r1	1	40225080	40317257	Il1r1	+	ENSMUSG00000026072	0.233219	0.55995	0.538646	0.759452
ENSMUSG00000103560.Gm38070	1	40238020	40244499	Gm38070	+	ENSMUSG00000103560	0.570118	0.627867	0.591192	0.937091
ENSMUSG00000070942.Il1rl2	1	40324610	40367562	Il1rl2	+	ENSMUSG00000070942	0.366214	0.397812	0.296078	0.91891
ENSMUSG00000103230.Gm17970	1	40353852	40354536	Gm17970	+	ENSMUSG00000103230	0.666682	0.719297	0.593909	0.519829
ENSMUSG00000026069.Il1rl1	1	40429570	40465415	Il1rl1	+	ENSMUSG00000026069	0.809524	0.415014	0.471	0.682391
ENSMUSG00000026070.Il18r1	1	40465552	40500854	Il18r1	+	ENSMUSG00000026070	0.32254	0.1375	0.314103	0.96
ENSMUSG00000026068.Il18rap	1	40515362	40551705	Il18rap	+	ENSMUSG00000026068	0.14214	0.627764	0.72454	0.619694
ENSMUSG00000104441.Gm35801	1	40572188	40580662	Gm35801	-	ENSMUSG00000104441	0.375991	0.452697	0.369231	0.592227
ENSMUSG00000026065.Slc9a4	1	40580081	40630725	Slc9a4	+	ENSMUSG00000026065	0.317758	0.46561	0.369758	0.583422
ENSMUSG00000102676.Gm37435	1	40582895	40586841	Gm37435	-	ENSMUSG00000102676	0.546319	0.686606	0.402778	0.763256
ENSMUSG00000026062.Slc9a2	1	40680574	40769273	Slc9a2	+	ENSMUSG00000026062	0	0.104308	0.0448151	0.247493
ENSMUSG00000103679.Gm37623	1	40691442	40697636	Gm37623	-	ENSMUSG00000103679	0.80709	0.859167	0.893528	0.912244
ENSMUSG00000103270.Gm37915	1	40771385	40785343	Gm37915	+	ENSMUSG00000103270	0.722487	0.711156	0.513364	0.919697
ENSMUSG00000041945.Mfsd9	1	40772038	40790687	Mfsd9	-	ENSMUSG00000041945	0.208782	0.262373	0.327084	0.704364
ENSMUSG00000079588.Tmem182	1	40805601	40856887	Tmem182	+	ENSMUSG00000079588	0.723403	0.676926	0.522531	0.865685
ENSMUSG00000094136.Gm5973	1	40863737	40864232	Gm5973	-	ENSMUSG00000094136	0.7143	0.675093	0.703103	0.841617
ENSMUSG00000104072.4930448I06Rik	1	41167587	41181252	4930448I06Rik	-	ENSMUSG00000104072	0.5	0.748806	0.918182	0.857
ENSMUSG00000100185.Gm28634	1	41526931	41529543	Gm28634	-	ENSMUSG00000100185	0.650952	NA	0.638889	0.8
ENSMUSG00000100832.Gm29260	1	41781808	41939560	Gm29260	+	ENSMUSG00000100832	0.763333	0.506091	0.667	1
ENSMUSG00000100178.Gm5267	1	42103289	42104333	Gm5267	+	ENSMUSG00000100178	0.533714	0.718776	0.643205	0.950789
ENSMUSG00000101877.Gm8176	1	42179290	42180388	Gm8176	-	ENSMUSG00000101877	0.509364	0.787238	0.649909	0.899519
ENSMUSG00000053640.Gm9915	1	42229726	42231108	Gm9915	+	ENSMUSG00000053640	0.638617	0.615511	0.675807	0.918286
ENSMUSG00000101919.Gm29664	1	42238233	42238695	Gm29664	-	ENSMUSG00000101919	0.241131	0.968337	0.134737	0.740972
ENSMUSG00000101299.Gm28175	1	42261855	42304412	Gm28175	+	ENSMUSG00000101299	0.48706	0.481415	0.383141	0.665922
ENSMUSG00000100180.Gm28140	1	42324590	42355937	Gm28140	-	ENSMUSG00000100180	0.666367	0.747759	0.29859	0.832964
ENSMUSG00000103106.Gm37047	1	42491813	42495663	Gm37047	+	ENSMUSG00000103106	0.319036	0.527962	0.158385	0.649183
ENSMUSG00000060424.Pantr1	1	42590782	42694842	Pantr1	-	ENSMUSG00000060424	0.0208079	0.0132832	0.00692698	0.0112709
ENSMUSG00000104199.4930420N18Rik	1	42651726	42652401	4930420N18Rik	+	ENSMUSG00000104199	0.719575	0.891133	0.902316	0.933333
ENSMUSG00000045515.Pou3f3	1	42694925	42703176	Pou3f3	+	ENSMUSG00000045515	0.0244512	0.00767544	0.0104357	0.0182361
ENSMUSG00000093436.Gm20646	1	42694925	42744791	Gm20646	+	ENSMUSG00000093436	0.0244512	0.00767544	0.0104357	0.0182361
ENSMUSG00000097063.Pantr2	1	42707061	42713454	Pantr2	-	ENSMUSG00000097063	0.28437	0.226782	0.238102	0.037
ENSMUSG00000099784.Dalir	1	42750712	42752881	Dalir	+	ENSMUSG00000099784	0.94	0.796042	0.635088	0.6867
ENSMUSG00000060679.Mrps9	1	42851233	42905683	Mrps9	+	ENSMUSG00000060679	0.235294	0.0527944	0.0764118	0.22012
ENSMUSG00000077448.Gm23126	1	42866685	42866818	Gm23126	-	ENSMUSG00000077448	0.555667	0.762577	0.2595	0.964286
ENSMUSG00000041907.Gpr45	1	42952872	43035456	Gpr45	+	ENSMUSG00000041907	0.197328	0.275924	0.0698685	0.409941
ENSMUSG00000089088.Gm24001	1	43036845	43036929	Gm24001	+	ENSMUSG00000089088	0.703833	0.732938	0.736111	0.89463
ENSMUSG00000070939.Tgfbrap1	1	43047200	43098637	Tgfbrap1	-	ENSMUSG00000070939	0.0493143	0.0302812	0.147292	0.237413
ENSMUSG00000100269.Gm28782	1	43056267	43057134	Gm28782	+	ENSMUSG00000100269	0.356764	0.937056	0.520333	0.875556
ENSMUSG00000041878.8430432A02Rik	1	43092588	43093835	8430432A02Rik	+	ENSMUSG00000041878	0.209078	0.0940278	0.130704	0.188554
ENSMUSG00000010290.AI597479	1	43098710	43115947	AI597479	+	ENSMUSG00000010290	0.0536373	0.0393281	0.105226	0.212806
ENSMUSG00000008136.Fhl2	1	43123074	43196984	Fhl2	-	ENSMUSG00000008136	0.325275	0.492	0.537224	NA
ENSMUSG00000094497.Gm8210	1	43189156	43189638	Gm8210	+	ENSMUSG00000094497	0.52082	0.421183	0.803571	1
ENSMUSG00000099576.Gm29040	1	43250156	43302925	Gm29040	-	ENSMUSG00000099576	0.493917	0.801405	0.6689	0.934407
ENSMUSG00000099694.Gm29610	1	43270683	43271135	Gm29610	+	ENSMUSG00000099694	0.362561	0.527806	0	0.695556
ENSMUSG00000101923.Gm29041	1	43409584	43409963	Gm29041	+	ENSMUSG00000101923	0.515005	0.681412	0.573937	0.623088
ENSMUSG00000066877.Nck2	1	43444579	43570515	Nck2	+	ENSMUSG00000066877	0.364482	0.226305	0.193275	0.293296
ENSMUSG00000103422.Gm37536	1	43488447	43490937	Gm37536	+	ENSMUSG00000103422	0.356945	0.580725	0.399727	0.748333
ENSMUSG00000103945.Gm38228	1	43560273	43561565	Gm38228	+	ENSMUSG00000103945	0.338933	0.82655	0.817667	0.741667
ENSMUSG00000026051.Ecrg4	1	43730602	43742578	Ecrg4	+	ENSMUSG00000026051	0.407803	0.627425	0.405073	0.971429
ENSMUSG00000100764.Gm29155	1	43741961	43743895	Gm29155	-	ENSMUSG00000100764	0.598698	0.4923	0.0626548	0.871
ENSMUSG00000100635.Gm29157	1	43742915	43743526	Gm29157	+	ENSMUSG00000100635	0.510846	0.674467	0.316602	0.793686
ENSMUSG00000100480.Gm29156	1	43745784	43746282	Gm29156	-	ENSMUSG00000100480	0.610256	0.6375	0	1
ENSMUSG00000057363.Uxs1	1	43746966	43827800	Uxs1	-	ENSMUSG00000057363	0	0.0870432	0.0123626	0.240909
ENSMUSG00000090243.Gm16103	1	43785910	43787188	Gm16103	+	ENSMUSG00000090243	0.454733	0.932458	0.501535	0.877779
ENSMUSG00000100701.Gm19587	1	43888051	43888595	Gm19587	+	ENSMUSG00000100701	0.789487	0.659811	0.782811	0.903831
ENSMUSG00000101395.Gm8241	1	43898294	43899109	Gm8241	+	ENSMUSG00000101395	0.423939	0.628096	0.488621	0.876607
ENSMUSG00000088848.Gm26352	1	43902928	43903052	Gm26352	+	ENSMUSG00000088848	0.489222	0.6	0.455444	0.671316
ENSMUSG00000095757.Gm24180	1	43918777	43918886	Gm24180	-	ENSMUSG00000095757	0.355333	0.733951	0.29205	0.652778
ENSMUSG00000041763.Tpp2	1	43933647	44003000	Tpp2	+	ENSMUSG00000041763	0.105747	0.0826111	0.235592	0.267729
ENSMUSG00000047343.Mettl21c	1	44009408	44020034	Mettl21c	-	ENSMUSG00000047343	0.367905	0.417389	0.188361	0.717282
ENSMUSG00000090106.Gm15838	1	44018470	44018649	Gm15838	-	ENSMUSG00000090106	0.414824	0.499352	0.551308	0.823556
ENSMUSG00000091844.Gm8251	1	44055872	44079746	Gm8251	-	ENSMUSG00000091844	0.22106	0.629726	0.358	0.985185
ENSMUSG00000026049.Tex30	1	44086613	44102441	Tex30	-	ENSMUSG00000026049	0.0349049	0.06775	0.0453684	0.170703
ENSMUSG00000101104.Gm29247	1	44091463	44110790	Gm29247	-	ENSMUSG00000101104	0.773544	0.812131	0.36536	0.926883
ENSMUSG00000026047.Poglut2	1	44106546	44118808	Poglut2	-	ENSMUSG00000026047	0.0351228	0.0128077	0.0115789	0.0544488
ENSMUSG00000041684.Bivm	1	44118957	44144770	Bivm	+	ENSMUSG00000041684	0.0351228	0.0237857	0.011	0.0260837
ENSMUSG00000026048.Ercc5	1	44147744	44181260	Ercc5	+	ENSMUSG00000026048	0.0494118	0.0520818	0.137678	0.233723
ENSMUSG00000046828.Mettl21e	1	44204070	44218961	Mettl21e	-	ENSMUSG00000046828	0.612519	0.388667	0.6385	0.732563
ENSMUSG00000089703.Gm15833	1	44212162	44213118	Gm15833	+	ENSMUSG00000089703	0.726369	0.820117	0.6363	0.868918
ENSMUSG00000100966.Gm5700	1	44330048	44331036	Gm5700	-	ENSMUSG00000100966	0.539067	0.592222	0.644846	0.951438
ENSMUSG00000100769.Gm28893	1	44392809	44394447	Gm28893	+	ENSMUSG00000100769	0.745229	0.855581	0.671537	0.804518
ENSMUSG00000101567.Txn-ps1	1	44463923	44464231	Txn-ps1	-	ENSMUSG00000101567	0.297429	0.476583	0.366972	0.84956
ENSMUSG00000056870.Gulp1	1	44551511	44796838	Gulp1	+	ENSMUSG00000056870	0.0565357	0.21223	0.150078	0.317134
ENSMUSG00000102319.Gm37626	1	44560885	44565447	Gm37626	+	ENSMUSG00000102319	0.433333	1	0.669333	1
ENSMUSG00000089877.Gm16102	1	44644279	44644698	Gm16102	+	ENSMUSG00000089877	0.53188	0.560247	0.829452	0.904917
ENSMUSG00000101701.4930521E06Rik	1	44739676	44744949	4930521E06Rik	-	ENSMUSG00000101701	0.293576	1	0.477944	0.750846
ENSMUSG00000103071.Gm38110	1	44756942	44758492	Gm38110	+	ENSMUSG00000103071	0.56125	0.49909	0.76675	1
ENSMUSG00000100434.Gm3489	1	44839171	44839698	Gm3489	+	ENSMUSG00000100434	0.554583	1	0.580304	1
ENSMUSG00000100013.Gm19480	1	44873486	44874152	Gm19480	-	ENSMUSG00000100013	0.430933	0.677778	0.730439	0.955026
ENSMUSG00000101251.Gm3496	1	44924149	44924893	Gm3496	-	ENSMUSG00000101251	0.428545	0.751821	0.554833	0.787762
ENSMUSG00000101937.Gm5268	1	45178067	45179006	Gm5268	+	ENSMUSG00000101937	0.69075	0.678548	0.28725	0.941262
ENSMUSG00000026043.Col3a1	1	45311538	45349706	Col3a1	+	ENSMUSG00000026043	0.396394	0.772189	0.642857	1
ENSMUSG00000105211.Gm47302	1	45311673	45311813	Gm47302	+	ENSMUSG00000105211	0.425944	0.720226	0.623077	1
ENSMUSG00000026042.Col5a2	1	45374321	45503282	Col5a2	-	ENSMUSG00000026042	0.474471	0.472934	0.42573	0.748626
ENSMUSG00000104476.Gm38211	1	45485836	45493052	Gm38211	-	ENSMUSG00000104476	0.7	0.877071	0.174548	0.860606
ENSMUSG00000100218.Gm8296	1	45513532	45514055	Gm8296	-	ENSMUSG00000100218	0.486917	0.784	0.196333	0.45
ENSMUSG00000100361.Gm7063	1	45519774	45520754	Gm7063	-	ENSMUSG00000100361	0.611304	0.895833	0.835479	0.819131
ENSMUSG00000100894.Gm8304	1	45602026	45602753	Gm8304	+	ENSMUSG00000100894	0.8335	0.569367	0.598433	0.835556
ENSMUSG00000095121.Gm23216	1	45685456	45685562	Gm23216	-	ENSMUSG00000095121	0.629267	0.579786	0.21885	0.91664
ENSMUSG00000065255.Gm23974	1	45746895	45747025	Gm23974	+	ENSMUSG00000065255	0.826333	0.658167	0.531481	0.852117
ENSMUSG00000100843.Gm8307	1	45768337	45769486	Gm8307	+	ENSMUSG00000100843	0.453688	0.609758	0.39259	0.819569
ENSMUSG00000087764.Gm23984	1	45772962	45773164	Gm23984	+	ENSMUSG00000087764	0.666167	1	0.385333	0.731619
ENSMUSG00000025995.Wdr75	1	45795166	45823619	Wdr75	+	ENSMUSG00000025995	0.0964607	0.172685	0.0977741	0.262562
ENSMUSG00000099850.Gm28906	1	45833800	45836788	Gm28906	-	ENSMUSG00000099850	0.689788	0.857	0.580022	0.975
ENSMUSG00000084817.Gm5526	1	45857332	45857754	Gm5526	-	ENSMUSG00000084817	0.447944	0.95934	0.528667	0.746458
ENSMUSG00000098549.Gm5269	1	45889525	45890273	Gm5269	-	ENSMUSG00000098549	0.3	0.8428	0.532871	0.800704
ENSMUSG00000099381.Gm18303	1	45905623	45906798	Gm18303	+	ENSMUSG00000099381	0.369276	0.786538	0.343624	0.845422
ENSMUSG00000025993.Slc40a1	1	45908068	45926523	Slc40a1	-	ENSMUSG00000025993	0.138244	0.23423	0.226619	0.29761
ENSMUSG00000099946.Gm9496	1	45971182	45976975	Gm9496	+	ENSMUSG00000099946	0.469456	0.655556	0.605458	0.8668
ENSMUSG00000070896.Rpl23a-ps1	1	45981548	45982012	Rpl23a-ps1	+	ENSMUSG00000070896	0.76955	0.95	0.75	0.8335
ENSMUSG00000090682.Gm3852	1	46011757	46012020	Gm3852	-	ENSMUSG00000090682	0.66931	0.830983	0.758966	0.933381
ENSMUSG00000044457.Stk-ps2	1	46020072	46030469	Stk-ps2	-	ENSMUSG00000044457	0.761952	0.798605	0.573456	0.911583
ENSMUSG00000099432.Gm18849	1	46056310	46058986	Gm18849	+	ENSMUSG00000099432	0.458056	0.618056	0.62	0.911167
ENSMUSG00000041144.Dnah7b	1	46066315	46373550	Dnah7b	+	ENSMUSG00000041144	0.265117	0.37889	0.426741	0.515817
ENSMUSG00000096047.n-R5s211	1	46374197	46374315	n-R5s211	+	ENSMUSG00000096047	0.797843	0.698262	0.386917	0.933333
ENSMUSG00000101262.Gm8326	1	46414502	46416932	Gm8326	+	ENSMUSG00000101262	0.591714	0.972816	0.690583	0.964286
ENSMUSG00000101337.Dnah7c	1	46425592	46807476	Dnah7c	+	ENSMUSG00000101337	0.155108	0.496136	0.498924	0.699208
ENSMUSG00000025986.Slc39a10	1	46807544	46892852	Slc39a10	-	ENSMUSG00000025986	0.0333333	0.647211	0	0.862569
ENSMUSG00000100213.Gm28151	1	46849529	46850479	Gm28151	-	ENSMUSG00000100213	0.432077	0.380952	0.5	0.662312
ENSMUSG00000103129.Gm37393	1	46877203	46881072	Gm37393	-	ENSMUSG00000103129	0.593533	0.5	0.482308	0.781039
ENSMUSG00000100160.Gm28527	1	46896583	46896879	Gm28527	-	ENSMUSG00000100160	0.6359	0.75136	0.587024	0.953667
ENSMUSG00000101921.Gm28825	1	47067788	47068025	Gm28825	+	ENSMUSG00000101921	0.859295	0.868292	0.434217	0.873917
ENSMUSG00000101447.Gm28826	1	47153461	47189071	Gm28826	+	ENSMUSG00000101447	0.586667	0.652485	0.646324	1
ENSMUSG00000081185.Gm4852	1	47365644	47366372	Gm4852	-	ENSMUSG00000081185	0.690719	0.877818	0.634149	0.980556
ENSMUSG00000103246.Gm38090	1	47433824	47435765	Gm38090	-	ENSMUSG00000103246	1	0.441059	0.107143	0.667
ENSMUSG00000098876.Mir6350	1	47467021	47467125	Mir6350	-	ENSMUSG00000098876	0.452718	0.537412	0.677583	1
ENSMUSG00000100530.Gm18117	1	47478868	47480198	Gm18117	+	ENSMUSG00000100530	0.510128	1	0.463304	0.941667
ENSMUSG00000104067.Gm37196	1	47605996	47606901	Gm37196	+	ENSMUSG00000104067	0.352647	0.89725	0.388683	0.743979
ENSMUSG00000100033.Gm8337	1	47657693	47659630	Gm8337	+	ENSMUSG00000100033	0.817722	0.617808	0.569333	0.890433
ENSMUSG00000094968.Gm22419	1	47749279	47749399	Gm22419	-	ENSMUSG00000094968	0.666756	0.6892	0.896	0.901296
ENSMUSG00000088017.Gm23829	1	47751299	47751568	Gm23829	-	ENSMUSG00000088017	0.537787	0.61565	0.305152	1
ENSMUSG00000101996.Gm19206	1	47914989	47915815	Gm19206	-	ENSMUSG00000101996	0.491091	0.780409	0.589841	0.994433
ENSMUSG00000096973.Gm5974	1	48313866	48314851	Gm5974	-	ENSMUSG00000096973	0.73915	NA	0.571	1
ENSMUSG00000064943.Gm23240	1	48462173	48462293	Gm23240	-	ENSMUSG00000064943	0.652424	0.25	0.767714	0.825489
ENSMUSG00000100866.Gm28830	1	48527639	48527851	Gm28830	+	ENSMUSG00000100866	0.679844	0.850462	0.502778	0.986083
ENSMUSG00000101721.Gm8354	1	48731579	48733090	Gm8354	-	ENSMUSG00000101721	0.482896	0.9445	0.787775	0.8595
ENSMUSG00000099376.Gm19124	1	48783663	48784593	Gm19124	+	ENSMUSG00000099376	0.433333	0.5	0.354167	0.777792
ENSMUSG00000097883.Gm8357	1	48881713	48882723	Gm8357	+	ENSMUSG00000097883	0.333	NA	0	0.733567
ENSMUSG00000092790.Gm22693	1	49095444	49095885	Gm22693	+	ENSMUSG00000092790	0	0.389211	1	0.683692
ENSMUSG00000099698.Gm28740	1	49173160	49173374	Gm28740	-	ENSMUSG00000099698	0.580867	0.452143	0.315762	0.763771
ENSMUSG00000099454.Gm8367	1	49236252	49237244	Gm8367	+	ENSMUSG00000099454	0.667	1	NA	1
ENSMUSG00000051616.C230029F24Rik	1	49244616	49340443	C230029F24Rik	+	ENSMUSG00000051616	0.489148	0.564444	NA	0.878417
ENSMUSG00000099627.Gm6757	1	49399024	49400729	Gm6757	-	ENSMUSG00000099627	0.607867	0.86125	0.45	1
ENSMUSG00000099577.Gm3605	1	49498553	49498992	Gm3605	+	ENSMUSG00000099577	0.6	0.65575	0.276241	0.61125
ENSMUSG00000099882.Gm28388	1	49579150	49579586	Gm28388	-	ENSMUSG00000099882	NA	0.7175	0.5835	0.932405
ENSMUSG00000101760.Gm8384	1	50056782	50058490	Gm8384	+	ENSMUSG00000101760	0.562863	0.469821	0.56331	0.791133
ENSMUSG00000099608.4933411E06Rik	1	50107470	50108962	4933411E06Rik	+	ENSMUSG00000099608	0.611133	0.673064	0.837688	0.704687
ENSMUSG00000099864.Gm8391	1	50177566	50178291	Gm8391	-	ENSMUSG00000099864	0.435818	0.381911	0.25363	0.837171
ENSMUSG00000098249.Gm27330	1	50222389	50222520	Gm27330	-	ENSMUSG00000098249	0.360833	0.875	0.583333	0.75
ENSMUSG00000100451.Gm29665	1	50397552	50398079	Gm29665	-	ENSMUSG00000100451	0.592267	0.252458	0.964267	0.779133
ENSMUSG00000099941.Gm20118	1	50533030	50533191	Gm20118	+	ENSMUSG00000099941	0.540736	1	0.308849	0.69704
ENSMUSG00000084531.Gm25843	1	50559762	50560075	Gm25843	+	ENSMUSG00000084531	0.333974	0.793056	0.985294	0.667
ENSMUSG00000100816.Gm28321	1	50815375	50817701	Gm28321	+	ENSMUSG00000100816	0.696578	0.681505	0.674845	0.845122
ENSMUSG00000026109.Tmeff2	1	50900647	51187270	Tmeff2	+	ENSMUSG00000026109	0.537111	0.625	0.484306	1
ENSMUSG00000100671.Gm28322	1	50904444	50905918	Gm28322	+	ENSMUSG00000100671	0.404905	NA	0.241756	0.714571
ENSMUSG00000092906.Gm25736	1	51015313	51015413	Gm25736	+	ENSMUSG00000092906	0.323077	0.8	0.367537	0.729167
ENSMUSG00000101242.Gm28319	1	51138281	51141222	Gm28319	-	ENSMUSG00000101242	0.57695	0.699733	0.546926	0.864735
ENSMUSG00000099924.Gm28320	1	51148309	51150581	Gm28320	+	ENSMUSG00000099924	0.560819	0.647344	0.618053	0.988542
ENSMUSG00000099625.Gm29325	1	51195221	51197748	Gm29325	+	ENSMUSG00000099625	0.7125	0.761111	0.201863	0.395074
ENSMUSG00000101799.9330175M20Rik	1	51218386	51333779	9330175M20Rik	-	ENSMUSG00000101799	0.324417	0.30881	0.527218	0.558049
ENSMUSG00000045954.Cavin2	1	51289126	51302960	Cavin2	+	ENSMUSG00000045954	0.402589	0.777671	0.486654	0.79168
ENSMUSG00000099741.Gm5253	1	51317528	51318552	Gm5253	-	ENSMUSG00000099741	0.560744	0.910714	0.715341	0.75041
ENSMUSG00000101702.1700072G22Rik	1	51457932	51458931	1700072G22Rik	-	ENSMUSG00000101702	0.324255	0.455902	0.296347	0.839346
ENSMUSG00000026107.Nabp1	1	51465862	51478425	Nabp1	-	ENSMUSG00000026107	0.00317778	0.0250702	0.0181131	0.218426
ENSMUSG00000099413.Gm17767	1	51507086	51596718	Gm17767	-	ENSMUSG00000099413	0.458804	0.399344	0.6352	0.82004
ENSMUSG00000103424.Gm37535	1	51527005	51529369	Gm37535	-	ENSMUSG00000103424	0.675286	0.704872	0.645896	0.811053
ENSMUSG00000101741.Gm28055	1	51696324	51746943	Gm28055	-	ENSMUSG00000101741	0.0625	0.399373	0.0719222	1
ENSMUSG00000018417.Myo1b	1	51749765	51916071	Myo1b	-	ENSMUSG00000018417	0.18125	0.177752	0.235667	0.146821
ENSMUSG00000101724.Gm29453	1	51847840	51849118	Gm29453	-	ENSMUSG00000101724	0.489343	0.710619	0.405147	0.749712
ENSMUSG00000100313.Gm28323	1	51877110	51879608	Gm28323	-	ENSMUSG00000100313	0.583496	0.110354	0.124551	0.687469
ENSMUSG00000100696.Gm8419	1	51938254	51938665	Gm8419	-	ENSMUSG00000100696	0.286862	0.37259	0.481104	0.758333
ENSMUSG00000099135.Gm27607	1	51938974	51939095	Gm27607	-	ENSMUSG00000099135	0.367892	0.268794	0.50488	0.765792
ENSMUSG00000072324.Gm8420	1	51940664	51941261	Gm8420	-	ENSMUSG00000072324	0.359024	0.631579	0.496292	0.912911
ENSMUSG00000062939.Stat4	1	51987148	52107189	Stat4	+	ENSMUSG00000062939	0.581141	0.635571	0.675867	0.837922
ENSMUSG00000101628.Gm28177	1	52077261	52156087	Gm28177	+	ENSMUSG00000101628	0.489689	0.845602	0.4967	0.832182
ENSMUSG00000078291.Gm3940	1	52090635	52091066	Gm3940	-	ENSMUSG00000078291	0.698738	0.450505	0.547742	0.723545
ENSMUSG00000109599.Gm31812	1	52108121	52113751	Gm31812	-	ENSMUSG00000109599	0	0.11665	0.323633	0.466667
ENSMUSG00000026104.Stat1	1	52119440	52161865	Stat1	+	ENSMUSG00000026104	0.140842	0.0938816	0.170917	0.43987
ENSMUSG00000099569.Gm18301	1	52134443	52135330	Gm18301	-	ENSMUSG00000099569	0.603554	0.867826	0.82446	0.929194
ENSMUSG00000026103.Gls	1	52163448	52233232	Gls	-	ENSMUSG00000026103	0.0691008	0.0421041	0	0.059451
ENSMUSG00000099648.Gm5975	1	52287697	52289095	Gm5975	-	ENSMUSG00000099648	0.4768	0.615653	0.582662	0.937579
ENSMUSG00000065192.Gm23460	1	52444436	52444544	Gm23460	-	ENSMUSG00000065192	0.29085	0.593056	0.434	0.5657
ENSMUSG00000002881.Nab1	1	52457294	52500679	Nab1	-	ENSMUSG00000002881	0.0356563	0	0.0104167	0.00238095
ENSMUSG00000097833.Gm5976	1	52503234	52504229	Gm5976	-	ENSMUSG00000097833	0.364211	0.763806	0.655667	0.798392
ENSMUSG00000101501.Rps27a-ps1	1	52522239	52522701	Rps27a-ps1	+	ENSMUSG00000101501	0.539528	0.742783	0.414913	0.883084
ENSMUSG00000100120.Gm553	1	52522902	52582679	Gm553	+	ENSMUSG00000100120	0.446688	0.9	0.447625	0.872526
ENSMUSG00000099878.Gm28178	1	52570014	52580291	Gm28178	-	ENSMUSG00000099878	0.530952	0.602507	0.333455	0.8952
ENSMUSG00000100007.Gm5527	1	52584518	52585159	Gm5527	+	ENSMUSG00000100007	0.719646	0.869363	0.526314	0.869552
ENSMUSG00000043015.Nemp2	1	52630703	52651919	Nemp2	+	ENSMUSG00000043015	0.31573	0.112115	0.242347	0.364194
ENSMUSG00000103630.Gm37242	1	52653808	52655892	Gm37242	-	ENSMUSG00000103630	0.276772	0.455297	0.2716	0.548667
ENSMUSG00000041439.Mfsd6	1	52656286	52727462	Mfsd6	-	ENSMUSG00000041439	0.110292	0.158294	0.139778	0.399665
ENSMUSG00000100302.Gm29670	1	52702272	52704762	Gm29670	-	ENSMUSG00000100302	0.572539	0.4345	0.574345	0.804714
ENSMUSG00000100230.Gm28650	1	52756719	52757129	Gm28650	+	ENSMUSG00000100230	0.655	0.763504	0.781333	0.747022
ENSMUSG00000026102.Inpp1	1	52785427	52817688	Inpp1	-	ENSMUSG00000026102	0.216353	0.22781	0.230628	0.607356
ENSMUSG00000041426.Hibch	1	52844929	52920986	Hibch	+	ENSMUSG00000041426	0.311141	0.163354	0.0905556	0.412968
ENSMUSG00000089802.Gm16107	1	52873137	52873998	Gm16107	-	ENSMUSG00000089802	0.536212	0.509126	0.380252	0.937361
ENSMUSG00000043629.1700019D03Rik	1	52922324	53020179	1700019D03Rik	-	ENSMUSG00000043629	0.585833	0.522889	0.799102	0.788889
ENSMUSG00000026100.Mstn	1	53061640	53068079	Mstn	+	ENSMUSG00000026100	0.397867	0.759224	0.797733	0.916823
ENSMUSG00000089334.Gm24349	1	53100050	53100150	Gm24349	+	ENSMUSG00000089334	0.451256	0.611048	0.424881	0.811214
ENSMUSG00000060715.1700019A02Rik	1	53158577	53187636	1700019A02Rik	-	ENSMUSG00000060715	0.640519	0.76995	0.346667	0.951846
ENSMUSG00000026098.Pms1	1	53189187	53297018	Pms1	-	ENSMUSG00000026098	0.0438776	0.0924167	0.11875	0.0985913
ENSMUSG00000100763.Gm28777	1	53196113	53197695	Gm28777	+	ENSMUSG00000100763	0.694733	0.746667	0.542917	0.941951
ENSMUSG00000026097.Ormdl1	1	53297095	53310309	Ormdl1	+	ENSMUSG00000026097	0.0420635	0.0866462	0.11875	0.10838
ENSMUSG00000100679.Gm28778	1	53297111	53318035	Gm28778	+	ENSMUSG00000100679	0.0438776	0.0872885	0.11875	0.109702
ENSMUSG00000026096.Osgepl1	1	53313624	53326343	Osgepl1	+	ENSMUSG00000026096	0.113199	0.392857	0.268412	0.316814
ENSMUSG00000099913.Gm28551	1	53325507	53352667	Gm28551	-	ENSMUSG00000099913	0.118478	0.181829	0.0757273	0.428065
ENSMUSG00000101838.Gm18800	1	53326206	53342186	Gm18800	-	ENSMUSG00000101838	0.580821	0.81985	0.821538	0.929133
ENSMUSG00000026095.Asnsd1	1	53344617	53352752	Asnsd1	-	ENSMUSG00000026095	0.0999778	0.16477	0.0454545	0.396694
ENSMUSG00000117809.Gm50478	1	53348479	53352619	Gm50478	-	ENSMUSG00000117809	0.12481	0.168038	0.0997222	0.444681
ENSMUSG00000100267.Gm28779	1	53362149	53362471	Gm28779	-	ENSMUSG00000100267	0.635479	0.524929	0.670952	0.833196
ENSMUSG00000099450.Gm6799	1	53363114	53363686	Gm6799	+	ENSMUSG00000099450	0.690957	0.514139	0.628182	0.871498
ENSMUSG00000100069.Gm6801	1	53390415	53392585	Gm6801	+	ENSMUSG00000100069	0.513639	0.871507	0.5751	0.966667
ENSMUSG00000096141.Dnah7a	1	53397006	53706784	Dnah7a	-	ENSMUSG00000096141	0.510262	0.509988	0.321541	0.814247
ENSMUSG00000092657.Gm25240	1	53443271	53443395	Gm25240	-	ENSMUSG00000092657	0.48269	0.597212	0.8325	0.767051
ENSMUSG00000026094.Stk17b	1	53755506	53785224	Stk17b	-	ENSMUSG00000026094	0.085	0.111706	0.0662083	0
ENSMUSG00000102405.Gm37863	1	53791201	53792657	Gm37863	+	ENSMUSG00000102405	0.33682	0.456176	0.405158	0.667
ENSMUSG00000042807.Hecw2	1	53806876	54195168	Hecw2	-	ENSMUSG00000042807	0.00384615	0.197867	0.116647	0.137588
ENSMUSG00000098443.Mir7681	1	53849424	53849495	Mir7681	+	ENSMUSG00000098443	0.63243	0.535333	0.575185	0.820556
ENSMUSG00000087949.Gm24251	1	53886828	53886941	Gm24251	-	ENSMUSG00000087949	1	0.587111	0.288574	0.883042
ENSMUSG00000102868.Gm37633	1	54152397	54155096	Gm37633	-	ENSMUSG00000102868	0.5	0.567354	0.3857	0.952604
ENSMUSG00000094013.Gm25829	1	54249102	54249208	Gm25829	-	ENSMUSG00000094013	0.70887	0.845286	0.396313	0.952286
ENSMUSG00000025983.Ccdc150	1	54250683	54368727	Ccdc150	+	ENSMUSG00000025983	0.165649	0.399554	0.0820663	0.452579
ENSMUSG00000041303.Gtf3c3	1	54396004	54438971	Gtf3c3	-	ENSMUSG00000041303	0.196455	0.179579	0.166049	0.544633
ENSMUSG00000109809.Gm34066	1	54443404	54456763	Gm34066	-	ENSMUSG00000109809	0.470417	0.333333	0.947117	1
ENSMUSG00000073678.Pgap1	1	54472994	54557684	Pgap1	-	ENSMUSG00000073678	0.0938688	0.104748	0.0807077	0.145684
ENSMUSG00000104136.Gm36955	1	54518610	54520270	Gm36955	-	ENSMUSG00000104136	0.564009	1	0.608889	0.547292
ENSMUSG00000101130.Gm19637	1	54566703	54567281	Gm19637	+	ENSMUSG00000101130	0.663771	0.936925	0.664583	0.911819
ENSMUSG00000052331.Ankrd44	1	54645340	54926387	Ankrd44	-	ENSMUSG00000052331	0.0666756	0.177082	0.0735982	0.281636
ENSMUSG00000101674.4930444A19Rik	1	54681729	54767524	4930444A19Rik	+	ENSMUSG00000101674	0.479633	0.728206	0.356	0.6446
ENSMUSG00000102503.Gm37370	1	54737166	54738575	Gm37370	-	ENSMUSG00000102503	0.352833	0	0.632	0.852529
ENSMUSG00000089245.Gm24053	1	54769218	54769322	Gm24053	+	ENSMUSG00000089245	0.5	0.733667	0.452857	0.798719
ENSMUSG00000102642.A130048G24Rik	1	54913845	54916594	A130048G24Rik	-	ENSMUSG00000102642	0.593273	0.61934	0.5624	0.940272
ENSMUSG00000025982.Sf3b1	1	54985169	55027481	Sf3b1	-	ENSMUSG00000025982	0.141278	0.025	0.00416667	0.187458
ENSMUSG00000103030.E330011M16Rik	1	55051319	55053112	E330011M16Rik	-	ENSMUSG00000103030	0.0402175	0.107531	0.247059	0.155173
ENSMUSG00000025981.Coq10b	1	55052770	55072702	Coq10b	+	ENSMUSG00000025981	0.0153933	0.130381	0.109804	0.217536
ENSMUSG00000101122.Gm17971	1	55066264	55067069	Gm17971	+	ENSMUSG00000101122	0.445479	0.696382	0.453778	0.891071
ENSMUSG00000025980.Hspd1	1	55077835	55088243	Hspd1	-	ENSMUSG00000025980	0.0461852	0.0208281	0.00989583	0.0534702
ENSMUSG00000073676.Hspe1	1	55088132	55091307	Hspe1	+	ENSMUSG00000073676	0.0855556	0.0293839	0.0104167	0.05092
ENSMUSG00000100736.Gm5147	1	55120080	55120873	Gm5147	-	ENSMUSG00000100736	0.735229	0.882817	0.8935	0.986083
ENSMUSG00000089670.Gm16581	1	55127297	55128287	Gm16581	+	ENSMUSG00000089670	0.651388	0.778273	0.8112	0.861876
ENSMUSG00000025979.Mob4	1	55131231	55154899	Mob4	+	ENSMUSG00000025979	0.0338056	0.0546275	0.0251842	0.216988
ENSMUSG00000061863.Gm6822	1	55160747	55161053	Gm6822	-	ENSMUSG00000061863	0.514278	0.674986	0.751586	0.868725
ENSMUSG00000025978.Rftn2	1	55170159	55226782	Rftn2	-	ENSMUSG00000025978	0.074	0.230607	0.244532	0.3325
ENSMUSG00000097649.Gm10561	1	55226251	55235622	Gm10561	+	ENSMUSG00000097649	0.148788	0.275265	0.17358	0.265269
ENSMUSG00000046994.Mars2	1	55237177	55248470	Mars2	+	ENSMUSG00000046994	0.0335233	0.09525	0.0722222	0.259957
ENSMUSG00000025977.Boll	1	55248658	55363469	Boll	-	ENSMUSG00000025977	0.125172	0.0970213	0.124911	0.679943
ENSMUSG00000100215.Gm8292	1	55335401	55335796	Gm8292	+	ENSMUSG00000100215	0.554218	0.773457	0.437686	0.559952
ENSMUSG00000101945.Gm29138	1	55370016	55370363	Gm29138	-	ENSMUSG00000101945	0.393882	0.772735	0.675289	0.683225
ENSMUSG00000101085.Gm8531	1	55381195	55382087	Gm8531	-	ENSMUSG00000101085	0.49153	0.814667	0.408216	0.828117
ENSMUSG00000038349.Plcl1	1	55405921	55754285	Plcl1	+	ENSMUSG00000038349	0.119442	0.115385	0.12134	0.138704
ENSMUSG00000102145.Gm38056	1	55440904	55445930	Gm38056	+	ENSMUSG00000102145	0.622795	0.759624	0.748227	0.901556
ENSMUSG00000100309.Gm6644	1	55444074	55445024	Gm6644	-	ENSMUSG00000100309	0.668744	0.809731	0.578889	0.84725
ENSMUSG00000102831.Gm37382	1	55559460	55561055	Gm37382	+	ENSMUSG00000102831	0.525	0.8588	0.7	0.543267
ENSMUSG00000099950.9130227L01Rik	1	55931241	55972328	9130227L01Rik	+	ENSMUSG00000099950	0.678573	0.892583	0.723383	0.7
ENSMUSG00000102491.Gm36986	1	55960404	55960756	Gm36986	-	ENSMUSG00000102491	0.466553	0.469911	0.438	0.8
ENSMUSG00000100372.1700003I22Rik	1	56018978	56020203	1700003I22Rik	+	ENSMUSG00000100372	0.534536	0.590269	0.692828	0.8166
ENSMUSG00000100944.Gm28900	1	56451407	56451562	Gm28900	+	ENSMUSG00000100944	0.523857	0.925	0.64075	0.916733
ENSMUSG00000101332.Gm28240	1	56531824	56533876	Gm28240	+	ENSMUSG00000101332	0.592583	0.717815	0.692344	0.884542
ENSMUSG00000045336.Hsfy2	1	56636044	56637435	Hsfy2	-	ENSMUSG00000045336	0.394489	0.817198	0.765143	0.976923
ENSMUSG00000038331.Satb2	1	56793981	56978650	Satb2	-	ENSMUSG00000038331	0.222546	0.265136	0.34671	0.106701
ENSMUSG00000087022.9130024F11Rik	1	56971412	57050084	9130024F11Rik	+	ENSMUSG00000087022	0.0310588	0.0726263	0.0607674	0.0703556
ENSMUSG00000104310.Gm4081	1	56976803	56978640	Gm4081	+	ENSMUSG00000104310	0.177476	0.252246	0.162503	0.0943148
ENSMUSG00000094128.Gm23943	1	56999155	56999275	Gm23943	-	ENSMUSG00000094128	0.540069	0.786729	0.410375	0.960747
ENSMUSG00000099945.1700126A01Rik	1	57127340	57129400	1700126A01Rik	+	ENSMUSG00000099945	0.483	0.559121	0.720043	0.923886
ENSMUSG00000101429.BC055402	1	57200645	57214993	BC055402	-	ENSMUSG00000101429	0.620882	0.417562	0.589889	0.873143
ENSMUSG00000101129.Gm5254	1	57291425	57292401	Gm5254	-	ENSMUSG00000101129	0.487665	0.560083	0.62735	0.946085
ENSMUSG00000097519.4930558J18Rik	1	57359222	57377544	4930558J18Rik	-	ENSMUSG00000097519	0.0687157	0.0454769	0.0479774	0.384282
ENSMUSG00000038323.1700066M21Rik	1	57377620	57385423	1700066M21Rik	+	ENSMUSG00000038323	0.0599688	0.0407111	0.0459749	0.4124
ENSMUSG00000048495.Tyw5	1	57388237	57407101	Tyw5	-	ENSMUSG00000048495	0.0401968	0.00863095	0.0710526	0.0516987
ENSMUSG00000025971.Maip1	1	57406328	57417953	Maip1	+	ENSMUSG00000025971	0.12092	0.0459762	0.0545965	0.185288
ENSMUSG00000077776.Gm22371	1	57422244	57422373	Gm22371	-	ENSMUSG00000077776	0.4983	0.465704	0.26679	0.729
ENSMUSG00000088353.Gm24014	1	57467870	57468026	Gm24014	+	ENSMUSG00000088353	0.33313	0.715146	0.564905	0.932444
ENSMUSG00000101826.Gm8581	1	57518523	57519412	Gm8581	-	ENSMUSG00000101826	0.396389	0.673486	0.519515	0.94709
ENSMUSG00000102685.Gm37373	1	57520831	57523642	Gm37373	-	ENSMUSG00000102685	0.726872	0.927722	0.967692	0.985769
ENSMUSG00000101151.Gm17929	1	57561298	57564051	Gm17929	-	ENSMUSG00000101151	0.456111	0.593938	0.359537	0.945005
ENSMUSG00000038305.Spats2l	1	57774162	57948394	Spats2l	+	ENSMUSG00000038305	0.112426	0.200761	0.0410875	0.291585
ENSMUSG00000091283.Gm17234	1	57909835	57917111	Gm17234	-	ENSMUSG00000091283	0.3706	0.717194	0.566167	0.846033
ENSMUSG00000054770.Kctd18	1	57955101	58018956	Kctd18	-	ENSMUSG00000054770	0.528833	0.6453	0.484167	0.850721
ENSMUSG00000026039.Sgo2a	1	57995971	58025899	Sgo2a	+	ENSMUSG00000026039	0.077359	0.0771	0.0704	0.194468
ENSMUSG00000063558.Aox1	1	58029931	58106413	Aox1	+	ENSMUSG00000063558	0.117277	0.155689	0.241039	0.699058
ENSMUSG00000064294.Aox3	1	58113130	58200698	Aox3	+	ENSMUSG00000064294	0.3701	0.490681	0.369954	0.609643
ENSMUSG00000089275.Gm24548	1	58154981	58155088	Gm24548	-	ENSMUSG00000089275	0.602483	0.664722	0.588683	0.781557
ENSMUSG00000038242.Aox4	1	58210397	58268597	Aox4	+	ENSMUSG00000038242	0.479977	0.730889	0.521048	0.954583
ENSMUSG00000089822.Gm15759	1	58254117	58315656	Gm15759	-	ENSMUSG00000089822	0.616153	0.630986	0.111543	0.862187
ENSMUSG00000079554.Aox2	1	58278326	58380259	Aox2	+	ENSMUSG00000079554	0.490371	0.685133	0.724567	0.669582
ENSMUSG00000103839.Gm37607	1	58383512	58386134	Gm37607	-	ENSMUSG00000103839	0.36875	0.510792	0.498733	0.9625
ENSMUSG00000051223.Bzw1	1	58392898	58407353	Bzw1	+	ENSMUSG00000051223	0.015844	0.00167	0.01575	0.0374386
ENSMUSG00000026034.Clk1	1	58410189	58424066	Clk1	-	ENSMUSG00000026034	0.0362929	0.0166563	0.0118421	0.258121
ENSMUSG00000026035.Ppil3	1	58430994	58445486	Ppil3	-	ENSMUSG00000026035	0.011588	0.113023	0.00833333	0.16035
ENSMUSG00000026036.Nif3l1	1	58445151	58481816	Nif3l1	+	ENSMUSG00000026036	0.13775	0.189259	0.0404352	0.208073
ENSMUSG00000026037.Orc2	1	58462771	58505109	Orc2	-	ENSMUSG00000026037	0.098714	0.106349	0	0.366669
ENSMUSG00000094245.Gm23966	1	58466515	58466621	Gm23966	-	ENSMUSG00000094245	0.43763	0.740964	0.429033	0.902931
ENSMUSG00000085054.Gm15834	1	58505148	58523230	Gm15834	+	ENSMUSG00000085054	0.126746	0.11706	0	0.405114
ENSMUSG00000038174.Fam126b	1	58522806	58586323	Fam126b	-	ENSMUSG00000038174	0.0143	0.0166667	0.0295	0.0485
ENSMUSG00000026032.Ndufb3	1	58586384	58595964	Ndufb3	+	ENSMUSG00000026032	0.0256979	0.0074	0.0860882	0.0662421
ENSMUSG00000100202.Gm29389	1	58625214	58625565	Gm29389	-	ENSMUSG00000100202	0.437563	0.296511	0.48227	0.900667
ENSMUSG00000099490.Gm18802	1	58630375	58637344	Gm18802	+	ENSMUSG00000099490	0.702414	0.620924	0.745636	0.958375
ENSMUSG00000059647.Cbx3-ps7	1	58646688	58647239	Cbx3-ps7	+	ENSMUSG00000059647	0.837594	0.932917	0.780585	0.916024
ENSMUSG00000047528.Flacc1	1	58646903	58695989	Flacc1	-	ENSMUSG00000047528	0.650139	0.63334	0.613306	0.803859
ENSMUSG00000102059.Gm20257	1	58652641	58655831	Gm20257	+	ENSMUSG00000102059	0.233288	0.445304	0.317303	0.878793
ENSMUSG00000101046.Gm28803	1	58702309	58703986	Gm28803	+	ENSMUSG00000101046	0.695333	0.72797	0.406091	0.708625
ENSMUSG00000026031.Cflar	1	58711508	58758884	Cflar	+	ENSMUSG00000026031	0.0718833	0.267	0.223017	0.244048
ENSMUSG00000100236.Gm3841	1	58785209	58785659	Gm3841	+	ENSMUSG00000100236	0.703756	0.333	0.457333	0.755667
ENSMUSG00000026029.Casp8	1	58795374	58847503	Casp8	+	ENSMUSG00000026029	0.346167	0.318962	0.307843	0.190755
ENSMUSG00000102719.Gm37760	1	58797783	58801623	Gm37760	+	ENSMUSG00000102719	0.720273	0.831133	0.539582	0.848185
ENSMUSG00000099719.Gm28802	1	58850085	58892792	Gm28802	-	ENSMUSG00000099719	0.573683	0.574477	0.555881	0.803357
ENSMUSG00000026028.Trak2	1	58900449	58973430	Trak2	-	ENSMUSG00000026028	0.0378333	0.0292171	0	0.0993333
ENSMUSG00000026027.Stradb	1	58973522	58995715	Stradb	+	ENSMUSG00000026027	0.033207	0.0181736	0	0.0575509
ENSMUSG00000072295.C2cd6	1	58997116	59094900	C2cd6	-	ENSMUSG00000072295	0.379622	0.440443	0.791125	0.964491
ENSMUSG00000047383.AC169382.1	1	58997123	59003539	AC169382.1	-	ENSMUSG00000047383	0.452114	0.318786	0.306691	0.884389
ENSMUSG00000099752.Gm29018	1	59014224	59059481	Gm29018	+	ENSMUSG00000099752	0.358429	0.563185	0.166667	0.625533
ENSMUSG00000077616.Gm25502	1	59070988	59071118	Gm25502	+	ENSMUSG00000077616	0.320614	0.725125	0.367702	0.752767
ENSMUSG00000038079.Tmem237	1	59100590	59120408	Tmem237	-	ENSMUSG00000038079	0.127109	0.0950051	0.169958	0.375988
ENSMUSG00000097573.G730003C15Rik	1	59119833	59122141	G730003C15Rik	+	ENSMUSG00000097573	0.224622	0.211205	0.0369048	0.238614
ENSMUSG00000079550.Mpp4	1	59120935	59163389	Mpp4	-	ENSMUSG00000079550	0.372287	0.800994	0.356951	0.742134
ENSMUSG00000101586.Gm29017	1	59151047	59169320	Gm29017	+	ENSMUSG00000101586	0.384407	0.445881	0.36725	0.97883
ENSMUSG00000099563.Gm19125	1	59155607	59156989	Gm19125	+	ENSMUSG00000099563	0.541775	0.597247	0.5142	0.931971
ENSMUSG00000026024.Als2	1	59162926	59237231	Als2	-	ENSMUSG00000026024	0.0808333	0.037441	0.0288933	0.0208571
ENSMUSG00000026023.Cdk15	1	59256906	59352993	Cdk15	+	ENSMUSG00000026023	0.2964	0.413786	0.215449	0.693038
ENSMUSG00000099922.Gm29016	1	59378930	59392299	Gm29016	+	ENSMUSG00000099922	0.482741	0.707444	0.497857	0.911571
ENSMUSG00000104502.Gm37737	1	59447865	59449502	Gm37737	-	ENSMUSG00000104502	0.423257	0.399511	0.283722	0.606146
ENSMUSG00000041075.Fzd7	1	59482424	59486955	Fzd7	+	ENSMUSG00000041075	0.00909488	0.0101264	0.0177899	0.0163743
ENSMUSG00000097819.Gm26813	1	59488480	59492605	Gm26813	-	ENSMUSG00000097819	0.552702	0.713718	0.525	0.776203
ENSMUSG00000047361.Gm973	1	59516264	59636417	Gm973	+	ENSMUSG00000047361	0.159156	0.218182	0.322185	0.799571
ENSMUSG00000099811.Gm28411	1	59532991	59549521	Gm28411	-	ENSMUSG00000099811	0.627471	0.761719	0.700281	0.841367
ENSMUSG00000101409.1700122D07Rik	1	59534811	59537229	1700122D07Rik	-	ENSMUSG00000101409	0.524143	0.88	0.567117	0.706643
ENSMUSG00000026021.Sumo1	1	59586558	59670834	Sumo1	-	ENSMUSG00000026021	0.0272911	0.0272545	0.0242381	0.113113
ENSMUSG00000089276.Gm24545	1	59626580	59626664	Gm24545	+	ENSMUSG00000089276	0.367686	0.592367	0.573619	0.899278
ENSMUSG00000103821.D430013B06Rik	1	59646200	59648071	D430013B06Rik	-	ENSMUSG00000103821	0.454639	0.401515	0.536333	0.874056
ENSMUSG00000101400.Gm29596	1	59673241	59673625	Gm29596	+	ENSMUSG00000101400	0.716889	0.798267	0.611905	0.933037
ENSMUSG00000026020.Nop58	1	59684971	59719044	Nop58	+	ENSMUSG00000026020	0.0264014	0.120833	0.226291	0.030303
ENSMUSG00000077345.Snord70	1	59691934	59692020	Snord70	+	ENSMUSG00000077345	0.0909091	0.588538	0.279561	0.842382
ENSMUSG00000077358.Gm26293	1	59692509	59692592	Gm26293	+	ENSMUSG00000077358	0.0892857	0.583833	0.263444	0.859974
ENSMUSG00000089512.Gm26287	1	59704258	59704338	Gm26287	+	ENSMUSG00000089512	0.333	0.501833	0.487667	0.92925
ENSMUSG00000089093.Snord11	1	59704790	59704873	Snord11	+	ENSMUSG00000089093	0.333	0.484211	0.502772	0.94495
ENSMUSG00000067336.Bmpr2	1	59763400	59879014	Bmpr2	+	ENSMUSG00000067336	0.00935453	0.00620139	0.0175965	0.0210274
ENSMUSG00000104052.Gm38125	1	59801263	59804700	Gm38125	+	ENSMUSG00000104052	0.361718	0.6556	0.192667	0.88985
ENSMUSG00000103131.Gm37977	1	59886969	59887689	Gm37977	-	ENSMUSG00000103131	0.424565	0.571727	0.349667	0.795077
ENSMUSG00000041040.Fam117b	1	59913006	59985346	Fam117b	+	ENSMUSG00000041040	0.0196452	0.0608832	0	0.158642
ENSMUSG00000103696.Gm37531	1	59929688	59935102	Gm37531	+	ENSMUSG00000103696	0.622156	0.527924	0.0496364	1
ENSMUSG00000100901.Gm18829	1	59950403	59952464	Gm18829	-	ENSMUSG00000100901	0.543158	0.72885	0.952333	NA
ENSMUSG00000026018.Ica1l	1	59982490	60043184	Ica1l	-	ENSMUSG00000026018	0	0.219403	0.155426	0.318056
ENSMUSG00000026019.Wdr12	1	60069785	60098645	Wdr12	-	ENSMUSG00000026019	0.0429148	0.134037	0.115437	0.0468856
ENSMUSG00000026017.Carf	1	60098247	60153953	Carf	+	ENSMUSG00000026017	0.0253754	0.0469963	0.0773708	0.0367939
ENSMUSG00000082609.Gm15464	1	60117255	60117685	Gm15464	+	ENSMUSG00000082609	0.401843	0.682019	0.50119	0.959098
ENSMUSG00000073664.Nbeal1	1	60180599	60338328	Nbeal1	+	ENSMUSG00000073664	0.0816882	0.130781	0.105761	0.0798475
ENSMUSG00000100516.Gm29332	1	60267402	60267628	Gm29332	-	ENSMUSG00000100516	0.501781	0.692848	0.529315	0.895564
ENSMUSG00000049439.Cyp20a1	1	60343323	60388060	Cyp20a1	+	ENSMUSG00000049439	0.0118	0.0514864	0.0239762	0.24575
ENSMUSG00000103822.6030460B20Rik	1	60353119	60354176	6030460B20Rik	+	ENSMUSG00000103822	0.475548	0.750383	0.519179	0.714192
ENSMUSG00000026782.Abi2	1	60409619	60481158	Abi2	+	ENSMUSG00000026782	0.0685	0.0963333	0.0589383	0.0622353
ENSMUSG00000026014.Raph1	1	60482292	60567104	Raph1	-	ENSMUSG00000026014	0.0407333	0.0089375	0.0729016	0.2275
ENSMUSG00000081562.Gm11575	1	60522839	60523066	Gm11575	-	ENSMUSG00000081562	0.698917	0.72726	0.9375	0.898875
ENSMUSG00000084400.Gm11576	1	60537020	60537436	Gm11576	+	ENSMUSG00000084400	0.760882	0.687294	0.686333	0.914107
ENSMUSG00000082160.Gm11578	1	60592251	60592709	Gm11578	-	ENSMUSG00000082160	0.649278	0.632719	0.521726	0.932983
ENSMUSG00000103215.Gm38388	1	60594807	60596236	Gm38388	-	ENSMUSG00000103215	0.338727	0.757513	0.342242	0.789442
ENSMUSG00000088973.Gm23762	1	60613698	60613803	Gm23762	-	ENSMUSG00000088973	0.391667	0.395267	0.116667	0.827451
ENSMUSG00000084151.Gm11577	1	60700872	60701937	Gm11577	+	ENSMUSG00000084151	0.614833	0.709167	0.626133	0.891013
ENSMUSG00000101188.Eif4a-ps4	1	60703932	60705149	Eif4a-ps4	+	ENSMUSG00000101188	0.783311	0.681102	0.634281	0.744257
ENSMUSG00000026012.Cd28	1	60716800	60773359	Cd28	+	ENSMUSG00000026012	0.5832	0.633333	0.43101	1
ENSMUSG00000086795.Gm11579	1	60776665	60781834	Gm11579	-	ENSMUSG00000086795	0.334756	0.344196	0.624875	0.7605
ENSMUSG00000085965.2310016D23Rik	1	60778843	60803790	2310016D23Rik	+	ENSMUSG00000085965	0.307633	0.400901	0.101	0.8456
ENSMUSG00000104069.Gm37198	1	60779352	60781461	Gm37198	+	ENSMUSG00000104069	0.0967	0.363424	0.0220606	0.900042
ENSMUSG00000083118.Gm11609	1	60792490	60793832	Gm11609	+	ENSMUSG00000083118	0.4826	0.804156	0.727988	0.90625
ENSMUSG00000083355.Gm11581	1	60809116	60809942	Gm11581	+	ENSMUSG00000083355	0.352776	0.735042	0.357143	0.721647
ENSMUSG00000102549.Gm38137	1	60880338	60881738	Gm38137	+	ENSMUSG00000102549	0.481394	0.602075	0.566061	0.857286
ENSMUSG00000026011.Ctla4	1	60887000	60915832	Ctla4	+	ENSMUSG00000026011	0.95	0.71195	0.312533	0.898214
ENSMUSG00000081382.Rpl18-ps1	1	60900898	60901422	Rpl18-ps1	+	ENSMUSG00000081382	0.586633	0.948485	0.902292	0.99415
ENSMUSG00000080800.Gm11582	1	60948230	60948465	Gm11582	-	ENSMUSG00000080800	0.479083	0.655246	0.325784	0.817644
ENSMUSG00000026009.Icos	1	60977927	61000320	Icos	+	ENSMUSG00000026009	0.28045	0.654113	1	0.770875
ENSMUSG00000102561.Gm37039	1	60989479	60991963	Gm37039	+	ENSMUSG00000102561	0.614985	0.692882	0.473462	0.958154
ENSMUSG00000082804.Rpl17-ps1	1	61075674	61076225	Rpl17-ps1	+	ENSMUSG00000082804	0.671846	0.959278	0.427297	0.85
ENSMUSG00000082661.Gm11590	1	61121378	61124004	Gm11590	-	ENSMUSG00000082661	0.706333	0.595056	0.682818	0.778
ENSMUSG00000080785.Gm11591	1	61196541	61197242	Gm11591	-	ENSMUSG00000080785	0.493944	0.806289	0.538083	0.945556
ENSMUSG00000100893.Gm28083	1	61265291	61271514	Gm28083	-	ENSMUSG00000100893	0.357692	1	0.509706	0.796526
ENSMUSG00000085248.Gm11587	1	61301909	61307746	Gm11587	+	ENSMUSG00000085248	0.610716	0.801076	0.63026	0.879017
ENSMUSG00000085447.9530026F06Rik	1	61378432	61395904	9530026F06Rik	+	ENSMUSG00000085447	0.286914	0.603537	0.351699	0.815726
ENSMUSG00000086408.Gm11588	1	61440101	61469475	Gm11588	+	ENSMUSG00000086408	0.536629	0.752296	0.747969	0.863907
ENSMUSG00000089546.Gm25839	1	61470441	61470543	Gm25839	+	ENSMUSG00000089546	0.623641	0.7568	0.287693	0.905455
ENSMUSG00000100965.Gm28449	1	61474951	61476028	Gm28449	+	ENSMUSG00000100965	0.652525	0.636517	0.754833	0.882333
ENSMUSG00000102168.Gm36943	1	61545882	61546163	Gm36943	+	ENSMUSG00000102168	0.712658	0.744122	0.9334	0.657389
ENSMUSG00000100381.Gm28094	1	61548122	61548511	Gm28094	+	ENSMUSG00000100381	0.596744	0.681706	0.924167	0.719778
ENSMUSG00000086009.4930587A21Rik	1	61616943	61621149	4930587A21Rik	-	ENSMUSG00000086009	0.479125	1	0.79276	0.83259
ENSMUSG00000052062.Pard3b	1	61638824	62642284	Pard3b	+	ENSMUSG00000052062	0.402087	0.215003	0.276667	0.288559
ENSMUSG00000103656.Gm37205	1	61654423	61657158	Gm37205	+	ENSMUSG00000103656	0.525036	0.587767	0.779167	1
ENSMUSG00000104402.Gm38012	1	61677249	61680277	Gm38012	+	ENSMUSG00000104402	0.289531	0.6416	0.585	0.88223
ENSMUSG00000104081.Gm38278	1	61702527	61703891	Gm38278	+	ENSMUSG00000104081	0.444667	0.75	0.460308	1
ENSMUSG00000085842.Pard3bos1	1	61767415	61851540	Pard3bos1	-	ENSMUSG00000085842	0.371678	0.546051	0.947864	0.819333
ENSMUSG00000103002.Gm38075	1	61805221	61806140	Gm38075	+	ENSMUSG00000103002	0.467639	0.678381	0.696667	0.942308
ENSMUSG00000100344.Gm29640	1	61980930	61981207	Gm29640	-	ENSMUSG00000100344	0.494589	0.677756	0.389147	0.743714
ENSMUSG00000101509.Gm29641	1	62095081	62095339	Gm29641	-	ENSMUSG00000101509	0.528917	0.752697	0.81148	0.859516
ENSMUSG00000085019.Pard3bos2	1	62131195	62136109	Pard3bos2	-	ENSMUSG00000085019	0.286	0.968222	0.463769	0.919542
ENSMUSG00000102359.Gm38351	1	62247153	62249670	Gm38351	+	ENSMUSG00000102359	0.443677	0.70249	0.548833	1
ENSMUSG00000085400.Pard3bos3	1	62456725	62499261	Pard3bos3	-	ENSMUSG00000085400	0.363455	0.800117	0.138909	0.824667
ENSMUSG00000100750.Gm29084	1	62534491	62535942	Gm29084	-	ENSMUSG00000100750	0.625	0.666667	0.721429	1
ENSMUSG00000081950.Gm11600	1	62656695	62657788	Gm11600	-	ENSMUSG00000081950	0.47925	0.792979	0.426153	0.911173
ENSMUSG00000084333.Gm11599	1	62660839	62661716	Gm11599	+	ENSMUSG00000084333	0.402325	0.670289	0.334567	0.802325
ENSMUSG00000025969.Nrp2	1	62703285	62818695	Nrp2	+	ENSMUSG00000025969	0.138971	0.170478	0.0146833	0.14857
ENSMUSG00000100811.Gm29083	1	62714723	62718073	Gm29083	-	ENSMUSG00000100811	0.487133	0.563729	0.742424	0.837111
ENSMUSG00000103032.Gm37121	1	62809302	62811857	Gm37121	+	ENSMUSG00000103032	0.513978	0.883333	0.782727	0.841685
ENSMUSG00000100426.Gm4208	1	62821355	62832370	Gm4208	-	ENSMUSG00000100426	0.355256	0.367067	0.33325	0.8473
ENSMUSG00000040865.Ino80d	1	62958418	63114667	Ino80d	-	ENSMUSG00000040865	0.0496364	0.0207322	0.0478431	0.0609917
ENSMUSG00000104991.Gm44468	1	63025742	63025846	Gm44468	+	ENSMUSG00000104991	0.697725	0.75	0.122571	0.9215
ENSMUSG00000088953.Gm24942	1	63032706	63032819	Gm24942	+	ENSMUSG00000088953	0.561111	0.420346	0.488767	0.696937
ENSMUSG00000081617.Rps13-ps7	1	63038214	63038581	Rps13-ps7	+	ENSMUSG00000081617	0.723472	0.7867	0.43255	0.857375
ENSMUSG00000081429.Rps27-ps1	1	63073774	63074019	Rps27-ps1	+	ENSMUSG00000081429	0.493428	0.712938	0.676111	0.931762
ENSMUSG00000084799.Ino80dos	1	63113078	63158290	Ino80dos	+	ENSMUSG00000084799	0.0906602	0.00555926	0.0382196	0.338544
ENSMUSG00000101599.Gm20342	1	63117118	63126837	Gm20342	+	ENSMUSG00000101599	0.184804	0.310833	0.120097	0.823087
ENSMUSG00000025968.Ndufs1	1	63143596	63176833	Ndufs1	-	ENSMUSG00000025968	0.0239029	0.0303026	0.00521296	0.0398757
ENSMUSG00000077884.Gm24557	1	63161855	63161943	Gm24557	+	ENSMUSG00000077884	0.558821	0.569346	0.467321	0.851591
ENSMUSG00000025967.Eef1b2	1	63176825	63180486	Eef1b2	+	ENSMUSG00000025967	0.0239029	0.0275865	0.00481197	0.0376458
ENSMUSG00000098850.Gm27390	1	63177983	63178158	Gm27390	+	ENSMUSG00000098850	0.0275714	0.0736698	0.0995274	0.398319
ENSMUSG00000064612.Gm26457	1	63178677	63178754	Gm26457	+	ENSMUSG00000064612	0.128056	0.183113	0.151183	0.730705
ENSMUSG00000105060.Gm26457	1	63178686	63178720	Gm26457	+	ENSMUSG00000105060	0.128056	0.183113	0.151183	0.730705
ENSMUSG00000064602.Snora41	1	63179004	63179135	Snora41	+	ENSMUSG00000064602	0.131531	0.287417	0.132398	0.858479
ENSMUSG00000046856.Gpr1	1	63182691	63214543	Gpr1	-	ENSMUSG00000046856	0.131405	0.0605608	0.15281	0.372081
ENSMUSG00000094290.Gm27512	1	63198031	63198156	Gm27512	+	ENSMUSG00000094290	0.699426	0.783056	0.206179	0.939849
ENSMUSG00000086730.Platr12	1	63200313	63207967	Platr12	+	ENSMUSG00000086730	0.782502	0.858325	0.2251	0.947667
ENSMUSG00000102536.1700039I01Rik	1	63248021	63248499	1700039I01Rik	-	ENSMUSG00000102536	0.138699	0.185265	0.122485	0.480788
ENSMUSG00000087561.Gm11608	1	63266848	63273120	Gm11608	-	ENSMUSG00000087561	0.103347	0.196432	0.168571	0.219789
ENSMUSG00000092705.Gm24513	1	63273226	63273363	Gm24513	-	ENSMUSG00000092705	0.103217	0.165949	0.121247	0.130943
ENSMUSG00000027520.Zdbf2	1	63273265	63314576	Zdbf2	+	ENSMUSG00000027520	0.0973733	0.168044	0.133405	0.171032
ENSMUSG00000094214.Gm23448	1	63300280	63300383	Gm23448	-	ENSMUSG00000094214	0.421111	0.800986	0.645	0.976167
ENSMUSG00000083039.Gm11606	1	63357434	63358050	Gm11606	-	ENSMUSG00000083039	0.371902	0.443922	0.312889	0.895917
ENSMUSG00000081643.Gm11605	1	63364720	63365365	Gm11605	-	ENSMUSG00000081643	0.625394	0.840726	0.825299	0.823889
ENSMUSG00000025964.Adam23	1	63445891	63596276	Adam23	+	ENSMUSG00000025964	0.171123	0.271203	0.0705754	0.44323
ENSMUSG00000087823.Gm22281	1	63575488	63575590	Gm22281	-	ENSMUSG00000087823	0.364286	0.4998	0.7266	0.950689
ENSMUSG00000115378.Gm39653	1	63615968	63620819	Gm39653	+	ENSMUSG00000115378	0.231074	0.587842	0.626486	0.66375
ENSMUSG00000069085.Dytn	1	63622851	63686927	Dytn	-	ENSMUSG00000069085	0.786694	0.346929	0.227926	0.730302
ENSMUSG00000083066.Gm12748	1	63671468	63671971	Gm12748	+	ENSMUSG00000083066	0.602222	0.5429	0.5	0.597208
ENSMUSG00000025963.Mdh1b	1	63698819	63730318	Mdh1b	-	ENSMUSG00000025963	0.107286	0.262211	0.0975357	0.18469
ENSMUSG00000025962.Fastkd2	1	63730614	63754655	Fastkd2	+	ENSMUSG00000025962	0.0949846	0.165392	0.0883264	0.299736
ENSMUSG00000025961.4933402D24Rik	1	63754907	63769267	4933402D24Rik	-	ENSMUSG00000025961	0.649128	0.776125	0.614311	1
ENSMUSG00000080817.Gm13751	1	63844827	63845578	Gm13751	-	ENSMUSG00000080817	0.477778	0.812667	0.205	0.894608
ENSMUSG00000082373.Gm13754	1	63917848	63935932	Gm13754	+	ENSMUSG00000082373	0.463363	0.711421	0.633032	0.923894
ENSMUSG00000044689.Gm13749	1	63964727	63968999	Gm13749	+	ENSMUSG00000044689	0.232583	0.648	0.258489	NA
ENSMUSG00000025959.Klf7	1	64029447	64122282	Klf7	-	ENSMUSG00000025959	0.081549	0.0953125	0.0649123	0.204489
ENSMUSG00000098487.Mir6899	1	64042438	64042501	Mir6899	-	ENSMUSG00000098487	0.537644	0.82813	0.60528	0.771102
ENSMUSG00000086836.Gm13748	1	64078654	64090782	Gm13748	+	ENSMUSG00000086836	0.468294	0.6244	0.416707	0.954357
ENSMUSG00000086721.Gm13750	1	64150201	64150665	Gm13750	+	ENSMUSG00000086721	0.687	0.8485	0.616261	0.748424
ENSMUSG00000101895.Gm28981	1	64185991	64303043	Gm28981	-	ENSMUSG00000101895	0.287879	0.32276	0.442961	0.21075
ENSMUSG00000093228.Gm25748	1	64396334	64396403	Gm25748	+	ENSMUSG00000093228	0.732583	0.771583	0.0346875	0.715467
ENSMUSG00000099658.Gm28980	1	64454359	64454577	Gm28980	-	ENSMUSG00000099658	0.622373	0.774392	0.753947	0.837765
ENSMUSG00000025958.Creb1	1	64532645	64604548	Creb1	+	ENSMUSG00000025958	0.00908772	0.00877193	0.0527503	0.122543
ENSMUSG00000025956.Mettl21a	1	64606473	64617242	Mettl21a	-	ENSMUSG00000025956	0.0872485	0.153443	0.063549	0.170503
ENSMUSG00000101832.Gm28982	1	64617784	64626033	Gm28982	+	ENSMUSG00000101832	0.0181949	0.106771	0.0726795	0.27899
ENSMUSG00000100437.Gm29152	1	64649935	64652756	Gm29152	+	ENSMUSG00000100437	0.677778	0.733333	0.615588	0.924507
ENSMUSG00000087213.2810408I11Rik	1	64679871	64690659	2810408I11Rik	-	ENSMUSG00000087213	0.0336185	0.0496579	0.0202037	0.110937
ENSMUSG00000070871.Ccnyl1	1	64690455	64725644	Ccnyl1	+	ENSMUSG00000070871	0.0328004	0.0678333	0.056463	0.280532
ENSMUSG00000045005.Fzd5	1	64730558	64737751	Fzd5	-	ENSMUSG00000045005	0.019175	0.0135963	0.100485	0.0223833
ENSMUSG00000102140.Gm38058	1	64736240	64740607	Gm38058	+	ENSMUSG00000102140	0.0338623	0.065045	0.0843148	0.440069
ENSMUSG00000051344.Plekhm3	1	64785983	64956824	Plekhm3	-	ENSMUSG00000051344	0.14578	0.154536	0.151198	0.322
ENSMUSG00000097264.Rpl31-ps24	1	64934402	64934780	Rpl31-ps24	+	ENSMUSG00000097264	0.415167	0.70908	0.583333	0.954119
ENSMUSG00000084416.Rpl10a-ps1	1	64993951	64994604	Rpl10a-ps1	-	ENSMUSG00000084416	0.405042	0.636591	0.36949	0.947023
ENSMUSG00000077471.Gm24788	1	65001307	65001462	Gm24788	-	ENSMUSG00000077471	0.310215	0.642815	0.414708	0.862013
ENSMUSG00000025955.Akr1cl	1	65012689	65032759	Akr1cl	-	ENSMUSG00000025955	0.7625	0.75	1	0.751361
ENSMUSG00000090042.Gm8550	1	65028080	65028732	Gm8550	+	ENSMUSG00000090042	0.63775	0.623439	0.522702	0.69703
ENSMUSG00000070870.Cryge	1	65048554	65051149	Cryge	-	ENSMUSG00000070870	0.219394	0.446473	0.330855	0.865382
ENSMUSG00000067299.Crygd	1	65061872	65063452	Crygd	-	ENSMUSG00000067299	0.137183	0.472814	0.263549	0.896621
ENSMUSG00000025952.Crygc	1	65071525	65073689	Crygc	-	ENSMUSG00000025952	0.293458	0.374558	0.421158	0.933372
ENSMUSG00000073658.Crygb	1	65080219	65082288	Crygb	-	ENSMUSG00000073658	0.542469	0.612784	0.364565	0.927125
ENSMUSG00000100774.Gm7329	1	65095227	65095436	Gm7329	+	ENSMUSG00000100774	0.497833	0.75	0.604909	0.883848
ENSMUSG00000044429.Cryga	1	65100389	65103373	Cryga	-	ENSMUSG00000044429	0.404586	0.548814	0.35919	0.946592
ENSMUSG00000100846.Gm28845	1	65100619	65119558	Gm28845	-	ENSMUSG00000100846	0.438872	0.440325	0.356131	0.930806
ENSMUSG00000044816.D630023F18Rik	1	65105285	65123214	D630023F18Rik	-	ENSMUSG00000044816	0.420104	0.647947	0.362702	0.788567
ENSMUSG00000025950.Idh1	1	65158616	65186500	Idh1	-	ENSMUSG00000025950	0.0792778	0.0983449	0.00568182	0.102576
ENSMUSG00000025949.Pikfyve	1	65186683	65278695	Pikfyve	+	ENSMUSG00000025949	0.0515	0.0713437	0.0343407	0.0621733
ENSMUSG00000025946.Pth2r	1	65282056	65389244	Pth2r	+	ENSMUSG00000025946	0.466258	0.751537	0.472878	0.811583
ENSMUSG00000100503.Gm28927	1	65420850	65421121	Gm28927	-	ENSMUSG00000100503	0.72925	0.879487	0.7555	0.808974
ENSMUSG00000100504.Gm28926	1	65421124	65421803	Gm28926	-	ENSMUSG00000100504	0.75	0.727208	0.6938	0.777193
ENSMUSG00000099383.Gm28925	1	65421770	65421937	Gm28925	-	ENSMUSG00000099383	0.75	0.725796	0.6938	0.80614
ENSMUSG00000100340.Gm28923	1	65438664	65438985	Gm28923	-	ENSMUSG00000100340	0.694764	0.749621	0.27785	0.85595
ENSMUSG00000100439.Gm28922	1	65470201	65470508	Gm28922	-	ENSMUSG00000100439	0.425	0.97	0.470679	0.969074
ENSMUSG00000099819.Gm28728	1	65523671	65524075	Gm28728	-	ENSMUSG00000099819	0.571992	0.903617	0.737798	0.880845
ENSMUSG00000082565.Gm5255	1	65550464	65551237	Gm5255	-	ENSMUSG00000082565	0.482564	0.817833	0.645367	0.833949
ENSMUSG00000082774.Gm8805	1	65552682	65552994	Gm8805	+	ENSMUSG00000082774	0.631133	0.772386	0.58198	0.927333
ENSMUSG00000025945.Crygf	1	65926520	65928307	Crygf	+	ENSMUSG00000025945	0.505019	0.64707	0.492912	0.833833
ENSMUSG00000081623.Gm8809	1	66032183	66032925	Gm8809	-	ENSMUSG00000081623	0.484109	0.80241	0.478471	0.583405
ENSMUSG00000083242.Gm15659	1	66033085	66033425	Gm15659	+	ENSMUSG00000083242	0.53117	0.77781	0.422807	0.511929
ENSMUSG00000083289.Gm8812	1	66062965	66063376	Gm8812	+	ENSMUSG00000083289	0.735323	0.653482	0.341187	0.598167
ENSMUSG00000015222.Map2	1	66175273	66442583	Map2	+	ENSMUSG00000015222	0.057985	0.0641154	0.0855079	0.180733
ENSMUSG00000088850.Gm24729	1	66305889	66306025	Gm24729	+	ENSMUSG00000088850	0.353125	0.611333	0.655	0.967697
ENSMUSG00000073656.Gm10558	1	66322276	66328796	Gm10558	-	ENSMUSG00000073656	0.101778	0.441967	0.884444	0.726107
ENSMUSG00000065694.Gm25411	1	66436082	66436232	Gm25411	+	ENSMUSG00000065694	0.328933	0.61925	0.426324	0.585987
ENSMUSG00000055567.Unc80	1	66468367	66699148	Unc80	+	ENSMUSG00000055567	0.18238	0.155188	0.9	0.397882
ENSMUSG00000103375.Gm37181	1	66690630	66692356	Gm37181	-	ENSMUSG00000103375	0.532828	0.473769	0.448036	1
ENSMUSG00000026005.Rpe	1	66700831	66719805	Rpe	+	ENSMUSG00000026005	0.0349381	0	0.102607	0.166433
ENSMUSG00000026004.Kansl1l	1	66719248	66817562	Kansl1l	-	ENSMUSG00000026004	0.101092	0.003125	0.0845333	0.00683333
ENSMUSG00000102559.Gm37570	1	66765626	66768731	Gm37570	-	ENSMUSG00000102559	0.371278	NA	0.448917	0.9091
ENSMUSG00000102374.Gm38387	1	66769290	66771866	Gm38387	-	ENSMUSG00000102374	0.368125	0.667	0.254941	0.872182
ENSMUSG00000102776.Gm38162	1	66775511	66780107	Gm38162	+	ENSMUSG00000102776	0.372857	0.444667	0.706139	0.783562
ENSMUSG00000082057.Gm15789	1	66783913	66786445	Gm15789	+	ENSMUSG00000082057	0.2822	0.838621	0.355438	0.973792
ENSMUSG00000103706.6820402A03Rik	1	66793645	66796298	6820402A03Rik	-	ENSMUSG00000103706	1	0.5245	0.38525	0.881481
ENSMUSG00000103756.Gm37285	1	66799659	66800797	Gm37285	-	ENSMUSG00000103756	0.46625	0.727273	0.275629	0.944458
ENSMUSG00000103382.Gm37755	1	66812315	66814493	Gm37755	+	ENSMUSG00000103382	0.444852	0.7	0.775	1
ENSMUSG00000103553.Gm38218	1	66821226	66825914	Gm38218	-	ENSMUSG00000103553	0.661111	0.245214	0.77619	0.84643
ENSMUSG00000026003.Acadl	1	66830839	66863277	Acadl	-	ENSMUSG00000026003	0.125762	0.106622	0.0256154	0.128215
ENSMUSG00000082769.Gm15793	1	66849108	66849602	Gm15793	-	ENSMUSG00000082769	0.619277	0.629723	0.258373	0.743333
ENSMUSG00000089420.Gm27934	1	66856641	66856703	Gm27934	+	ENSMUSG00000089420	0.290333	0.740714	0.87037	0.751905
ENSMUSG00000077328.Gm25832	1	66866797	66866926	Gm25832	+	ENSMUSG00000077328	0.481554	0.398706	0.565972	0.579381
ENSMUSG00000061816.Myl1	1	66924295	66945404	Myl1	-	ENSMUSG00000061816	0.63409	0.777714	0.331651	0.865748
ENSMUSG00000094191.Rpl31-ps14	1	66948563	66948940	Rpl31-ps14	-	ENSMUSG00000094191	0.623343	0.357333	0.624133	0.568436
ENSMUSG00000082212.Gm15826	1	66951829	66953469	Gm15826	+	ENSMUSG00000082212	0.310113	0.667	0.340538	0.911333
ENSMUSG00000026000.Lancl1	1	67000517	67038872	Lancl1	-	ENSMUSG00000026000	0.150333	0.0331032	0.0535	0.241015
ENSMUSG00000025991.Cps1	1	67123026	67231259	Cps1	+	ENSMUSG00000025991	0.325	0.382783	0.138571	0.423542
ENSMUSG00000086204.Gm15668	1	67249200	67323609	Gm15668	+	ENSMUSG00000086204	0.141273	NA	0.609433	0.985714
ENSMUSG00000077745.Gm26342	1	67257224	67257352	Gm26342	+	ENSMUSG00000077745	0.384385	0.444571	0.335511	0.656967
ENSMUSG00000082473.Kif22-ps	1	67585053	67587036	Kif22-ps	+	ENSMUSG00000082473	0.629106	0.75	0.48073	0.973685
ENSMUSG00000095282.Gm22548	1	67616975	67617052	Gm22548	+	ENSMUSG00000095282	NA	0.609407	0.0444444	0.791792
ENSMUSG00000085075.Gm15669	1	67792481	67805324	Gm15669	+	ENSMUSG00000085075	0.784583	0.666889	0.479167	0.682526
ENSMUSG00000104395.Gm37957	1	67903230	67905532	Gm37957	+	ENSMUSG00000104395	0.5	0.440429	0.203125	0.523667
ENSMUSG00000096031.Gm23189	1	67973676	67973777	Gm23189	+	ENSMUSG00000096031	0.293571	0.625	0.333389	0.773148
ENSMUSG00000087329.Gm15671	1	68024243	68025763	Gm15671	+	ENSMUSG00000087329	0.415244	1	0.687667	0.966667
ENSMUSG00000062209.Erbb4	1	68032186	69108059	Erbb4	-	ENSMUSG00000062209	0.0723958	0.134263	0.0457737	0.102333
ENSMUSG00000102449.Gm37100	1	68115195	68116547	Gm37100	-	ENSMUSG00000102449	0.492463	0.6255	0.436889	0.818459
ENSMUSG00000083795.Gm15670	1	68293280	68293726	Gm15670	-	ENSMUSG00000083795	0.538889	0.827185	0.822222	0.887727
ENSMUSG00000080539.Gm25542	1	68384942	68385035	Gm25542	-	ENSMUSG00000080539	0.149988	0.559311	0.428667	0.961905
ENSMUSG00000103307.Gm19335	1	68591618	68593686	Gm19335	-	ENSMUSG00000103307	0.897385	0.743229	0.776083	0.8
ENSMUSG00000104508.Gm37735	1	68639424	68640829	Gm37735	-	ENSMUSG00000104508	0.394889	0.3497	0.625	0.531375
ENSMUSG00000103642.Gm37769	1	68711037	68713405	Gm37769	-	ENSMUSG00000103642	0.319164	0.152792	0.53048	0.762095
ENSMUSG00000103809.Gm37061	1	68758485	68761727	Gm37061	-	ENSMUSG00000103809	0.384615	0.185278	0.488	0.818381
ENSMUSG00000087514.Gm16076	1	69091913	69106740	Gm16076	-	ENSMUSG00000087514	0.01332	0.0372561	0.0195806	0.0173438
ENSMUSG00000084332.Gm8840	1	69130914	69131299	Gm8840	-	ENSMUSG00000084332	0.333	0.82	0.49947	0.817911
ENSMUSG00000101387.Pced1c-ps	1	69377321	69378071	Pced1c-ps	+	ENSMUSG00000101387	0.504715	0.687574	0.511438	0.988886
ENSMUSG00000099804.Gm28497	1	69441056	69444084	Gm28497	+	ENSMUSG00000099804	0.763206	0.757717	0.706036	0.967375
ENSMUSG00000100354.Gm29113	1	69490357	69493788	Gm29113	-	ENSMUSG00000100354	0.439302	0.735033	0.564549	0.752352
ENSMUSG00000101156.Gm29114	1	69513932	69547707	Gm29114	+	ENSMUSG00000101156	0.68075	0.693833	0.510626	0.925974
ENSMUSG00000025997.Ikzf2	1	69531214	69687245	Ikzf2	-	ENSMUSG00000025997	0.111089	0.100687	0.0240706	0.0828431
ENSMUSG00000100815.Gm29112	1	69595036	69598522	Gm29112	-	ENSMUSG00000100815	0.521929	0.577363	0.655559	0.886028
ENSMUSG00000099954.Gm28112	1	69660187	69662061	Gm28112	-	ENSMUSG00000099954	0.627	0.93664	0.410494	0.877907
ENSMUSG00000103402.Gm37930	1	69770868	69772753	Gm37930	+	ENSMUSG00000103402	0.629944	0.876398	0.7335	0.876253
ENSMUSG00000053153.Spag16	1	69826970	70725132	Spag16	+	ENSMUSG00000053153	0.34999	0.584045	0.015873	0.889546
ENSMUSG00000089345.Gm22665	1	69921473	69921747	Gm22665	-	ENSMUSG00000089345	0.43181	0.845854	0.508889	0.9445
ENSMUSG00000080524.Gm23879	1	69955004	69955129	Gm23879	-	ENSMUSG00000080524	0.569795	0.366444	0.457167	0.690208
ENSMUSG00000101730.Gm28580	1	70067968	70068055	Gm28580	-	ENSMUSG00000101730	0.264071	0.709857	0.759364	1
ENSMUSG00000103052.Gm38272	1	70310512	70312911	Gm38272	-	ENSMUSG00000103052	0.285833	0.629458	0.688462	0.936402
ENSMUSG00000104287.Gm37456	1	70571435	70577271	Gm37456	-	ENSMUSG00000104287	0.5489	0.544533	0.162231	0.581933
ENSMUSG00000075952.Gm23422	1	70596815	70596921	Gm23422	+	ENSMUSG00000075952	0.860069	0.8265	0.651071	0.936912
ENSMUSG00000045648.Vwc2l	1	70725715	70885397	Vwc2l	+	ENSMUSG00000045648	0.261	0.305456	0.256623	0.662797
ENSMUSG00000026196.Bard1	1	71027498	71103146	Bard1	-	ENSMUSG00000026196	0.0148	0.0435982	0.0456044	0.269444
ENSMUSG00000089965.Gm16236	1	71039652	71040030	Gm16236	-	ENSMUSG00000089965	0.655556	0.5292	0.515	0.924008
ENSMUSG00000101551.Gm8870	1	71155246	71156020	Gm8870	-	ENSMUSG00000101551	0.669183	0.856233	0.421591	0.973467
ENSMUSG00000050296.Abca12	1	71242276	71414910	Abca12	-	ENSMUSG00000050296	0.647407	0.816068	0.488647	0.855344
ENSMUSG00000101617.Gm6947	1	71493737	71493814	Gm6947	-	ENSMUSG00000101617	0.679574	0.675589	0.686955	0.87125
ENSMUSG00000026192.Atic	1	71557150	71579631	Atic	+	ENSMUSG00000026192	0.0866944	0.015276	0.133757	0
ENSMUSG00000026193.Fn1	1	71585520	71653200	Fn1	-	ENSMUSG00000026193	0.00682895	0.0228194	0.0196275	0.151241
ENSMUSG00000073652.Apol7d	1	71652837	71662843	Apol7d	+	ENSMUSG00000073652	0.007825	0.00373333	0	0.345912
ENSMUSG00000101834.Gm5829	1	71709705	71710055	Gm5829	-	ENSMUSG00000101834	0.60959	0.891667	0.438543	0.781024
ENSMUSG00000100319.Gm5256	1	71714048	71714924	Gm5256	-	ENSMUSG00000100319	0.494798	0.815028	0.710556	0.854944
ENSMUSG00000102689.Gm37217	1	71843090	71846610	Gm37217	-	ENSMUSG00000102689	0.646933	0.8875	1	0.841444
ENSMUSG00000099707.Gm8883	1	71888112	71891204	Gm8883	+	ENSMUSG00000099707	0.464447	0.703993	0.728897	0.893302
ENSMUSG00000101211.Gm28818	1	71894068	71917125	Gm28818	-	ENSMUSG00000101211	0.594349	0.918816	0.401375	0.953611
ENSMUSG00000101848.4933417E11Rik	1	71958998	72005195	4933417E11Rik	-	ENSMUSG00000101848	0.572417	0.769822	0.8	0.767833
ENSMUSG00000101764.4930556G22Rik	1	71983681	72038731	4930556G22Rik	-	ENSMUSG00000101764	0.203119	0.4845	0.379744	0.887583
ENSMUSG00000059483.Gm5528	1	72004288	72004767	Gm5528	+	ENSMUSG00000059483	0.628571	0.859185	0.940182	0.795639
ENSMUSG00000101496.Gm8885	1	72087857	72088454	Gm8885	+	ENSMUSG00000101496	0.421907	0.664973	0.875	0.9
ENSMUSG00000102123.Gm4319	1	72107155	72122001	Gm4319	-	ENSMUSG00000102123	0.363307	0.558628	0.443824	0.842821
ENSMUSG00000039395.Mreg	1	72159442	72212307	Mreg	-	ENSMUSG00000039395	0.00482222	0.0325521	0.005	0.33345
ENSMUSG00000094655.Gm25360	1	72226240	72226430	Gm25360	+	ENSMUSG00000094655	0.0151515	0.170437	0.217523	0.45
ENSMUSG00000094050.Gm23472	1	72236946	72237136	Gm23472	+	ENSMUSG00000094050	0.0867059	0.149961	0.180495	0.292403
ENSMUSG00000093956.Gm24497	1	72244213	72244403	Gm24497	+	ENSMUSG00000093956	0.0347222	0.0978889	0.105875	0.2494
ENSMUSG00000093843.Gm25939	1	72255008	72255198	Gm25939	+	ENSMUSG00000093843	0.126299	0.0935676	0.11942	0.270588
ENSMUSG00000026189.Pecr	1	72259167	72284314	Pecr	-	ENSMUSG00000026189	0.228333	0.245018	0.101111	0.395833
ENSMUSG00000026188.Tmem169	1	72284369	72303104	Tmem169	+	ENSMUSG00000026188	0.192089	0.228375	0.0831078	0.402778
ENSMUSG00000026187.Xrcc5	1	72307427	72394952	Xrcc5	+	ENSMUSG00000026187	0.0285204	0.0788578	0.016451	0.381459
ENSMUSG00000039372.March4	1	72427112	72536930	2022-03-04	-	ENSMUSG00000039372	0.0717456	0.203114	0.0148938	0.237292
ENSMUSG00000085812.Gm15843	1	72459499	72460027	Gm15843	+	ENSMUSG00000085812	0.749	0.806914	0.632652	0.874111
ENSMUSG00000039354.Smarcal1	1	72583251	72633134	Smarcal1	+	ENSMUSG00000039354	0.170273	0.16563	0.0492286	0.263798
ENSMUSG00000110712.Gm39662	1	72641188	72642963	Gm39662	+	ENSMUSG00000110712	0.31388	0.319356	0.503745	0.797139
ENSMUSG00000039342.Ankar	1	72642980	72700579	Ankar	-	ENSMUSG00000039342	0.494048	0.716002	0.449517	0.89525
ENSMUSG00000110487.Gm18035	1	72692864	72693452	Gm18035	+	ENSMUSG00000110487	0.784333	0.614833	0.532212	0.6
ENSMUSG00000110596.Gm45859	1	72706289	72706502	Gm45859	-	ENSMUSG00000110596	0.245196	0.534537	0.566667	0.626008
ENSMUSG00000046330.Rpl37a	1	72711290	72713813	Rpl37a	+	ENSMUSG00000046330	0.0709903	0.210474	0.142593	0.304515
ENSMUSG00000039323.Igfbp2	1	72824503	72852474	Igfbp2	+	ENSMUSG00000039323	0.034358	0.056214	0.0310463	0.0652941
ENSMUSG00000026185.Igfbp5	1	72857932	72874884	Igfbp5	-	ENSMUSG00000026185	0.110515	0.0992452	0.0280476	0.0309375
ENSMUSG00000101968.1700027A15Rik	1	72984844	73025507	1700027A15Rik	+	ENSMUSG00000101968	0.421798	0.696248	0.555556	0.814893
ENSMUSG00000026182.Tnp1	1	73015074	73015909	Tnp1	-	ENSMUSG00000026182	0.632649	0.513007	0.627786	0.969827
ENSMUSG00000102266.Gm38106	1	73206890	73209423	Gm38106	-	ENSMUSG00000102266	0.518159	0.652541	0.809944	0.773857
ENSMUSG00000101112.Gm29185	1	73269064	73306360	Gm29185	+	ENSMUSG00000101112	0.522622	0.452627	0.194444	1
ENSMUSG00000100697.Gm29184	1	73311717	73312050	Gm29184	-	ENSMUSG00000100697	0.750167	0.75	0.581264	0.733657
ENSMUSG00000099877.Pinc	1	73390775	73407569	Pinc	-	ENSMUSG00000099877	0.574543	0.609498	0.572179	0.86789
ENSMUSG00000098697.Gm27315	1	73392246	73392399	Gm27315	+	ENSMUSG00000098697	0.299883	0.673224	0.455555	0.888846
ENSMUSG00000101812.D530049I02Rik	1	73398968	73430790	D530049I02Rik	+	ENSMUSG00000101812	0.432667	0.713333	0.360267	0.944389
ENSMUSG00000100044.Gm9553	1	73512046	73513041	Gm9553	+	ENSMUSG00000100044	0.397398	0.880833	0.546778	0.737647
ENSMUSG00000100444.C530043A13Rik	1	73522095	73529790	C530043A13Rik	-	ENSMUSG00000100444	0.584281	0.831667	0.375	1
ENSMUSG00000100429.Gm29186	1	73528937	73536349	Gm29186	+	ENSMUSG00000100429	0.505059	0.7468	0.560126	1
ENSMUSG00000100301.6030407O03Rik	1	73618088	73864466	6030407O03Rik	-	ENSMUSG00000100301	0.311711	0.711378	0.667508	0.799359
ENSMUSG00000101344.Gm29183	1	73750321	73841917	Gm29183	-	ENSMUSG00000101344	0.529714	0.575944	0.467056	0.842436
ENSMUSG00000088666.Gm25329	1	73763710	73763835	Gm25329	+	ENSMUSG00000088666	0.530241	0.758576	0.712333	0.806705
ENSMUSG00000098504.Mir6351	1	73855477	73855575	Mir6351	-	ENSMUSG00000098504	0.689	0.875706	0.42925	0.841048
ENSMUSG00000055322.Tns1	1	73910231	74124449	Tns1	-	ENSMUSG00000055322	0.0153744	0.109917	0.116539	0.142041
ENSMUSG00000061815.Rufy4	1	74125541	74148223	Rufy4	+	ENSMUSG00000061815	0.0546538	0.239967	0.338361	0.236493
ENSMUSG00000026180.Cxcr2	1	74153989	74161246	Cxcr2	+	ENSMUSG00000026180	0.52209	0.655231	0.681356	0.96
ENSMUSG00000048480.Cxcr1	1	74191785	74194631	Cxcr1	-	ENSMUSG00000048480	0.370825	0.8335	0.30574	0.696521
ENSMUSG00000087820.Mir1928	1	74206554	74206620	Mir1928	-	ENSMUSG00000087820	0.382367	0.405897	0.543929	0.814923
ENSMUSG00000094768.Gm25524	1	74212813	74212919	Gm25524	+	ENSMUSG00000094768	0.4316	0.563381	0.3255	0.83151
ENSMUSG00000006304.Arpc2	1	74236084	74268209	Arpc2	+	ENSMUSG00000006304	0.0890625	0.0085873	0.1447	0.267753
ENSMUSG00000064272.Gpbar1	1	74278550	74279624	Gpbar1	+	ENSMUSG00000064272	0.494154	0.706481	0.332514	0.872925
ENSMUSG00000006299.Aamp	1	74279840	74284738	Aamp	-	ENSMUSG00000006299	0.0379985	0.0416667	0.04165	0.0566633
ENSMUSG00000101503.Gm28364	1	74281161	74281866	Gm28364	+	ENSMUSG00000101503	0.554637	0.633839	0.651709	0.973427
ENSMUSG00000026179.Pnkd	1	74284930	74353694	Pnkd	+	ENSMUSG00000026179	0.0131297	0.0361111	0.0538535	0.0541349
ENSMUSG00000103013.Gm37503	1	74287542	74287860	Gm37503	-	ENSMUSG00000103013	0.0888772	0.415275	0.159347	0.831175
ENSMUSG00000006301.Tmbim1	1	74288247	74305622	Tmbim1	-	ENSMUSG00000006301	0.0928933	0.234048	0.321952	0.813077
ENSMUSG00000099931.Gm29358	1	74295603	74298867	Gm29358	+	ENSMUSG00000099931	0.612167	0.617667	0.526774	0.6835
ENSMUSG00000103403.Gm37931	1	74307848	74310713	Gm37931	+	ENSMUSG00000103403	0.145	0.158643	0.243824	0.983042
ENSMUSG00000073650.Catip	1	74362108	74369321	Catip	+	ENSMUSG00000073650	0.379867	0.34319	0.399396	0.72054
ENSMUSG00000026177.Slc11a1	1	74375195	74386062	Slc11a1	+	ENSMUSG00000026177	0.59275	0.638783	0.40801	0.911076
ENSMUSG00000026176.Ctdsp1	1	74391509	74397285	Ctdsp1	+	ENSMUSG00000026176	0.00787815	0.025367	0.0558772	0.269992
ENSMUSG00000065468.Mir26b	1	74394310	74394394	Mir26b	+	ENSMUSG00000065468	0.417084	0.620418	0.512927	0.884641
ENSMUSG00000026175.Vil1	1	74409376	74435559	Vil1	+	ENSMUSG00000026175	0.397207	0.696792	0.385474	0.853778
ENSMUSG00000033364.Usp37	1	74435511	74544284	Usp37	-	ENSMUSG00000033364	0.54988	0.557194	0.602872	0.781473
ENSMUSG00000103227.Gm37733	1	74500340	74503301	Gm37733	-	ENSMUSG00000103227	0.133333	0.560615	0.0556389	0.971154
ENSMUSG00000026174.Cnot9	1	74506058	74530842	Cnot9	+	ENSMUSG00000026174	0.0325226	0.0037594	0.0463304	0.0371237
ENSMUSG00000026173.Plcd4	1	74542888	74567794	Plcd4	+	ENSMUSG00000026173	0.393722	0.37394	0.450713	0.509958
ENSMUSG00000026135.Zfp142	1	74565127	74588246	Zfp142	-	ENSMUSG00000026135	0.0808904	0.0153333	0.0984211	0.180985
ENSMUSG00000093155.Gm25035	1	74586896	74586972	Gm25035	-	ENSMUSG00000093155	0.208333	0.0768333	0.0799154	0.163389
ENSMUSG00000026172.Bcs1l	1	74588289	74592443	Bcs1l	+	ENSMUSG00000026172	0.0756583	0.010506	0.0889412	0.183485
ENSMUSG00000026171.Rnf25	1	74593748	74601397	Rnf25	-	ENSMUSG00000026171	0.2503	0.258311	0.1334	0.39
ENSMUSG00000033276.Stk36	1	74601445	74636894	Stk36	+	ENSMUSG00000033276	0.222625	0.200639	0.0734	0.39619
ENSMUSG00000033257.Ttll4	1	74661745	74703730	Ttll4	+	ENSMUSG00000033257	0.148382	0.0729167	0.146056	0.228939
ENSMUSG00000026170.Cyp27a1	1	74713574	74737892	Cyp27a1	+	ENSMUSG00000026170	0.311296	0.424647	0.645906	0.876282
ENSMUSG00000006542.Prkag3	1	74738922	74749221	Prkag3	-	ENSMUSG00000006542	0.191244	0.258361	0.201864	0.909472
ENSMUSG00000098351.Gm27507	1	74764798	74764890	Gm27507	+	ENSMUSG00000098351	0.4096	0.871024	0.562458	0.843142
ENSMUSG00000033227.Wnt6	1	74771892	74785322	Wnt6	+	ENSMUSG00000033227	0.0461667	0.0586153	0.0766569	0.0311053
ENSMUSG00000099472.Gm29539	1	74774943	74777405	Gm29539	-	ENSMUSG00000099472	0.382071	0.545212	0.531524	0.93
ENSMUSG00000026167.Wnt10a	1	74791516	74804179	Wnt10a	+	ENSMUSG00000026167	0.153425	0.133146	0.192194	0.156606
ENSMUSG00000089964.Gm16582	1	74850895	74879953	Gm16582	+	ENSMUSG00000089964	0.356521	0.323029	0.0356667	0.347867
ENSMUSG00000090071.Cdk5r2	1	74854934	74857732	Cdk5r2	+	ENSMUSG00000090071	0.0158206	0.0641625	0.0588235	0.129768
ENSMUSG00000055197.Fev	1	74881509	74885419	Fev	-	ENSMUSG00000055197	0.0360052	0.0331432	0.0267744	0.0184766
ENSMUSG00000006546.Cryba2	1	74889934	74893143	Cryba2	-	ENSMUSG00000006546	0.169512	0.193642	0.0208125	0.282271
ENSMUSG00000065616.Mir375	1	74900658	74900721	Mir375	-	ENSMUSG00000065616	0.123238	0.214336	0.189138	0.215098
ENSMUSG00000047021.Cfap65	1	74902071	74935599	Cfap65	-	ENSMUSG00000047021	0.283138	0.48047	0.204256	0.724212
ENSMUSG00000089653.Gm15841	1	74902371	74907653	Gm15841	+	ENSMUSG00000089653	0.358189	0.496666	0.226844	0.244854
ENSMUSG00000006538.Ihh	1	74945315	74951672	Ihh	-	ENSMUSG00000006538	0.116474	0.03125	0.0305833	0.245967
ENSMUSG00000103145.Gm37744	1	74954252	74955841	Gm37744	+	ENSMUSG00000103145	0.201564	0.290455	0.640017	0.535675
ENSMUSG00000026162.Nhej1	1	74967139	75125200	Nhej1	-	ENSMUSG00000026162	0.219848	0.295038	0.0085034	0.0222222
ENSMUSG00000026205.Slc23a3	1	75125541	75133890	Slc23a3	-	ENSMUSG00000026205	0.512219	0.529289	0.476259	0.759109
ENSMUSG00000033159.Cnppd1	1	75134554	75142711	Cnppd1	-	ENSMUSG00000033159	0.0350526	0.0578596	0.0312292	0.0111181
ENSMUSG00000049339.Retreg2	1	75142778	75147913	Retreg2	+	ENSMUSG00000049339	0.0496579	0.0554426	0.028775	0.00735552
ENSMUSG00000026197.Zfand2b	1	75168646	75171629	Zfand2b	+	ENSMUSG00000026197	0.238181	0.270225	0.163518	0.256243
ENSMUSG00000026198.Abcb6	1	75171717	75180392	Abcb6	-	ENSMUSG00000026198	0.08605	0.123373	0.146078	0.291567
ENSMUSG00000099519.Gm29253	1	75171731	75185146	Gm29253	-	ENSMUSG00000099519	0.378413	0.629185	0.657912	0.927813
ENSMUSG00000033124.Atg9a	1	75180860	75192196	Atg9a	-	ENSMUSG00000033124	0.0959375	0.0987478	0.0434792	0.208064
ENSMUSG00000026199.Ankzf1	1	75192151	75199387	Ankzf1	+	ENSMUSG00000026199	0.119637	0.102157	0.0518319	0.229912
ENSMUSG00000026200.Glb1l	1	75198236	75210813	Glb1l	-	ENSMUSG00000026200	0.197694	0.236587	0.0628467	0.43067
ENSMUSG00000099204.Gm27943	1	75209613	75209728	Gm27943	-	ENSMUSG00000099204	0.179738	0.3858	0.125641	0.648619
ENSMUSG00000026201.Stk16	1	75210838	75215606	Stk16	+	ENSMUSG00000026201	0.180845	0.229202	0.0797941	0.423827
ENSMUSG00000026202.Tuba4a	1	75214228	75219865	Tuba4a	-	ENSMUSG00000026202	0.218992	0.140292	0.193611	0.258556
ENSMUSG00000096094.A630095N17Rik	1	75220095	75232102	A630095N17Rik	-	ENSMUSG00000096094	0.212144	0.414315	0.170083	0.639217
ENSMUSG00000118482.Gm50472	1	75229552	75229779	Gm50472	+	ENSMUSG00000118482	0.579578	0.793091	0.292567	0.874942
ENSMUSG00000026203.Dnajb2	1	75236406	75245692	Dnajb2	+	ENSMUSG00000026203	0.217869	0.17846	0.162294	0.183333
ENSMUSG00000026204.Ptprn	1	75247027	75264502	Ptprn	-	ENSMUSG00000026204	0.167994	0.230412	0.17805	0.391146
ENSMUSG00000101840.Gm28294	1	75252322	75257427	Gm28294	+	ENSMUSG00000101840	0.426208	0.475502	0.18534	0.634765
ENSMUSG00000033061.Resp18	1	75272199	75278415	Resp18	-	ENSMUSG00000033061	0.321381	0.380647	0.233242	0.669823
ENSMUSG00000100556.Gm28902	1	75272605	75275652	Gm28902	+	ENSMUSG00000100556	0.339667	0.53337	0.17287	0.790895
ENSMUSG00000026209.Dnpep	1	75307896	75317990	Dnpep	-	ENSMUSG00000026209	0.0630588	0.0307692	0.10362	0.191778
ENSMUSG00000026208.Des	1	75360329	75368579	Des	+	ENSMUSG00000026208	0.261178	0.274185	0.200825	0.873137
ENSMUSG00000085653.Gm15179	1	75368212	75375012	Gm15179	-	ENSMUSG00000085653	0.394998	0.258422	0.283822	0.88261
ENSMUSG00000026207.Speg	1	75375297	75432320	Speg	+	ENSMUSG00000026207	0.330745	0.197929	0.226716	0.850725
ENSMUSG00000086053.Gm15178	1	75392131	75396363	Gm15178	-	ENSMUSG00000086053	0.787417	0.858692	0.1875	0.973519
ENSMUSG00000033021.Gmppa	1	75435930	75443179	Gmppa	+	ENSMUSG00000033021	0.0824359	0.257282	0.165629	0.474219
ENSMUSG00000033007.Asic4	1	75450436	75474343	Asic4	+	ENSMUSG00000033007	0.417321	0.445828	0.326603	0.359366
ENSMUSG00000102605.Gm37264	1	75468570	75470761	Gm37264	-	ENSMUSG00000102605	0.561524	0.457167	0.639917	0.705017
ENSMUSG00000032997.Chpf	1	75474569	75479307	Chpf	-	ENSMUSG00000032997	0.0927	0.0834135	0.006915	0.20893
ENSMUSG00000026211.Obsl1	1	75479310	75506452	Obsl1	-	ENSMUSG00000026211	0.165737	0.234622	0.132147	0.195371
ENSMUSG00000051703.Tmem198	1	75479532	75485705	Tmem198	+	ENSMUSG00000051703	0.0832387	0.0582514	0.00622579	0.2518
ENSMUSG00000032968.Inha	1	75507077	75510366	Inha	+	ENSMUSG00000032968	0.3345	0.460903	0.236836	0.466607
ENSMUSG00000082745.Gm15181	1	75514107	75514283	Gm15181	-	ENSMUSG00000082745	0.458181	0.691037	0.342857	0.840517
ENSMUSG00000026213.Stk11ip	1	75521529	75537335	Stk11ip	+	ENSMUSG00000026213	0.0929143	0.15679	0.135014	0.21231
ENSMUSG00000082059.Gm15183	1	75542211	75542558	Gm15183	+	ENSMUSG00000082059	0.459122	0.82075	0.307642	0.889583
ENSMUSG00000006576.Slc4a3	1	75546266	75562172	Slc4a3	+	ENSMUSG00000006576	0.102668	0.366533	0.316562	0.406375
ENSMUSG00000083244.Gm15180	1	75568083	75568574	Gm15180	+	ENSMUSG00000083244	0.282524	0.7248	0.5084	0.775733
ENSMUSG00000082528.Gm15182	1	75624654	75626329	Gm15182	+	ENSMUSG00000082528	0.416846	0.5134	0.644171	0.969875
ENSMUSG00000082012.Gm5257	1	75636390	75637179	Gm5257	+	ENSMUSG00000082012	0.535163	0.599379	0.652398	0.958317
ENSMUSG00000099996.Gm29065	1	76016658	76018756	Gm29065	-	ENSMUSG00000099996	0.43525	1	0.399472	0.593917
ENSMUSG00000101763.Gm29068	1	76110181	76110580	Gm29068	-	ENSMUSG00000101763	0.364578	0.910231	0.266596	0.90855
ENSMUSG00000100827.Gm29069	1	76420692	76528422	Gm29069	+	ENSMUSG00000100827	0.7837	0.791087	0.717213	0.960024
ENSMUSG00000100553.Gm17751	1	76489133	76502028	Gm17751	+	ENSMUSG00000100553	0	0.5552	0.259939	1
ENSMUSG00000098611.Mir6343	1	76509560	76509643	Mir6343	+	ENSMUSG00000098611	0.587756	0.733333	1	0.733333
ENSMUSG00000100534.Gm816	1	76890472	77027792	Gm816	-	ENSMUSG00000100534	0.461111	0.651727	0.575008	0.730136
ENSMUSG00000102904.Gm38265	1	77143227	77146992	Gm38265	-	ENSMUSG00000102904	0.929326	0.791259	0.387167	0.844719
ENSMUSG00000089326.Gm25974	1	77144753	77144846	Gm25974	+	ENSMUSG00000089326	0.6	1	0.333	0.571
ENSMUSG00000026235.Epha4	1	77367185	77515088	Epha4	-	ENSMUSG00000026235	0.0272963	0.0152035	0.0393472	0.0379086
ENSMUSG00000099141.Mir6352	1	77496653	77496768	Mir6352	-	ENSMUSG00000099141	0.133375	0.148867	0.240529	1
ENSMUSG00000101849.Gm28386	1	77515280	77517128	Gm28386	+	ENSMUSG00000101849	0.0270351	0.0114271	0.0210526	0.0269697
ENSMUSG00000101506.Gm28385	1	77570672	77570963	Gm28385	+	ENSMUSG00000101506	NA	0.801747	0.706912	0.836875
ENSMUSG00000065215.Gm26263	1	77898283	77898446	Gm26263	-	ENSMUSG00000065215	0.62231	0.733296	0.196976	1
ENSMUSG00000102052.Gm28387	1	77942966	77972376	Gm28387	-	ENSMUSG00000102052	0.343833	0.429271	0.308956	0.4084
ENSMUSG00000004872.Pax3	1	78101267	78197134	Pax3	-	ENSMUSG00000004872	0.105329	0.177217	0.156577	0.0568452
ENSMUSG00000118426.Gm2102	1	78216732	78217476	Gm2102	-	ENSMUSG00000118426	0.0272987	0.0228991	0.00833333	0.0987815
ENSMUSG00000032908.Sgpp2	1	78310345	78420289	Sgpp2	+	ENSMUSG00000032908	0.0865578	0.215514	0.132083	0.0683056
ENSMUSG00000099561.Gm28410	1	78325628	78340106	Gm28410	-	ENSMUSG00000099561	0.331469	0.735478	0.727584	0.824086
ENSMUSG00000102945.Gm37884	1	78375614	78376431	Gm37884	+	ENSMUSG00000102945	0.707333	0.652605	0.393036	0.91675
ENSMUSG00000026245.Farsb	1	78417975	78488897	Farsb	-	ENSMUSG00000026245	0.00226531	0.0431975	0.0134259	0.0551346
ENSMUSG00000101798.Gm28995	1	78433352	78433612	Gm28995	+	ENSMUSG00000101798	0.771139	0.743436	0.500206	0.913917
ENSMUSG00000104018.4833412K13Rik	1	78465448	78466926	4833412K13Rik	-	ENSMUSG00000104018	0.689271	0.754133	0.837347	0.83741
ENSMUSG00000090486.BC035947	1	78497026	78512158	BC035947	-	ENSMUSG00000090486	0.389924	0.621351	0.408	0.966054
ENSMUSG00000012187.Mogat1	1	78510991	78538173	Mogat1	+	ENSMUSG00000012187	0.25113	0.430037	0.469876	0.814346
ENSMUSG00000099364.5730419F03Rik	1	78595031	78609508	5730419F03Rik	-	ENSMUSG00000099364	0.3125	0.110606	0.1825	1
ENSMUSG00000100562.Gm29611	1	78615467	78620165	Gm29611	+	ENSMUSG00000100562	0.291222	0.765583	0.2045	0.77504
ENSMUSG00000032883.Acsl3	1	78657825	78707743	Acsl3	+	ENSMUSG00000032883	0.091565	0.0267604	0.0515971	0.195291
ENSMUSG00000079470.Utp14b	1	78658038	78671512	Utp14b	+	ENSMUSG00000079470	0.0573981	0.0241296	0.0197444	0.139943
ENSMUSG00000099377.Gm6159	1	78783136	78784859	Gm6159	-	ENSMUSG00000099377	0.746321	0.624073	0.791455	0.916625
ENSMUSG00000099706.Gm29536	1	78791623	79224511	Gm29536	-	ENSMUSG00000099706	0.553821	0.667	0.621212	0.915142
ENSMUSG00000047330.Kcne4	1	78816758	78820028	Kcne4	+	ENSMUSG00000047330	0.705808	0.52848	0.722686	0.83681
ENSMUSG00000101324.Gm29187	1	78821258	78822652	Gm29187	+	ENSMUSG00000101324	0.788315	0.857364	0.541927	0.840533
ENSMUSG00000072978.Gm5830	1	78967637	78968079	Gm5830	-	ENSMUSG00000072978	0.495115	0.806091	0.746483	0.807417
ENSMUSG00000050711.Scg2	1	79434669	79440120	Scg2	-	ENSMUSG00000050711	0.208333	0.483485	0.463722	0.586711
ENSMUSG00000099562.Gm19027	1	79505803	79507157	Gm19027	-	ENSMUSG00000099562	0.72373	1	0.53975	1
ENSMUSG00000077782.Gm24160	1	79513739	79513864	Gm24160	-	ENSMUSG00000077782	0.512783	0.581187	0.2605	0.75314
ENSMUSG00000054702.Ap1s3	1	79606876	79671972	Ap1s3	-	ENSMUSG00000054702	0.0720259	0.101011	0.165333	0.0458296
ENSMUSG00000102235.Gm37886	1	79619522	79621034	Gm37886	-	ENSMUSG00000102235	0.741583	0.556667	1	0.915074
ENSMUSG00000073643.Wdfy1	1	79702262	79776143	Wdfy1	-	ENSMUSG00000073643	0	0.112719	0.154881	0.246478
ENSMUSG00000104497.Gm10555	1	79762717	79764507	Gm10555	+	ENSMUSG00000104497	0.421444	0.337778	0.482683	0.687376
ENSMUSG00000026248.Mrpl44	1	79776018	79781445	Mrpl44	+	ENSMUSG00000026248	0	0.18256	0.172844	0.304958
ENSMUSG00000026249.Serpine2	1	79794197	79861180	Serpine2	-	ENSMUSG00000026249	0.575348	0.891792	0.748959	0.882894
ENSMUSG00000067106.Gm5529	1	79922536	79923426	Gm5529	-	ENSMUSG00000067106	0.713925	0.759392	0.70236	0.780861
ENSMUSG00000100397.Gm28071	1	79957580	79958057	Gm28071	+	ENSMUSG00000100397	0.381833	0.717667	0.683396	0.937
ENSMUSG00000099753.Gm28058	1	80098622	80098885	Gm28058	+	ENSMUSG00000099753	0.695294	1	0.805845	0.887764
ENSMUSG00000096297.Gm23934	1	80135466	80135572	Gm23934	+	ENSMUSG00000096297	0.515031	0.796273	0.541212	0.877121
ENSMUSG00000102518.Gm38339	1	80146973	80148801	Gm38339	-	ENSMUSG00000102518	0.93	0.83131	0.885571	0.789521
ENSMUSG00000099552.9830004L10Rik	1	80184719	80192073	9830004L10Rik	+	ENSMUSG00000099552	0.576133	0.720117	0.757727	0.814037
ENSMUSG00000043230.Fam124b	1	80198706	80218473	Fam124b	-	ENSMUSG00000043230	0.393374	0.828517	0.409909	0.678857
ENSMUSG00000101257.2310015K22Rik	1	80225044	80228792	2310015K22Rik	+	ENSMUSG00000101257	0.483167	0.577164	0.467294	0.696125
ENSMUSG00000103404.Gm37932	1	80255031	80256197	Gm37932	-	ENSMUSG00000103404	0.676884	0.8	0.487278	1
ENSMUSG00000004364.Cul3	1	80264923	80340480	Cul3	-	ENSMUSG00000004364	0.0255833	0.000925926	0.0375	0.0473627
ENSMUSG00000103076.Gm37902	1	80274731	80276413	Gm37902	-	ENSMUSG00000103076	0.963	0.342333	0.375048	0.983614
ENSMUSG00000103525.Gm37262	1	80326177	80327994	Gm37262	-	ENSMUSG00000103525	0.30955	0.607857	0.383962	0.9375
ENSMUSG00000101722.Gm29125	1	80382822	80386251	Gm29125	+	ENSMUSG00000101722	0.59252	0.697878	0.638336	0.881555
ENSMUSG00000090637.Gm6189	1	80383104	80385185	Gm6189	-	ENSMUSG00000090637	0.551552	0.7208	0.647395	1
ENSMUSG00000101483.1700016L21Rik	1	80445932	80479867	1700016L21Rik	+	ENSMUSG00000101483	0.470542	1	0.140778	0.918889
ENSMUSG00000110100.Gm45261	1	80449597	80461448	Gm45261	-	ENSMUSG00000110100	0.591727	0.6005	0.5	0.799576
ENSMUSG00000038608.Dock10	1	80501073	80758527	Dock10	-	ENSMUSG00000038608	0.00876316	0.130925	0.257867	0.281102
ENSMUSG00000103192.Gm37645	1	80666009	80669564	Gm37645	-	ENSMUSG00000103192	0.571778	0.573591	0.51398	0.897619
ENSMUSG00000104488.Gm38062	1	80728809	80730664	Gm38062	-	ENSMUSG00000104488	0.255667	0.687112	0.443792	0.801233
ENSMUSG00000102721.A630081D01Rik	1	80747222	80749054	A630081D01Rik	-	ENSMUSG00000102721	0.767238	1	0.769	0.769197
ENSMUSG00000099949.Gm29124	1	80897654	80898105	Gm29124	-	ENSMUSG00000099949	NA	0.82828	0.70175	0.775667
ENSMUSG00000099918.Gm28066	1	80949426	80949897	Gm28066	+	ENSMUSG00000099918	0.654593	0.667	0.2145	0.787
ENSMUSG00000054976.Nyap2	1	81076950	81341764	Nyap2	+	ENSMUSG00000054976	0.70298	0.352905	0.625568	0.609776
ENSMUSG00000104029.Gm37210	1	81520338	81522341	Gm37210	-	ENSMUSG00000104029	0.484939	0.815548	0.285	0.9375
ENSMUSG00000101986.Gm6198	1	81554157	81557483	Gm6198	-	ENSMUSG00000101986	0.878708	0.921902	0.404354	0.913542
ENSMUSG00000087008.Gm5530	1	81741985	81742969	Gm5530	-	ENSMUSG00000087008	0.620111	0.669667	0.478974	0.807389
ENSMUSG00000100561.Gm7516	1	81797241	81797946	Gm7516	+	ENSMUSG00000100561	0.833	0.799707	0.460021	0.9344
ENSMUSG00000103571.Gm37114	1	82105180	82106983	Gm37114	+	ENSMUSG00000103571	0.744137	0.720692	0.650824	0.95549
ENSMUSG00000098797.Mir6344	1	82131916	82132019	Mir6344	+	ENSMUSG00000098797	0.64025	0.959052	0.449881	0.931667
ENSMUSG00000055980.Irs1	1	82233101	82291416	Irs1	-	ENSMUSG00000055980	0.00902778	0.121693	0.0704444	0.0170647
ENSMUSG00000022591.Gm9747	1	82233112	82235933	Gm9747	+	ENSMUSG00000022591	0.556614	0.6434	0.458621	0.926462
ENSMUSG00000026142.Rhbdd1	1	82316452	82445366	Rhbdd1	+	ENSMUSG00000026142	0.2211	0.192344	0.215861	0.495824
ENSMUSG00000104493.Gm19552	1	82352217	82355049	Gm19552	+	ENSMUSG00000104493	0.677333	0.844028	0.777778	0.881634
ENSMUSG00000100786.Gm28940	1	82392493	82402746	Gm28940	-	ENSMUSG00000100786	0.133333	0.475036	0.319286	0.804444
ENSMUSG00000096779.Gm22112	1	82396697	82396817	Gm22112	-	ENSMUSG00000096779	0.329818	0.771909	0.571758	0.811976
ENSMUSG00000067158.Col4a4	1	82448423	82586849	Col4a4	-	ENSMUSG00000067158	0.355174	0.643964	0.334764	0.969365
ENSMUSG00000079465.Col4a3	1	82586921	82722059	Col4a3	+	ENSMUSG00000079465	0.344759	0.623564	0.334463	0.967022
ENSMUSG00000065055.n-R5s213	1	82635013	82635110	n-R5s213	+	ENSMUSG00000065055	0.647756	0.728331	0.398678	0.827375
ENSMUSG00000097564.C430014B12Rik	1	82691928	82725169	C430014B12Rik	-	ENSMUSG00000097564	0.169719	0.185776	0.170938	0.124327
ENSMUSG00000026150.Mff	1	82724890	82752394	Mff	+	ENSMUSG00000026150	0.25	0.241368	0.267828	0.166819
ENSMUSG00000101450.Gm28941	1	82739691	82740707	Gm28941	+	ENSMUSG00000101450	0.388889	0.976167	0.497125	0.876
ENSMUSG00000026149.Tm4sf20	1	82756649	82768461	Tm4sf20	-	ENSMUSG00000026149	0.490682	0.323889	0.468984	0.843075
ENSMUSG00000114299.Gm47791	1	82770824	82771243	Gm47791	-	ENSMUSG00000114299	0.529173	0.816172	0.565094	0.941583
ENSMUSG00000099771.Gm19257	1	82777028	82777210	Gm19257	-	ENSMUSG00000099771	0.361182	0.853427	0.629705	0.882205
ENSMUSG00000102280.Gm36999	1	82806423	82807468	Gm36999	-	ENSMUSG00000102280	0.539825	0.564604	0.712729	0.790686
ENSMUSG00000100170.Gm28942	1	82819835	82820377	Gm28942	+	ENSMUSG00000100170	0.0859861	0.385417	0.0291375	0.854078
ENSMUSG00000100744.Gm17764	1	82822471	82822861	Gm17764	-	ENSMUSG00000100744	0.107393	0.583409	0.175836	0.825818
ENSMUSG00000093782.Gm22396	1	82839446	82839498	Gm22396	+	ENSMUSG00000093782	0.0858259	0.0582028	0.00953333	0.18878
ENSMUSG00000026159.Agfg1	1	82839483	82901182	Agfg1	+	ENSMUSG00000026159	0.0747228	0.0640017	0.0089375	0.217412
ENSMUSG00000113880.A030005L19Rik	1	82913325	82914130	A030005L19Rik	+	ENSMUSG00000113880	0.379	0.614889	0.7284	0.859949
ENSMUSG00000113973.A030014E15Rik	1	82924917	82925712	A030014E15Rik	+	ENSMUSG00000113973	0.62741	0.704764	0.279667	0.776
ENSMUSG00000113846.Gm6217	1	82930571	82931399	Gm6217	-	ENSMUSG00000113846	0.532	0.819033	0.707117	0.812615
ENSMUSG00000113084.A030003K21Rik	1	82942559	82943388	A030003K21Rik	-	ENSMUSG00000113084	0.557417	0.797125	0.82674	0.924033
ENSMUSG00000113925.Gm7544	1	82955186	82956013	Gm7544	-	ENSMUSG00000113925	0.485864	0.75124	0.60975	0.885417
ENSMUSG00000114011.Gm47955	1	82960286	82960924	Gm47955	+	ENSMUSG00000114011	0.510833	0.828833	0.192273	0.986979
ENSMUSG00000113097.Gm47959	1	83000548	83001480	Gm47959	+	ENSMUSG00000113097	0.657019	0.693417	0.595333	0.980933
ENSMUSG00000101784.Gm7553	1	83003482	83004907	Gm7553	-	ENSMUSG00000101784	0.846623	0.729432	0.578367	0.885096
ENSMUSG00000038496.Slc19a3	1	83012523	83038448	Slc19a3	-	ENSMUSG00000038496	0.04025	0.235571	0.17493	0.468519
ENSMUSG00000100432.Gm7539	1	83015393	83016022	Gm7539	+	ENSMUSG00000100432	0.373667	0.481353	0.8856	0.827333
ENSMUSG00000100190.Krtap28-10	1	83041524	83042480	Krtap28-10	-	ENSMUSG00000100190	0.713917	0.723164	0.507417	1
ENSMUSG00000113267.Gm47969	1	83044932	83045946	Gm47969	+	ENSMUSG00000113267	0.705972	0.625188	0.427921	0.882167
ENSMUSG00000104423.A030005K14Rik	1	83058286	83059378	A030005K14Rik	-	ENSMUSG00000104423	0.638473	0.626353	0.679062	0.943901
ENSMUSG00000101315.Krtap28-13	1	83060930	83061921	Krtap28-13	+	ENSMUSG00000101315	0.670544	0.720461	0.863636	0.941552
ENSMUSG00000099691.Gm29518	1	83067102	83067473	Gm29518	+	ENSMUSG00000099691	0.664878	0.802203	0.7276	0.860898
ENSMUSG00000026166.Ccl20	1	83116766	83119167	Ccl20	+	ENSMUSG00000026166	0.278625	0.493321	0.333333	0.732142
ENSMUSG00000101173.Gm29519	1	83157984	83159017	Gm29519	+	ENSMUSG00000101173	0.12493	0.469344	0.439267	0.754298
ENSMUSG00000053161.Daw1	1	83159752	83210574	Daw1	+	ENSMUSG00000053161	0.422836	0.590262	0.473532	0.754296
ENSMUSG00000101896.Gm6244	1	83212044	83212884	Gm6244	-	ENSMUSG00000101896	0.519821	0.818978	0.940881	0.851456
ENSMUSG00000084443.n-R5s214	1	83216671	83216791	n-R5s214	-	ENSMUSG00000084443	0.571	0.604	NA	0.963333
ENSMUSG00000026163.Sphkap	1	83254139	83408200	Sphkap	-	ENSMUSG00000026163	0.151215	0.49401	0.405182	0.713315
ENSMUSG00000079140.Gm6374	1	83314513	83315300	Gm6374	+	ENSMUSG00000079140	0.36144	0.572705	0.532596	0.756091
ENSMUSG00000104374.Gm37517	1	83331298	83332586	Gm37517	-	ENSMUSG00000104374	0.747405	0.661344	0.441692	0.555479
ENSMUSG00000104219.Gm37989	1	83426596	83427398	Gm37989	-	ENSMUSG00000104219	0.528292	0.848967	0.384267	0.9846
ENSMUSG00000100580.4933436I20Rik	1	83659550	83911644	4933436I20Rik	-	ENSMUSG00000100580	0.481628	0.782989	0.824045	0.958806
ENSMUSG00000094946.Gm25754	1	83795912	83796032	Gm25754	+	ENSMUSG00000094946	0.594745	0.692308	0.571778	0.973333
ENSMUSG00000077736.Gm24555	1	83921918	83922041	Gm24555	+	ENSMUSG00000077736	0.486909	0.75879	0.816449	0.6002
ENSMUSG00000045658.Pid1	1	84036296	84364180	Pid1	-	ENSMUSG00000045658	0.6549	0.674333	0.379583	0.7416
ENSMUSG00000102750.Gm37058	1	84132867	84134510	Gm37058	-	ENSMUSG00000102750	0.76599	0.566526	0.480646	0.937048
ENSMUSG00000101934.Gm18304	1	84168188	84168733	Gm18304	+	ENSMUSG00000101934	0.523658	0.847714	0.662311	0.834894
ENSMUSG00000098851.Mir6353	1	84218849	84218961	Mir6353	-	ENSMUSG00000098851	0.44785	0.465206	0.424333	0.510152
ENSMUSG00000036766.Dner	1	84369839	84696221	Dner	-	ENSMUSG00000036766	0.0792857	0.4334	0.203842	0.5
ENSMUSG00000104396.Gm37959	1	84392503	84395399	Gm37959	-	ENSMUSG00000104396	0.524783	0.786397	0.728238	1
ENSMUSG00000102481.Gm37925	1	84665189	84669443	Gm37925	-	ENSMUSG00000102481	0.825	0.757571	0.67237	0.870498
ENSMUSG00000093254.Mir5126	1	84695839	84695915	Mir5126	+	ENSMUSG00000093254	0.146966	0.22925	0.140557	0.411611
ENSMUSG00000026219.Trip12	1	84721189	84840516	Trip12	-	ENSMUSG00000026219	0.0553439	0.01737	0.0143667	0.125062
ENSMUSG00000103505.Gm38374	1	84807158	84809190	Gm38374	-	ENSMUSG00000103505	0.140433	0.333	0.241176	0.792833
ENSMUSG00000104503.Gm37738	1	84819968	84824683	Gm37738	-	ENSMUSG00000104503	0.292589	0.299375	0	0.84331
ENSMUSG00000073633.Fbxo36	1	84839841	84900487	Fbxo36	+	ENSMUSG00000073633	0.0112941	0.0170796	0.0141971	0
ENSMUSG00000026220.Slc16a14	1	84905898	84935134	Slc16a14	-	ENSMUSG00000026220	0.0875443	0.330009	0.131466	0.456437
ENSMUSG00000118590.AC167036.1	1	84958982	84964572	AC167036.1	+	ENSMUSG00000118590	0.650401	0.70847	0.482772	0.771938
ENSMUSG00000099693.Gm29284	1	84990638	84993032	Gm29284	-	ENSMUSG00000099693	0.172735	0.676292	0.769231	0.875538
ENSMUSG00000052477.C130026I21Rik	1	84992690	85270566	C130026I21Rik	-	ENSMUSG00000052477	0.450333	0.764827	0.562795	0.73525
ENSMUSG00000064281.Rpl19-ps1	1	85012114	85012704	Rpl19-ps1	+	ENSMUSG00000064281	0.743014	0.844341	0.739694	0.781871
ENSMUSG00000098842.Gm27907	1	85012367	85012446	Gm27907	+	ENSMUSG00000098842	0.736483	0.849676	0.799711	0.847988
ENSMUSG00000118640.AC167036.2	1	85027954	85028844	AC167036.2	-	ENSMUSG00000118640	0.586305	0.737103	0.670213	0.795815
ENSMUSG00000061852.Gm7582	1	85039065	85041958	Gm7582	-	ENSMUSG00000061852	0.614889	0.745022	0.513067	0.858667
ENSMUSG00000089976.Gm2389	1	85061154	85062642	Gm2389	+	ENSMUSG00000089976	0.439229	0.814639	0.8605	0.7767
ENSMUSG00000101279.Gm18342	1	85067394	85080236	Gm18342	-	ENSMUSG00000101279	0.637689	0.610471	0.319357	0.603479
ENSMUSG00000089844.A530032D15Rik	1	85083069	85109853	A530032D15Rik	-	ENSMUSG00000089844	0.565904	0.676427	0.523856	0.591187
ENSMUSG00000073631.Gm10553	1	85099512	85101074	Gm10553	+	ENSMUSG00000073631	0.310492	0.699926	0.366738	0.728222
ENSMUSG00000072109.A530040E14Rik	1	85105946	85114035	A530040E14Rik	+	ENSMUSG00000072109	0.512311	0.728611	0.648667	0.613765
ENSMUSG00000090128.Gm16038	1	85115319	85117237	Gm16038	+	ENSMUSG00000090128	0.240667	0.6645	0.478117	0.722065
ENSMUSG00000090186.Gm7592	1	85156812	85157699	Gm7592	-	ENSMUSG00000090186	0.654939	0.783708	0.567988	0.849279
ENSMUSG00000089716.Gm6264	1	85159764	85194260	Gm6264	+	ENSMUSG00000089716	0.503667	0.47381	0.701348	0.74
ENSMUSG00000079457.Gm7609	1	85199613	85213786	Gm7609	+	ENSMUSG00000079457	0.402444	0.596095	0.60875	0.503778
ENSMUSG00000118618.AC123856.1	1	85199613	85203171	AC123856.1	+	ENSMUSG00000118618	0.402444	0.596095	0.60875	0.503778
ENSMUSG00000090252.Gm16028	1	85246851	85255465	Gm16028	+	ENSMUSG00000090252	0.456617	0.55846	0.482985	0.642745
ENSMUSG00000079455.Gm16026	1	85266698	85285491	Gm16026	+	ENSMUSG00000079455	0.428424	0.620667	0.701385	0.708561
ENSMUSG00000091199.Gm2619	1	85308659	85327285	Gm2619	-	ENSMUSG00000091199	0.613417	0.2889	0.107843	0.771
ENSMUSG00000089652.Gm16025	1	85326729	85342615	Gm16025	+	ENSMUSG00000089652	0.698819	0.457262	0.272222	0.79175
ENSMUSG00000089937.Gm7281	1	85332716	85342086	Gm7281	-	ENSMUSG00000089937	0.679263	0.860636	0.426738	0.61105
ENSMUSG00000118591.AC147806.1	1	85484252	85485142	AC147806.1	-	ENSMUSG00000118591	0.660357	0.734867	0.537657	0.761639
ENSMUSG00000101751.Gm2427	1	85501090	85514604	Gm2427	+	ENSMUSG00000101751	0.328167	0.502792	0.408231	0.528
ENSMUSG00000089714.Gm16092	1	85511133	85527161	Gm16092	-	ENSMUSG00000089714	0.69263	0.765153	0.631333	0.777854
ENSMUSG00000118607.AC147806.2	1	85526602	85552178	AC147806.2	+	ENSMUSG00000118607	0.661111	0.695589	0.633417	0.824667
ENSMUSG00000118632.AC147806.3	1	85526690	85539198	AC147806.3	+	ENSMUSG00000118632	0.661111	0.697631	0.592095	0.811667
ENSMUSG00000094127.G530012D18Rik	1	85575676	85577295	G530012D18Rik	+	ENSMUSG00000094127	0.448639	0.734064	0.675885	0.697614
ENSMUSG00000070034.Sp110	1	85576899	85598817	Sp110	-	ENSMUSG00000070034	0.406684	0.590049	0.599429	0.609608
ENSMUSG00000090103.Gm16094	1	85599286	85599839	Gm16094	+	ENSMUSG00000090103	0.457514	0.66467	0.635275	0.694467
ENSMUSG00000070031.Sp140	1	85600378	85645037	Sp140	+	ENSMUSG00000070031	0.502846	0.671619	0.353492	0.643962
ENSMUSG00000073628.Gm10552	1	85604085	85611896	Gm10552	-	ENSMUSG00000073628	0.540433	0.538533	0.2514	0.711354
ENSMUSG00000090246.Gm17017	1	85641222	85650585	Gm17017	-	ENSMUSG00000090246	0.648311	0.49575	0.287444	0.796636
ENSMUSG00000026222.Sp100	1	85649988	85709998	Sp100	+	ENSMUSG00000026222	0.647829	0.369688	0.256852	0.733478
ENSMUSG00000064414.n-R5s215	1	85674882	85674985	n-R5s215	+	ENSMUSG00000064414	0.501944	0.748111	0.656212	0.846633
ENSMUSG00000052760.A630001G21Rik	1	85717083	85778643	A630001G21Rik	-	ENSMUSG00000052760	0.784933	0.739371	0.52381	1
ENSMUSG00000098634.Mir8096	1	85751948	85752074	Mir8096	+	ENSMUSG00000098634	0.353871	0.669269	0.386562	0.802725
ENSMUSG00000094834.Gm25472	1	85763794	85763871	Gm25472	+	ENSMUSG00000094834	0.402762	0.68625	0.588956	0.82029
ENSMUSG00000100217.9930111H07Rik	1	85775271	85784694	9930111H07Rik	+	ENSMUSG00000100217	0.564778	0.73845	0.550146	0.734243
ENSMUSG00000092932.Gm22906	1	85784713	85784962	Gm22906	+	ENSMUSG00000092932	0.349824	0.523842	0.611621	0.852517
ENSMUSG00000036707.Cab39	1	85793441	85851576	Cab39	+	ENSMUSG00000036707	0.0202031	0.20754	0.222317	0.131313
ENSMUSG00000026223.Itm2c	1	85894281	85908675	Itm2c	+	ENSMUSG00000026223	0.171166	0.279355	0.216507	0.341176
ENSMUSG00000026224.4933407L21Rik	1	85928483	85940624	4933407L21Rik	+	ENSMUSG00000026224	0.188833	0.458222	0.268642	0.969636
ENSMUSG00000099767.Gm28884	1	85933247	85937332	Gm28884	-	ENSMUSG00000099767	0.330512	0.316667	0.326533	1
ENSMUSG00000049608.Gpr55	1	85938318	85961007	Gpr55	-	ENSMUSG00000049608	0.252778	0.6181	0.643056	0.908533
ENSMUSG00000100108.Gm28100	1	85972365	85986917	Gm28100	-	ENSMUSG00000100108	0.537933	0.844335	0.490795	0.917718
ENSMUSG00000099342.Gm18180	1	86014403	86015886	Gm18180	-	ENSMUSG00000099342	0.566217	0.859467	0.591931	0.7415
ENSMUSG00000026226.Spata3	1	86016816	86029958	Spata3	+	ENSMUSG00000026226	0.392729	0.618083	0.712039	0.627333
ENSMUSG00000026227.2810459M11Rik	1	86045863	86055456	2810459M11Rik	+	ENSMUSG00000026227	0.0914706	0.4046	0.101923	0.293259
ENSMUSG00000026229.Psmd1	1	86064387	86139151	Psmd1	+	ENSMUSG00000026229	0.0372206	0.171031	0.2217	0.358659
ENSMUSG00000077274.Gm22786	1	86087301	86087422	Gm22786	+	ENSMUSG00000077274	0.495256	0.647278	0.701817	0.881538
ENSMUSG00000026228.Htr2b	1	86099026	86111970	Htr2b	-	ENSMUSG00000026228	0.25	0.57925	0.3	0.858905
ENSMUSG00000103272.Gm37914	1	86120883	86123561	Gm37914	+	ENSMUSG00000103272	0.3755	0.466583	0.366825	0.909619
ENSMUSG00000094638.Gm21972	1	86133637	86162788	Gm21972	+	ENSMUSG00000094638	0.541	0.768306	0.615183	1
ENSMUSG00000062590.Armc9	1	86154780	86278284	Armc9	+	ENSMUSG00000062590	0.125	0.157535	0.111183	0.276819
ENSMUSG00000087538.Gm16341	1	86275509	86301375	Gm16341	-	ENSMUSG00000087538	0.285091	0.30197	0.213733	0.670163
ENSMUSG00000079445.B3gnt7	1	86302832	86307305	B3gnt7	+	ENSMUSG00000079445	0.110571	0.119231	0.110649	0.200831
ENSMUSG00000099644.Gm28626	1	86303195	86304059	Gm28626	-	ENSMUSG00000099644	0.1254	0.0985263	0.0995093	0.102107
ENSMUSG00000091806.Gm5258	1	86323267	86323593	Gm5258	+	ENSMUSG00000091806	0.610475	0.751111	0.708319	0.888397
ENSMUSG00000101853.Gm28627	1	86328039	86328873	Gm28627	+	ENSMUSG00000101853	0.609833	0.836096	0.791167	0.966667
ENSMUSG00000026234.Ncl	1	86344719	86359400	Ncl	-	ENSMUSG00000026234	0.00647222	0.00694444	0.00347222	0.0173655
ENSMUSG00000064837.Snora75	1	86351169	86351301	Snora75	-	ENSMUSG00000064837	0.41859	0.266481	0.375667	0.934778
ENSMUSG00000104627.Mir3535	1	86351981	86352127	Mir3535	-	ENSMUSG00000104627	0.466708	0.52775	0.423314	0.983286
ENSMUSG00000064696.Gm24148	1	86352008	86352087	Gm24148	-	ENSMUSG00000064696	0.414852	0.595214	0.38475	0.985375
ENSMUSG00000064823.Snord82	1	86356261	86356330	Snord82	-	ENSMUSG00000064823	0.233333	0.374157	0.365667	0.798835
ENSMUSG00000073627.C130036L24Rik	1	86359574	86373791	C130036L24Rik	+	ENSMUSG00000073627	0.0128861	0.0169173	0.0226786	0.0523769
ENSMUSG00000110510.Gm45908	1	86377100	86378276	Gm45908	-	ENSMUSG00000110510	0.442278	0.703156	0.38791	0.876944
ENSMUSG00000026237.Nmur1	1	86386303	86426228	Nmur1	-	ENSMUSG00000026237	0.767075	0.731678	0.360104	0.85
ENSMUSG00000036574.Tex44	1	86426329	86428052	Tex44	+	ENSMUSG00000036574	0.74545	0.729744	0.379667	0.95
ENSMUSG00000101328.Rpl30-ps6	1	86473659	86474006	Rpl30-ps6	+	ENSMUSG00000101328	0.0997961	0.307103	0.0667361	0.883264
ENSMUSG00000026238.Ptma	1	86526726	86530712	Ptma	+	ENSMUSG00000026238	0.0025	0	0.00188	0.00389222
ENSMUSG00000026239.Pde6d	1	86542994	86582629	Pde6d	-	ENSMUSG00000026239	0.0570392	0.0490098	0.023985	0.0698776
ENSMUSG00000102927.Gm37152	1	86580058	86581232	Gm37152	+	ENSMUSG00000102927	0.44325	0.565304	0.47975	0.827806
ENSMUSG00000026240.Cops7b	1	86582904	86609375	Cops7b	+	ENSMUSG00000026240	0.033287	0.141211	0.0176635	0.10483
ENSMUSG00000084468.Gm22955	1	86637552	86637608	Gm22955	-	ENSMUSG00000084468	0.611	0.555467	0.338364	0.768578
ENSMUSG00000103609.Gm37022	1	86638201	86640454	Gm37022	+	ENSMUSG00000103609	0.634806	0.648571	0.288438	0.80598
ENSMUSG00000026241.Nppc	1	86666291	86670571	Nppc	-	ENSMUSG00000026241	0.125908	0.111029	0.181862	0.34145
ENSMUSG00000053333.Dis3l2	1	86703808	87050095	Dis3l2	+	ENSMUSG00000053333	0.0798125	0.234071	0.0911824	0.319617
ENSMUSG00000100225.Gm29097	1	86764944	86765365	Gm29097	-	ENSMUSG00000100225	0.666467	0.739714	0.2669	0.855944
ENSMUSG00000100768.Gm29055	1	86774819	86776528	Gm29055	+	ENSMUSG00000100768	0.75025	0.640527	0.520119	0.878235
ENSMUSG00000104121.Gm37485	1	86801075	86804027	Gm37485	+	ENSMUSG00000104121	0.356842	0.654545	0.260588	0.979167
ENSMUSG00000102383.Gm38142	1	86826101	86829655	Gm38142	+	ENSMUSG00000102383	0.2532	0.8122	0	0.523529
ENSMUSG00000104400.Gm38010	1	86834995	86837778	Gm38010	+	ENSMUSG00000104400	0.5556	0.765152	0.443944	0.78325
ENSMUSG00000102293.Gm37541	1	86874350	86876664	Gm37541	+	ENSMUSG00000102293	0.753377	0.629778	0.7588	0.757545
ENSMUSG00000102649.Gm38021	1	86893573	86895132	Gm38021	+	ENSMUSG00000102649	0.471578	0.269444	0.367593	0.925714
ENSMUSG00000084106.Gm6136	1	86908793	86909683	Gm6136	-	ENSMUSG00000084106	0.731045	0.912931	0.748667	0.95081
ENSMUSG00000102571.Gm37967	1	86917992	86920656	Gm37967	+	ENSMUSG00000102571	0.522267	0.421036	0.453471	0.880392
ENSMUSG00000099401.Gm28375	1	86929387	87057596	Gm28375	-	ENSMUSG00000099401	0.540194	0.680444	0.598436	0.881481
ENSMUSG00000102956.Gm37017	1	86988270	86989016	Gm37017	+	ENSMUSG00000102956	0.678569	0.79175	0.6075	0.904786
ENSMUSG00000103984.Gm37447	1	87036723	87039650	Gm37447	+	ENSMUSG00000103984	0.314123	0.563412	0.346681	0.442667
ENSMUSG00000101940.Akp-ps1	1	87067672	87071098	Akp-ps1	+	ENSMUSG00000101940	0.365533	0.482316	0.558485	0.745667
ENSMUSG00000101625.Gm29371	1	87080171	87096418	Gm29371	+	ENSMUSG00000101625	0.700567	0.793079	0.620453	0.918256
ENSMUSG00000026246.Alppl2	1	87086694	87089928	Alppl2	-	ENSMUSG00000026246	0.473264	0.502847	0.557225	0.703641
ENSMUSG00000079440.Alpi	1	87098002	87101606	Alpi	-	ENSMUSG00000079440	0.873737	0.8404	0.451088	0.876097
ENSMUSG00000100940.Gm29372	1	87116321	87117158	Gm29372	-	ENSMUSG00000100940	0.4375	0.699744	0.225	0.824487
ENSMUSG00000036500.Akp3	1	87124973	87127912	Akp3	+	ENSMUSG00000036500	0.436045	0.579792	0.623964	0.70345
ENSMUSG00000099839.Gm29374	1	87142874	87146983	Gm29374	-	ENSMUSG00000099839	0.365617	0.625425	0.570598	0.883372
ENSMUSG00000026247.Ecel1	1	87147655	87156521	Ecel1	-	ENSMUSG00000026247	0.201648	0.273762	0.19014	0.317613
ENSMUSG00000036480.Prss56	1	87183313	87188405	Prss56	+	ENSMUSG00000036480	0.457139	0.2642	0.260585	0.869184
ENSMUSG00000026251.Chrnd	1	87190607	87200070	Chrnd	+	ENSMUSG00000026251	0.44404	0.601165	0.299208	0.937583
ENSMUSG00000026253.Chrng	1	87204657	87212694	Chrng	+	ENSMUSG00000026253	0.536506	0.651162	0.226042	0.863152
ENSMUSG00000026254.Eif4e2	1	87213914	87240488	Eif4e2	+	ENSMUSG00000026254	0.0793922	0.0291667	0.108917	0.0770833
ENSMUSG00000088318.Gm26187	1	87251148	87251248	Gm26187	+	ENSMUSG00000088318	0.251298	0.86125	0.255567	0.902583
ENSMUSG00000026255.Efhd1	1	87264363	87310839	Efhd1	+	ENSMUSG00000026255	0.0504499	0.123604	0.00855556	0.0229778
ENSMUSG00000089821.Efhd1os	1	87264481	87265174	Efhd1os	-	ENSMUSG00000089821	0.106527	0.128135	0.0140316	0.0749574
ENSMUSG00000048000.Gigyf2	1	87326998	87450796	Gigyf2	+	ENSMUSG00000048000	0.0767431	0.141683	0.0802812	0.185514
ENSMUSG00000095281.Gm22549	1	87341455	87341561	Gm22549	-	ENSMUSG00000095281	0.509167	0.695897	0.3281	0.873765
ENSMUSG00000079436.Kcnj13	1	87386363	87394729	Kcnj13	-	ENSMUSG00000079436	0.408489	0.857143	0.234333	0.878759
ENSMUSG00000089613.Gm23504	1	87415255	87415349	Gm23504	-	ENSMUSG00000089613	0.542963	0.561723	0.7878	0.895833
ENSMUSG00000026258.Snorc	1	87470271	87475482	Snorc	+	ENSMUSG00000026258	0.451254	0.791028	0.609587	0.587095
ENSMUSG00000026259.Ngef	1	87476834	87573870	Ngef	-	ENSMUSG00000026259	0.557212	0.751177	0.377346	0.838833
ENSMUSG00000079434.Neu2	1	87509889	87597845	Neu2	+	ENSMUSG00000079434	0.079035	0.158107	0.0384688	0.405038
ENSMUSG00000091123.Gm17181	1	87514175	87514297	Gm17181	+	ENSMUSG00000091123	0.46735	0.324367	0.532076	0.87042
ENSMUSG00000090994.Gm6153	1	87543635	87544692	Gm6153	-	ENSMUSG00000090994	0.280158	0.499972	0.398314	0.74981
ENSMUSG00000026288.Inpp5d	1	87620312	87720507	Inpp5d	+	ENSMUSG00000026288	0.680721	0.772347	0.656038	0.903312
ENSMUSG00000026289.Atg16l1	1	87755870	87792428	Atg16l1	+	ENSMUSG00000026289	0.0535714	0.128376	0.0986	0.216104
ENSMUSG00000087968.Gm25395	1	87776938	87777209	Gm25395	+	ENSMUSG00000087968	0.497513	0.7908	0.551026	0.807417
ENSMUSG00000089281.Scarna6	1	87784556	87784820	Scarna6	+	ENSMUSG00000089281	0.298429	0.831183	0.4625	1
ENSMUSG00000056055.Sag	1	87803680	87845158	Sag	+	ENSMUSG00000056055	0.499	0.698929	0.44531	0.803145
ENSMUSG00000070738.Dgkd	1	87853287	87945180	Dgkd	+	ENSMUSG00000070738	0.0200702	0.108154	0.164969	0.236662
ENSMUSG00000101942.Gm19582	1	87853347	87854299	Gm19582	-	ENSMUSG00000101942	0.038875	0.126279	0.0697686	0.174451
ENSMUSG00000103996.4833421G17Rik	1	87865073	87865916	4833421G17Rik	+	ENSMUSG00000103996	0.575	0.2	0.833333	0.829519
ENSMUSG00000103591.Gm38365	1	87897540	87900532	Gm38365	+	ENSMUSG00000103591	0.555556	0.615955	0.602282	0.943214
ENSMUSG00000005501.Usp40	1	87945119	88008551	Usp40	-	ENSMUSG00000005501	0.338204	0.255149	0.108282	0.449999
ENSMUSG00000095942.Gm25198	1	88015924	88016033	Gm25198	+	ENSMUSG00000095942	0.440833	0.791856	0.728448	0.569654
ENSMUSG00000084021.Gm5832	1	88022381	88023962	Gm5832	+	ENSMUSG00000084021	0.326728	0.837308	0.713115	0.875182
ENSMUSG00000083478.Gm15375	1	88025211	88026059	Gm15375	+	ENSMUSG00000083478	0.319018	0.265296	0.688646	0.770089
ENSMUSG00000118514.AC087801.1	1	88037600	88038803	AC087801.1	+	ENSMUSG00000118514	0.494038	0.794652	0.558378	0.834852
ENSMUSG00000090165.Ugt1a10	1	88055388	88219004	Ugt1a10	+	ENSMUSG00000090165	0.65	0.549188	0.22963	0.685037
ENSMUSG00000092220.Gm20528	1	88055393	88218584	Gm20528	-	ENSMUSG00000092220	0.322329	0.556643	0.318797	0.513997
ENSMUSG00000118583.AC087801.2	1	88061124	88062355	AC087801.2	+	ENSMUSG00000118583	0.619545	0.888889	0.520923	0.666667
ENSMUSG00000090175.Ugt1a9	1	88070800	88218997	Ugt1a9	+	ENSMUSG00000090175	0.486111	0.438614	0.506333	0.9
ENSMUSG00000089675.Ugt1a8	1	88087813	88219004	Ugt1a8	+	ENSMUSG00000089675	0.751681	0.500133	0.480073	0.856816
ENSMUSG00000090124.Ugt1a7c	1	88095062	88220002	Ugt1a7c	+	ENSMUSG00000090124	0.744889	0.83297	0.60708	0.899288
ENSMUSG00000082837.Gm15373	1	88097918	88098131	Gm15373	+	ENSMUSG00000082837	0.614436	0.658378	0.35	0.869606
ENSMUSG00000090145.Ugt1a6b	1	88103252	88219003	Ugt1a6b	+	ENSMUSG00000090145	0.44088	0.675	0.467476	0.770119
ENSMUSG00000084195.Gm15372	1	88126776	88127609	Gm15372	+	ENSMUSG00000084195	0.475	0.566463	0.507083	0.841333
ENSMUSG00000081261.Gm15370	1	88129581	88129833	Gm15370	+	ENSMUSG00000081261	0.355262	0.508889	0.625	0.667
ENSMUSG00000054545.Ugt1a6a	1	88134809	88218997	Ugt1a6a	+	ENSMUSG00000054545	0.594891	0.633171	0.329292	0.664854
ENSMUSG00000081602.Gm15369	1	88146376	88146769	Gm15369	+	ENSMUSG00000081602	0.778833	0.5	0.0709608	0.731528
ENSMUSG00000082513.Gm15374	1	88151038	88151881	Gm15374	+	ENSMUSG00000082513	0.521918	0.830667	0.396822	0.863727
ENSMUSG00000082677.Gm15371	1	88153788	88154571	Gm15371	+	ENSMUSG00000082677	0.647795	0.863511	0.5184	0.909625
ENSMUSG00000089943.Ugt1a5	1	88166012	88218997	Ugt1a5	+	ENSMUSG00000089943	0.231188	0.453786	0.304937	0.800694
ENSMUSG00000118621.AC087801.3	1	88178301	88178390	AC087801.3	+	ENSMUSG00000118621	0.550889	0.880451	0.652948	0.92504
ENSMUSG00000081488.Gm15368	1	88186662	88187519	Gm15368	+	ENSMUSG00000081488	0.527952	1	0.991111	0.910625
ENSMUSG00000083277.Gm15376	1	88191901	88192683	Gm15376	+	ENSMUSG00000083277	0.812185	0.0333333	0.402742	0.772904
ENSMUSG00000090171.Ugt1a2	1	88200601	88218997	Ugt1a2	+	ENSMUSG00000090171	0.660611	0.598465	0.322983	0.942133
ENSMUSG00000081984.Dnajb3	1	88204732	88205782	Dnajb3	-	ENSMUSG00000081984	0.222879	0.431298	0.264412	0.977539
ENSMUSG00000089960.Ugt1a1	1	88211959	88218997	Ugt1a1	+	ENSMUSG00000089960	0.515193	0.553896	0.378136	0.614811
ENSMUSG00000079429.Mroh2a	1	88226986	88262289	Mroh2a	+	ENSMUSG00000079429	0.357578	0.523897	0.454528	0.606978
ENSMUSG00000044783.Hjurp	1	88262471	88277633	Hjurp	-	ENSMUSG00000044783	0.215187	0.21895	0.292	0.341808
ENSMUSG00000036251.Trpm8	1	88277661	88389293	Trpm8	+	ENSMUSG00000036251	0.192991	0.194523	0.271909	0.304986
ENSMUSG00000085420.4930453O03Rik	1	88347489	88352930	4930453O03Rik	-	ENSMUSG00000085420	0.505113	0.7275	0.287581	0.805617
ENSMUSG00000026295.Spp2	1	88406961	88426438	Spp2	+	ENSMUSG00000026295	0.571227	0.738074	0.626086	0.851526
ENSMUSG00000099553.Gm29538	1	88443969	88462608	Gm29538	-	ENSMUSG00000099553	0.15044	0.577933	0.32686	0.808667
ENSMUSG00000100908.Gm28888	1	88459683	88465558	Gm28888	+	ENSMUSG00000100908	0.356202	0.495494	0.301024	0.945142
ENSMUSG00000062310.Glrp1	1	88499871	88510066	Glrp1	-	ENSMUSG00000062310	0.3662	0.408318	0.606756	0.942216
ENSMUSG00000100798.Gm19589	1	88551517	88562167	Gm19589	+	ENSMUSG00000100798	0.704317	0.756479	0.40939	0.7734
ENSMUSG00000104057.Gm38130	1	88653085	88654845	Gm38130	+	ENSMUSG00000104057	0.507757	0.876972	0.386189	0.87419
ENSMUSG00000100367.Gm29336	1	88656308	88658100	Gm29336	+	ENSMUSG00000100367	0.342375	0.464167	0.585	0.933417
ENSMUSG00000049866.Arl4c	1	88673125	88702221	Arl4c	-	ENSMUSG00000049866	0.0197829	0.0419593	0.0295808	0.0877193
ENSMUSG00000101736.Gm29335	1	88722366	88722824	Gm29335	-	ENSMUSG00000101736	0.358552	0.867663	0.566708	0.790098
ENSMUSG00000097398.Platr5	1	88754890	88755736	Platr5	+	ENSMUSG00000097398	0.8205	0.856767	0.522019	0.901515
ENSMUSG00000099848.Gm29337	1	88868475	88875410	Gm29337	-	ENSMUSG00000099848	0.5355	0.843333	0.664222	0.786867
ENSMUSG00000101333.Gm4753	1	88932319	88933573	Gm4753	+	ENSMUSG00000101333	0.553275	0.613556	0.765625	0.824242
ENSMUSG00000099378.1700067G17Rik	1	89016113	89022210	1700067G17Rik	+	ENSMUSG00000099378	0.132208	0.284262	0.296529	0.821959
ENSMUSG00000099544.Gm18699	1	89048974	89049216	Gm18699	+	ENSMUSG00000099544	0.532069	0.507456	0.660906	0.899236
ENSMUSG00000036206.Sh3bp4	1	89070415	89155068	Sh3bp4	+	ENSMUSG00000036206	0.0114087	0.072539	0.0190947	0.0838596
ENSMUSG00000102700.Gm38312	1	89097073	89098818	Gm38312	+	ENSMUSG00000102700	0.0625	0.0909119	0	0.204354
ENSMUSG00000102083.Gm5259	1	89256182	89256981	Gm5259	-	ENSMUSG00000102083	0.49532	0.744271	0.289259	0.861952
ENSMUSG00000101288.Gm28342	1	89302719	89358144	Gm28342	-	ENSMUSG00000101288	0.540175	0.735429	0.355891	0.947694
ENSMUSG00000099938.C030007H22Rik	1	89360342	89406133	C030007H22Rik	-	ENSMUSG00000099938	0.602658	0.629167	0.704743	0.853611
ENSMUSG00000055013.Agap1	1	89454806	89897617	Agap1	+	ENSMUSG00000055013	0.016663	0	0.00791607	0.0555556
ENSMUSG00000104114.Gm37297	1	89483438	89485821	Gm37297	+	ENSMUSG00000104114	0.6467	0.709833	0.661062	0.747597
ENSMUSG00000088371.Gm25180	1	89563360	89563474	Gm25180	+	ENSMUSG00000088371	0.689948	0.622538	0.400883	0.914958
ENSMUSG00000101662.Gm28499	1	89568765	89576602	Gm28499	+	ENSMUSG00000101662	0.482332	0.574229	0.2775	0.851038
ENSMUSG00000102009.4933400F21Rik	1	89650529	89683908	4933400F21Rik	-	ENSMUSG00000102009	0.607374	0.641502	0.558698	0.963325
ENSMUSG00000088775.Gm26037	1	89684802	89685112	Gm26037	+	ENSMUSG00000088775	0.468308	0.860563	0.573848	0.968692
ENSMUSG00000103252.Gm37521	1	89825481	89827525	Gm37521	+	ENSMUSG00000103252	0.391487	0.675957	0.7875	0.961812
ENSMUSG00000034486.Gbx2	1	89927956	89931179	Gbx2	-	ENSMUSG00000034486	0.0170947	0.0346286	0.01836	0.0314953
ENSMUSG00000092627.D130058E05Rik	1	89930234	89933290	D130058E05Rik	+	ENSMUSG00000092627	0.0448289	0.0131917	0.0739526	0.088487
ENSMUSG00000067081.Asb18	1	89950220	90014666	Asb18	-	ENSMUSG00000067081	0.510685	0.773244	0.299208	0.805633
ENSMUSG00000026301.Iqca	1	90042132	90153401	Iqca	-	ENSMUSG00000026301	0.372995	0.42139	0.189934	0.698663
ENSMUSG00000100850.4930434B07Rik	1	90153628	90159462	4930434B07Rik	+	ENSMUSG00000100850	0.309052	0.373628	0.164886	0.658167
ENSMUSG00000044337.Ackr3	1	90203980	90216751	Ackr3	+	ENSMUSG00000044337	0.0380185	0.0463948	0.0131579	0.33574
ENSMUSG00000104087.Gm38277	1	90227160	90228526	Gm38277	-	ENSMUSG00000104087	0.500877	0.494734	0.46327	0.828273
ENSMUSG00000101951.Gm28721	1	90255276	90260120	Gm28721	-	ENSMUSG00000101951	0.615233	0.823976	0.632578	0.630769
ENSMUSG00000101028.Gm28723	1	90280458	90283912	Gm28723	+	ENSMUSG00000101028	0.231259	0.702641	0.514984	0.972053
ENSMUSG00000098368.Gm27648	1	90327312	90327418	Gm27648	+	ENSMUSG00000098368	0.406204	0.635467	0.702556	0.877157
ENSMUSG00000101997.Gm28722	1	90453394	90454501	Gm28722	-	ENSMUSG00000101997	0.352242	0.449925	0.463987	0.852493
ENSMUSG00000103292.Gm35048	1	90520496	90523297	Gm35048	+	ENSMUSG00000103292	0.101483	0.0677879	0.201772	0.595569
ENSMUSG00000034432.Cops8	1	90602981	90613341	Cops8	+	ENSMUSG00000034432	0.126389	0.206257	0.213222	0.342708
ENSMUSG00000056128.Gm9991	1	90675161	90679793	Gm9991	+	ENSMUSG00000056128	0.582067	0.625833	0.636785	0.949056
ENSMUSG00000048126.Col6a3	1	90765923	90843971	Col6a3	-	ENSMUSG00000048126	0.420778	0.635923	0.526504	0.87327
ENSMUSG00000103061.Gm36970	1	90837275	90839133	Gm36970	-	ENSMUSG00000103061	0.416653	0.555386	0.678633	0.901929
ENSMUSG00000103978.4930474B08Rik	1	90870583	90871419	4930474B08Rik	-	ENSMUSG00000103978	0.328333	0.534923	0.495214	0.697677
ENSMUSG00000026303.Mlph	1	90915085	90951142	Mlph	+	ENSMUSG00000026303	0.456822	0.409953	0.50181	0.941138
ENSMUSG00000090550.Prlh	1	90953108	90954027	Prlh	+	ENSMUSG00000090550	0.401997	0.686097	0.688167	0.76705
ENSMUSG00000026304.Rab17	1	90958133	90969661	Rab17	-	ENSMUSG00000026304	0.265621	0.374976	0.190483	0.805368
ENSMUSG00000100791.Gm28199	1	90974459	90975260	Gm28199	-	ENSMUSG00000100791	0.748666	0.694444	0.787996	0.771613
ENSMUSG00000026305.Lrrfip1	1	90998737	91128944	Lrrfip1	+	ENSMUSG00000026305	0.34119	0.347096	0.0905556	0.451642
ENSMUSG00000070732.Rbm44	1	91145089	91170795	Rbm44	+	ENSMUSG00000070732	0.623159	0.565146	0.274858	0.786635
ENSMUSG00000100018.Gm7776	1	91171429	91172148	Gm7776	-	ENSMUSG00000100018	0.550189	0.758526	0.632462	0.683393
ENSMUSG00000034353.Ramp1	1	91179822	91225196	Ramp1	+	ENSMUSG00000034353	0.333709	0.465611	0.363973	0.77546
ENSMUSG00000034343.Ube2f	1	91250304	91290337	Ube2f	+	ENSMUSG00000034343	0.0273246	0.0589167	0.0453229	0.0842863
ENSMUSG00000083064.Gm7785	1	91296045	91296936	Gm7785	+	ENSMUSG00000083064	0.567856	0.702145	0.772058	0.913933
ENSMUSG00000026307.Scly	1	91298338	91321075	Scly	+	ENSMUSG00000026307	0.0811991	0.0647245	0.130106	0.298145
ENSMUSG00000090322.Gm17090	1	91305092	91321101	Gm17090	-	ENSMUSG00000090322	0.466102	0.803985	0.644102	0.9445
ENSMUSG00000049515.Espnl	1	91322075	91348306	Espnl	+	ENSMUSG00000049515	0.377951	0.848504	0.634892	0.875667
ENSMUSG00000026308.Klhl30	1	91351016	91362416	Klhl30	+	ENSMUSG00000026308	0.135617	0.7437	0.413948	0.820743
ENSMUSG00000047443.Erfe	1	91366430	91374217	Erfe	+	ENSMUSG00000047443	0.0433333	0.251961	0.0241667	0.311083
ENSMUSG00000026309.Ilkap	1	91373861	91398815	Ilkap	-	ENSMUSG00000026309	0.0437619	0.0680357	0.0826667	0.120954
ENSMUSG00000100253.1700020N18Rik	1	91404879	91406029	1700020N18Rik	-	ENSMUSG00000100253	0.529667	0.525364	0.482963	0.87331
ENSMUSG00000067071.Hes6	1	91411483	91414038	Hes6	-	ENSMUSG00000067071	0.0193689	0.171042	0.0189912	0.117647
ENSMUSG00000055866.Per2	1	91415982	91459324	Per2	-	ENSMUSG00000055866	0.180978	0.0902604	0.076175	0.172335
ENSMUSG00000101911.Gm28381	1	91469906	91470098	Gm28381	-	ENSMUSG00000101911	0.706617	0.89031	0.541933	0.692481
ENSMUSG00000100151.Gm28382	1	91483024	91484774	Gm28382	+	ENSMUSG00000100151	0.548433	0.452222	0.622619	0.735633
ENSMUSG00000101958.Gm19085	1	91487729	91490009	Gm19085	-	ENSMUSG00000101958	0.372539	0.80763	0.504167	0.762448
ENSMUSG00000034292.Traf3ip1	1	91494647	91529307	Traf3ip1	+	ENSMUSG00000034292	0.121786	0.146252	0.167049	0.372537
ENSMUSG00000026311.Asb1	1	91540544	91559589	Asb1	+	ENSMUSG00000026311	0.0111864	0.0500926	0.0511803	0.177959
ENSMUSG00000101705.Gm28380	1	91611406	91624500	Gm28380	+	ENSMUSG00000101705	0.653311	0.697591	0.301497	0.930215
ENSMUSG00000100980.Gm29100	1	91798528	91802937	Gm29100	-	ENSMUSG00000100980	0.295355	0.489069	0.218905	0.792835
ENSMUSG00000007805.Twist2	1	91801461	91848028	Twist2	+	ENSMUSG00000007805	0.0942358	0.283041	0.0898906	0.444804
ENSMUSG00000101414.Gm29101	1	91822515	91823985	Gm29101	+	ENSMUSG00000101414	0.397278	0.672956	0.442718	0.793744
ENSMUSG00000102745.Gm37600	1	91916260	91919551	Gm37600	+	ENSMUSG00000102745	0.251239	0.366652	0.423798	0.993506
ENSMUSG00000026313.Hdac4	1	91928779	92195699	Hdac4	-	ENSMUSG00000026313	0.4122	0.707583	0.637188	0.855406
ENSMUSG00000103101.Gm37048	1	91975987	91981564	Gm37048	+	ENSMUSG00000103101	0.566859	0.599444	0.478	0.832562
ENSMUSG00000102565.Gm37036	1	92019592	92022097	Gm37036	-	ENSMUSG00000102565	0.741513	0.863533	1	0.964905
ENSMUSG00000101265.Gm29099	1	92324510	92329888	Gm29099	+	ENSMUSG00000101265	0.2549	0.389755	0.314024	0.894364
ENSMUSG00000101522.Gm7837	1	92430121	92430532	Gm7837	-	ENSMUSG00000101522	0.32468	0.502218	0.73431	0.888889
ENSMUSG00000026260.Ndufa10	1	92439010	92473860	Ndufa10	-	ENSMUSG00000026260	0.0865303	0.0337381	0.112794	0.355758
ENSMUSG00000098288.Mir6900	1	92464483	92464542	Mir6900	-	ENSMUSG00000098288	0.582822	0.556148	0.406125	0.870221
ENSMUSG00000067064.Olfr1416	1	92475925	92485113	Olfr1416	-	ENSMUSG00000067064	0.5595	1	0.282571	0.773119
ENSMUSG00000057464.Olfr1415	1	92489101	92496101	Olfr1415	-	ENSMUSG00000057464	0.462506	0.69831	0.3	0.544933
ENSMUSG00000042849.Olfr1414	1	92506366	92518661	Olfr1414	-	ENSMUSG00000042849	0.562449	0.561067	0.588625	0.56375
ENSMUSG00000058904.Olfr1413	1	92571322	92574397	Olfr1413	+	ENSMUSG00000058904	0.333	0.793842	0.453767	0.899613
ENSMUSG00000097001.1700054K02Rik	1	92572374	92572749	1700054K02Rik	-	ENSMUSG00000097001	0.372597	0.894832	0.258924	0.975
ENSMUSG00000099363.Gm28478	1	92574614	92574796	Gm28478	+	ENSMUSG00000099363	0.53	0.710049	0.561024	0.726417
ENSMUSG00000046300.Olfr1412	1	92585779	92591375	Olfr1412	+	ENSMUSG00000046300	0.528238	0.787694	0.609593	0.766222
ENSMUSG00000107778.Gm44098	1	92589872	92589917	Gm44098	+	ENSMUSG00000107778	0.561897	0.7225	0.338185	0.5
ENSMUSG00000062497.Olfr1411	1	92594411	92597753	Olfr1411	+	ENSMUSG00000062497	0.334139	0.668589	0.398857	0.869842
ENSMUSG00000108131.Gm44099	1	92595365	92595476	Gm44099	+	ENSMUSG00000108131	0.224947	0.642302	0.129167	0.837759
ENSMUSG00000063583.Olfr1410	1	92605782	92614806	Olfr1410	+	ENSMUSG00000063583	0.525194	0.59919	0.53778	0.726274
ENSMUSG00000061616.Olfr12	1	92617788	92623412	Olfr12	+	ENSMUSG00000061616	0.615889	0.529583	0.5358	0.726764
ENSMUSG00000073616.Cops9	1	92637145	92641985	Cops9	-	ENSMUSG00000073616	0.173139	0.15801	0.250052	0.376665
ENSMUSG00000044055.Otos	1	92644218	92648841	Otos	-	ENSMUSG00000044055	0.397	0.424339	0.385511	0.626844
ENSMUSG00000100546.Gm29483	1	92714234	92717202	Gm29483	-	ENSMUSG00000100546	0.6915	0.662128	0.55598	0.745875
ENSMUSG00000099665.Gm29482	1	92759213	92760480	Gm29482	-	ENSMUSG00000099665	0.627931	0.75	0.224125	0.811111
ENSMUSG00000100781.Gm29481	1	92820958	92837896	Gm29481	-	ENSMUSG00000100781	0.560399	0.680315	0.509021	0.856224
ENSMUSG00000034220.Gpc1	1	92831645	92860779	Gpc1	+	ENSMUSG00000034220	0.0479133	0.123195	0.0491228	0.094038
ENSMUSG00000101995.Gm29480	1	92842177	92848771	Gm29480	-	ENSMUSG00000101995	0.289063	0.402848	0.152538	0.897842
ENSMUSG00000065470.Mir149	1	92850378	92850443	Mir149	+	ENSMUSG00000065470	0.439976	0.609586	0.164905	0.54884
ENSMUSG00000034212.Ankmy1	1	92859803	92902906	Ankmy1	-	ENSMUSG00000034212	0.0903974	0.45475	0.43168	0.606567
ENSMUSG00000047067.Dusp28	1	92906981	92908435	Dusp28	+	ENSMUSG00000047067	0.147833	0.287745	0.0178636	0.304575
ENSMUSG00000097251.5033417F24Rik	1	92908378	92910764	5033417F24Rik	-	ENSMUSG00000097251	0.0842204	0.174486	0.183568	0.225631
ENSMUSG00000026269.Rnpepl1	1	92910783	92924384	Rnpepl1	+	ENSMUSG00000026269	0.0782513	0.177529	0.178799	0.272048
ENSMUSG00000100632.9430060I03Rik	1	92933526	92950590	9430060I03Rik	-	ENSMUSG00000100632	0.575667	0.294178	0.324278	0.68125
ENSMUSG00000026270.Capn10	1	92934376	92947941	Capn10	+	ENSMUSG00000026270	0.103182	0.256031	0.0867208	0.259714
ENSMUSG00000026271.Gpr35	1	92950865	92986391	Gpr35	+	ENSMUSG00000026271	0.562097	0.364	0.2726	0.75
ENSMUSG00000100021.Gm18697	1	92999396	93002771	Gm18697	-	ENSMUSG00000100021	0.583431	0.899917	0.79076	0.972167
ENSMUSG00000045091.Aqp12	1	93006334	93012269	Aqp12	+	ENSMUSG00000045091	0.553092	0.73545	0.705586	0.944411
ENSMUSG00000014602.Kif1a	1	93015464	93101951	Kif1a	-	ENSMUSG00000014602	0.293524	0.1956	0.146433	0.216986
ENSMUSG00000101378.Gm28086	1	93122931	93124103	Gm28086	-	ENSMUSG00000101378	0.127547	0.597694	0.556012	0.829611
ENSMUSG00000026272.Agxt	1	93135240	93145421	Agxt	+	ENSMUSG00000026272	0.422216	0.545741	0.414311	0.88093
ENSMUSG00000034159.Mab21l4	1	93151349	93160948	Mab21l4	-	ENSMUSG00000034159	0.758729	0.62552	0.481759	0.693702
ENSMUSG00000084989.Crocc2	1	93168725	93231072	Crocc2	+	ENSMUSG00000084989	0.508	0.757659	0.201548	0.854167
ENSMUSG00000047793.Sned1	1	93235841	93301065	Sned1	+	ENSMUSG00000047793	0.17558	0.158983	0.146789	0.345307
ENSMUSG00000098997.Mir6901	1	93274549	93274610	Mir6901	+	ENSMUSG00000098997	0.701623	0.485563	0.43032	0.896757
ENSMUSG00000026273.Mterf4	1	93299211	93305915	Mterf4	-	ENSMUSG00000026273	0.254853	0.279731	0.26105	0.4937
ENSMUSG00000101172.Gm28535	1	93305964	93317309	Gm28535	+	ENSMUSG00000101172	0.259056	0.26001	0.345418	0.514789
ENSMUSG00000100351.Gm7867	1	93306694	93307239	Gm7867	-	ENSMUSG00000100351	0.464851	0.511281	0.395259	0.914826
ENSMUSG00000026274.Pask	1	93308770	93343482	Pask	-	ENSMUSG00000026274	0.0143083	0.04	0.0158889	0.0137157
ENSMUSG00000026275.Ppp1r7	1	93342854	93373489	Ppp1r7	+	ENSMUSG00000026275	0.0821647	0.0333333	0.0134062	0.179
ENSMUSG00000106302.Mir6902	1	93346092	93346155	Mir6902	+	ENSMUSG00000106302	0.37934	0.772105	0.238167	0.713778
ENSMUSG00000098689.Mir6345	1	93352158	93352285	Mir6345	+	ENSMUSG00000098689	0.797481	0.763988	0.540091	0.8917
ENSMUSG00000064389.Gm26446	1	93363255	93363357	Gm26446	+	ENSMUSG00000064389	0.603406	0.733655	0.254167	0.816345
ENSMUSG00000034107.Ano7	1	93373930	93404303	Ano7	+	ENSMUSG00000034107	0.377528	0.274222	0.367764	0.726417
ENSMUSG00000034088.Hdlbp	1	93405940	93478815	Hdlbp	-	ENSMUSG00000034088	0.0174517	0.0337719	0.00833333	0.0351842
ENSMUSG00000090489.Gm17415	1	93421700	93422488	Gm17415	+	ENSMUSG00000090489	0.413834	0.688668	0.476013	0.865881
ENSMUSG00000026276.Sept2	1	93478964	93510260	2022-09-02	+	ENSMUSG00000026276	0.0181565	0.0171053	0.0117857	0.0140105
ENSMUSG00000116048.Sept2	1	93478993	93509733	2022-09-02	+	ENSMUSG00000116048	0.0186042	0.0118421	0.00714286	0.0102397
ENSMUSG00000034066.Farp2	1	93512079	93621976	Farp2	+	ENSMUSG00000034066	0.103412	0.104731	0.111711	0.245917
ENSMUSG00000103854.Gm37250	1	93531815	93534202	Gm37250	+	ENSMUSG00000103854	0.623056	0.629167	0.660318	0.88263
ENSMUSG00000026277.Stk25	1	93619751	93658659	Stk25	-	ENSMUSG00000026277	0.4165	0.583487	0.711538	0.78985
ENSMUSG00000100927.Gm28536	1	93635193	93636509	Gm28536	+	ENSMUSG00000100927	0.00783529	0.115722	0.0173929	0.198591
ENSMUSG00000026278.Bok	1	93685660	93695764	Bok	+	ENSMUSG00000026278	0.0958333	0.150385	0.199921	0.168642
ENSMUSG00000026279.Thap4	1	93701935	93754864	Thap4	-	ENSMUSG00000026279	0.0045063	0.005	0.00554017	0.0174892
ENSMUSG00000101952.Gm10550	1	93731104	93751072	Gm10550	+	ENSMUSG00000101952	0.246364	0.697361	0.157688	0.76755
ENSMUSG00000026280.Atg4b	1	93751500	93790610	Atg4b	+	ENSMUSG00000026280	0.306162	0.422958	0.46114	0.870097
ENSMUSG00000026281.Dtymk	1	93792576	93801934	Dtymk	-	ENSMUSG00000026281	0.0250294	0.129748	0.0595658	0.301792
ENSMUSG00000026283.Ing5	1	93803965	93822101	Ing5	+	ENSMUSG00000026283	0.0380556	0.148992	0.050185	0.306906
ENSMUSG00000088961.Gm22089	1	93808570	93808671	Gm22089	-	ENSMUSG00000088961	0.34131	0.677347	0.410542	0.916687
ENSMUSG00000073609.D2hgdh	1	93824909	93852348	D2hgdh	+	ENSMUSG00000073609	0.176	0.266762	0.196941	0.140801
ENSMUSG00000094651.Gal3st2	1	93861306	93876494	Gal3st2	+	ENSMUSG00000094651	0.619115	0.78826	0.687681	1
ENSMUSG00000101660.Gm18666	1	93906244	93916768	Gm18666	+	ENSMUSG00000101660	0.236111	0.333333	0.722083	1
ENSMUSG00000093805.Gal3st2b	1	93918311	93942650	Gal3st2b	+	ENSMUSG00000093805	0.769367	0.603857	0.534467	0.9114
ENSMUSG00000099624.Gm7889	1	93975353	93985816	Gm7889	+	ENSMUSG00000099624	0.6336	0.909182	0.5715	0.9
ENSMUSG00000073608.Gal3st2c	1	93990509	94017147	Gal3st2c	+	ENSMUSG00000073608	0.540778	0.858974	0.766702	0.927042
ENSMUSG00000034000.Neu4	1	94020451	94028334	Neu4	+	ENSMUSG00000034000	0.662303	0.766052	0.725227	0.892444
ENSMUSG00000026285.Pdcd1	1	94038305	94052553	Pdcd1	-	ENSMUSG00000026285	0.447892	0.739939	0.415792	0.922636
ENSMUSG00000100990.Gm7891	1	94204417	94205259	Gm7891	+	ENSMUSG00000100990	0.704114	0.6	0.774624	1
ENSMUSG00000100347.Gm7895	1	94468715	94469887	Gm7895	-	ENSMUSG00000100347	0.689726	0.901417	0.606654	0.885844
ENSMUSG00000077413.Gm23389	1	94615636	94615704	Gm23389	-	ENSMUSG00000077413	0.476175	0.709351	0.328778	0.75
ENSMUSG00000100518.4930440C22Rik	1	94797083	94802472	4930440C22Rik	+	ENSMUSG00000100518	NA	1	1	0.8
ENSMUSG00000089310.Gm23181	1	95039934	95040043	Gm23181	-	ENSMUSG00000089310	0.694392	0.388667	0.802083	1
ENSMUSG00000099592.Gm5264	1	95255963	95256810	Gm5264	-	ENSMUSG00000099592	0.653219	0.886733	0.805961	0.934602
ENSMUSG00000051185.Fam174a	1	95313623	95335284	Fam174a	+	ENSMUSG00000051185	0.317321	0.0138889	0.283026	0.431027
ENSMUSG00000103973.BC055308	1	95328681	95331218	BC055308	+	ENSMUSG00000103973	0.766764	0.666429	0.682208	0.752929
ENSMUSG00000081051.Gm15427	1	95498621	95499151	Gm15427	+	ENSMUSG00000081051	0.710869	0.928643	0.332443	0.925357
ENSMUSG00000040710.St8sia4	1	95587682	95667571	St8sia4	-	ENSMUSG00000040710	0.103798	0.14934	0.0940849	0.337867
ENSMUSG00000103197.Gm37642	1	95646774	95648508	Gm37642	-	ENSMUSG00000103197	0.681818	0.6279	0.799438	0.769636
ENSMUSG00000100777.4930598F16Rik	1	95701184	95716518	4930598F16Rik	-	ENSMUSG00000100777	0.279487	0.747368	0.408573	NA
ENSMUSG00000102718.Gm37761	1	95738196	95740293	Gm37761	+	ENSMUSG00000102718	0.318889	0.350333	0.3375	0.827388
ENSMUSG00000095955.Gm22360	1	95832129	95832235	Gm22360	-	ENSMUSG00000095955	0.541687	0.895437	0.233333	0.691435
ENSMUSG00000100062.1700063A18Rik	1	95990659	96021758	1700063A18Rik	-	ENSMUSG00000100062	0.608259	0.566667	0.475467	0.745667
ENSMUSG00000080345.Gm24586	1	96266853	96266941	Gm24586	-	ENSMUSG00000080345	0.682061	0.851778	0.853333	0.667
ENSMUSG00000096585.Gm22917	1	96303146	96303255	Gm22917	+	ENSMUSG00000096585	0.311359	0.6694	0.354122	0.789611
ENSMUSG00000102658.Gm37076	1	96313242	96315535	Gm37076	+	ENSMUSG00000102658	0.68775	0.531091	0.480667	0.694708
ENSMUSG00000100336.Gm29601	1	96543059	96556703	Gm29601	-	ENSMUSG00000100336	0.301608	0.333	0.553625	0.878545
ENSMUSG00000100589.4930533P14Rik	1	96612057	96662573	4930533P14Rik	-	ENSMUSG00000100589	0.55	0.791544	0.413889	0.566728
ENSMUSG00000095610.Gm26245	1	96617099	96617205	Gm26245	+	ENSMUSG00000095610	0.68025	0.785667	0.662121	0.782095
ENSMUSG00000100362.Gm1833	1	96645420	96646170	Gm1833	+	ENSMUSG00000100362	0.616157	1	0.835956	0.839238
ENSMUSG00000077255.Gm26078	1	96762031	96762158	Gm26078	+	ENSMUSG00000077255	0.617583	0.621444	0.550957	0.9334
ENSMUSG00000040693.Slco4c1	1	96816270	96872171	Slco4c1	-	ENSMUSG00000040693	0.0603673	0.0724092	0.332386	0.340905
ENSMUSG00000097814.Panct2	1	96871126	96907796	Panct2	+	ENSMUSG00000097814	0.13875	0.103682	0.535785	0.586141
ENSMUSG00000045463.Slco6b1	1	96906176	96997577	Slco6b1	-	ENSMUSG00000045463	0.624564	0.883333	0.75	0.8571
ENSMUSG00000097480.Gm9499	1	97001820	97002783	Gm9499	-	ENSMUSG00000097480	NA	0.778103	0.472222	0.542121
ENSMUSG00000100454.Gm28901	1	97024516	97025565	Gm28901	-	ENSMUSG00000100454	0.9	0.896286	0.64195	1
ENSMUSG00000044757.Gm6430	1	97024681	97025928	Gm6430	+	ENSMUSG00000044757	0.9815	0.883733	0.618034	0.97125
ENSMUSG00000026331.Slco6c1	1	97059038	97128301	Slco6c1	-	ENSMUSG00000026331	1	0.838474	0.549052	0.885679
ENSMUSG00000100484.Gm7133	1	97162860	97310664	Gm7133	+	ENSMUSG00000100484	0.601564	0.602521	0.967628	0.326597
ENSMUSG00000101348.Gm7135	1	97346475	97573015	Gm7135	+	ENSMUSG00000101348	0.5	0.852	0.686533	0.837423
ENSMUSG00000103179.Gm37171	1	97544264	97545448	Gm37171	-	ENSMUSG00000103179	0.732143	0.575	0.282095	0.414833
ENSMUSG00000044768.D1Ertd622e	1	97606318	97662074	D1Ertd622e	-	ENSMUSG00000044768	0.0583333	0.16077	0.0500238	0.14998
ENSMUSG00000118489.AC099860.1	1	97660831	97662274	AC099860.1	+	ENSMUSG00000118489	0.2053	0.164712	0.199507	0.302632
ENSMUSG00000040648.Ppip5k2	1	97706048	97770411	Ppip5k2	-	ENSMUSG00000040648	0.019213	0.034807	0	0.059875
ENSMUSG00000026333.Gin1	1	97770172	97793709	Gin1	+	ENSMUSG00000026333	0.00962281	0.02	0	0.0343708
ENSMUSG00000026335.Pam	1	97795114	98095646	Pam	-	ENSMUSG00000026335	0.20852	0.264187	0.0948214	0.270819
ENSMUSG00000104140.Gm37140	1	97878382	97880065	Gm37140	-	ENSMUSG00000104140	0.574989	0.69964	0.482692	0.906824
ENSMUSG00000089169.Gm25413	1	97936400	97936711	Gm25413	+	ENSMUSG00000089169	0.392089	0.5	0.347914	0.785222
ENSMUSG00000089782.Gm3531	1	97948901	97949389	Gm3531	-	ENSMUSG00000089782	0.6319	0.703165	0.454119	0.899193
ENSMUSG00000089706.B230216N24Rik	1	98031116	98057680	B230216N24Rik	-	ENSMUSG00000089706	0.406147	0.738132	0.427222	0.92937
ENSMUSG00000096085.Gm24465	1	98049822	98049928	Gm24465	+	ENSMUSG00000096085	0.218367	0.715636	0.392299	0.81463
ENSMUSG00000100182.1810006J02Rik	1	98131456	98144655	1810006J02Rik	+	ENSMUSG00000100182	0.415911	0.7012	0.686589	0.851758
ENSMUSG00000100711.Gm29461	1	98173648	98190698	Gm29461	+	ENSMUSG00000100711	0.624176	0.833562	0.664833	0.838767
ENSMUSG00000097608.Gm7952	1	98263523	98264506	Gm7952	+	ENSMUSG00000097608	0.643143	0.875	NA	1
ENSMUSG00000099634.Gm29462	1	98267151	98267438	Gm29462	+	ENSMUSG00000099634	0.6714	0.58435	0.691388	0.932243
ENSMUSG00000026336.Slco6d1	1	98421124	98516991	Slco6d1	+	ENSMUSG00000026336	0.619613	0.819311	0.726074	0.677542
ENSMUSG00000089791.Gm3555	1	98457768	98459162	Gm3555	+	ENSMUSG00000089791	0.523333	0.464	0.310059	0.747352
ENSMUSG00000096193.Gm26134	1	98549451	98549560	Gm26134	+	ENSMUSG00000096193	0.748567	0.894697	0.805556	0.908066
ENSMUSG00000100009.Gm7967	1	98589517	98607384	Gm7967	+	ENSMUSG00000100009	0.397927	0.7625	0.945619	0.874111
ENSMUSG00000099686.Gm29460	1	98764841	98765554	Gm29460	+	ENSMUSG00000099686	0.296296	0.403562	0.361476	0.568067
ENSMUSG00000087804.Gm23434	1	99017364	99017463	Gm23434	+	ENSMUSG00000087804	0.566738	0.678071	0.789255	0.605148
ENSMUSG00000099453.Gm18248	1	99638396	99640241	Gm18248	-	ENSMUSG00000099453	0.540273	0.571238	0.851292	1
ENSMUSG00000067028.Cntnap5b	1	99772765	100485942	Cntnap5b	+	ENSMUSG00000067028	0.306913	0.185375	0.446962	0.460855
ENSMUSG00000082431.Prdx2-ps1	1	99790429	99791025	Prdx2-ps1	-	ENSMUSG00000082431	0.796729	0.899206	0.559852	0.960047
ENSMUSG00000104104.Gm37877	1	99847984	99850692	Gm37877	+	ENSMUSG00000104104	0.4013	0.29386	0.311083	1
ENSMUSG00000100662.Gm19029	1	100006021	100006584	Gm19029	+	ENSMUSG00000100662	0.654753	1	0.256933	NA
ENSMUSG00000087883.Gm23602	1	100252917	100253048	Gm23602	-	ENSMUSG00000087883	0.6	1	0.426923	0.86125
ENSMUSG00000099835.Gm29668	1	100282329	100282643	Gm29668	-	ENSMUSG00000099835	0.69726	0.761318	0.452472	0.89544
ENSMUSG00000100794.Gm29667	1	100282791	100283280	Gm29667	+	ENSMUSG00000100794	0.730969	0.781587	0.490715	0.906689
ENSMUSG00000099427.Gm18700	1	100597075	100597627	Gm18700	+	ENSMUSG00000099427	0.667	0.667	0.521317	0.667
ENSMUSG00000099892.Gm18185	1	100643582	100644248	Gm18185	+	ENSMUSG00000099892	NA	0.656625	0.745455	0.867289
ENSMUSG00000100977.Gm29334	1	100653800	100654156	Gm29334	+	ENSMUSG00000100977	0.3502	0.7285	0.9454	1
ENSMUSG00000077039.Gm25537	1	100861793	100861901	Gm25537	+	ENSMUSG00000077039	0.748222	0.821357	0.728495	0.771125
ENSMUSG00000100684.Gm20268	1	101155809	101175202	Gm20268	+	ENSMUSG00000100684	0.632846	0.780321	0.833333	0.770833
ENSMUSG00000100088.Gm28801	1	101371628	101372076	Gm28801	+	ENSMUSG00000100088	0.333	NA	0.42381	0.8
ENSMUSG00000100222.Psmb6-ps2	1	101385886	101386590	Psmb6-ps2	+	ENSMUSG00000100222	0.598179	0.65746	0.427762	0.723993
ENSMUSG00000100065.Gm18969	1	101753814	101754543	Gm18969	-	ENSMUSG00000100065	0.596863	0.416375	0.48175	0.820846
ENSMUSG00000100349.Gm28188	1	101880506	101880741	Gm28188	-	ENSMUSG00000100349	0.899157	0.75	0.517544	0.991228
ENSMUSG00000099375.Gm28187	1	101892958	101895091	Gm28187	-	ENSMUSG00000099375	0.702125	0.767417	0.885917	0.875
ENSMUSG00000077295.Gm24122	1	102106449	102106580	Gm24122	-	ENSMUSG00000077295	0.377556	0.547158	0.250877	0.678333
ENSMUSG00000099770.Gm28623	1	102161367	102161939	Gm28623	+	ENSMUSG00000099770	NA	0.85	0.0759091	1
ENSMUSG00000088510.Gm23036	1	102413923	102414021	Gm23036	-	ENSMUSG00000088510	NA	0.4724	0	0.885911
ENSMUSG00000101890.Gm3116	1	102449353	102537656	Gm3116	+	ENSMUSG00000101890	0.668176	0.484211	0.480236	1
ENSMUSG00000099989.Gm20281	1	102458656	102458922	Gm20281	-	ENSMUSG00000099989	0.583478	0.889	0.854194	0.9334
ENSMUSG00000087908.Gm22034	1	102953415	102953548	Gm22034	-	ENSMUSG00000087908	0.452286	0.688917	0.435772	1
ENSMUSG00000100955.Gm18728	1	103171926	103268593	Gm18728	+	ENSMUSG00000100955	0.519048	0.473	0.572476	0.606381
ENSMUSG00000088594.Gm23965	1	103236626	103236767	Gm23965	-	ENSMUSG00000088594	0.589048	0.874074	0.547833	0.850042
ENSMUSG00000099469.Gm29141	1	103363986	103423658	Gm29141	+	ENSMUSG00000099469	0.636667	0.918211	0.904667	NA
ENSMUSG00000102325.Gm37789	1	103724345	103727233	Gm37789	+	ENSMUSG00000102325	0.727	0.573529	0.363636	0.625
ENSMUSG00000101297.Gm18447	1	104311721	104312027	Gm18447	+	ENSMUSG00000101297	0.43475	0.3335	0.42648	0.744083
ENSMUSG00000100059.Gm29140	1	104470941	104471416	Gm29140	-	ENSMUSG00000100059	NA	0.740817	0	0.75
ENSMUSG00000088161.Gm23537	1	104485957	104486286	Gm23537	+	ENSMUSG00000088161	0.302091	0.0520833	0.685405	0.770833
ENSMUSG00000099464.Gm5260	1	104513001	104514068	Gm5260	+	ENSMUSG00000099464	0.631349	0.766067	0.571315	0.654964
ENSMUSG00000100935.Gm29592	1	104609524	104610883	Gm29592	+	ENSMUSG00000100935	0.755733	0.422583	0.234615	0.876
ENSMUSG00000099801.Gm29011	1	104632584	104633358	Gm29011	-	ENSMUSG00000099801	0.228667	0.548117	1	0.816875
ENSMUSG00000050840.Cdh20	1	104768529	104995481	Cdh20	+	ENSMUSG00000050840	0.194357	0.368745	0.293063	0.768912
ENSMUSG00000103991.Gm38031	1	104776114	104779128	Gm38031	+	ENSMUSG00000103991	0.14	1	0.125	0.780512
ENSMUSG00000084704.n-R5s216	1	104880924	104881035	n-R5s216	-	ENSMUSG00000084704	0.635979	0.7265	0.820103	0.739844
ENSMUSG00000103060.Gm36969	1	104906523	104909331	Gm36969	+	ENSMUSG00000103060	0.416333	0.816944	0.395667	0.793396
ENSMUSG00000089866.Gm15699	1	104911431	104912333	Gm15699	-	ENSMUSG00000089866	0.573216	0.749483	0.453909	0.7734
ENSMUSG00000099669.Gm29012	1	105116454	105127366	Gm29012	+	ENSMUSG00000099669	0.484758	0.667	0.406222	0.8
ENSMUSG00000099702.Gm29013	1	105244425	105244661	Gm29013	+	ENSMUSG00000099702	0.668059	0.736733	0.555458	0.916667
ENSMUSG00000047496.Rnf152	1	105276914	105356710	Rnf152	-	ENSMUSG00000047496	0.208184	0.218073	0.17168	0.290742
ENSMUSG00000099582.Gm29014	1	105321121	105321446	Gm29014	+	ENSMUSG00000099582	0.47341	0.810115	0.980952	0.939762
ENSMUSG00000097482.Gm17634	1	105356007	105361737	Gm17634	+	ENSMUSG00000097482	0.117103	0.201684	0.125229	0.237339
ENSMUSG00000101214.Gm28403	1	105382260	105569139	Gm28403	-	ENSMUSG00000101214	0.202842	0.379593	0.64531	0.958333
ENSMUSG00000067017.Gm3608	1	105455971	105458829	Gm3608	+	ENSMUSG00000067017	0.713415	0.883548	0.253549	0.962963
ENSMUSG00000056536.Pign	1	105518422	105663677	Pign	-	ENSMUSG00000056536	0.0600195	0.0111933	0.0357143	0.0213113
ENSMUSG00000100672.Gm28404	1	105564126	105564578	Gm28404	-	ENSMUSG00000100672	0.128889	0.379117	0.8	0.486111
ENSMUSG00000101219.Gm20302	1	105574537	105574811	Gm20302	+	ENSMUSG00000101219	0.559643	0.720792	0.75369	NA
ENSMUSG00000076999.Gm22426	1	105574687	105574782	Gm22426	+	ENSMUSG00000076999	0.568037	0.73319	0.760222	NA
ENSMUSG00000101656.Gm8004	1	105615742	105616358	Gm8004	+	ENSMUSG00000101656	0.455556	0.452688	0.4	0.8335
ENSMUSG00000026319.Relch	1	105663861	105755191	Relch	+	ENSMUSG00000026319	0.033731	0.014188	0.0440476	0.0511789
ENSMUSG00000104044.Gm37566	1	105708573	105712927	Gm37566	+	ENSMUSG00000104044	0.473458	0.548958	0.678523	0.930458
ENSMUSG00000101330.Gm10193	1	105764444	105764674	Gm10193	+	ENSMUSG00000101330	0.685061	0.857143	0.321066	0.799567
ENSMUSG00000026321.Tnfrsf11a	1	105780718	105847981	Tnfrsf11a	+	ENSMUSG00000026321	0.136343	0.209079	0.246304	0.692811
ENSMUSG00000102690.Gm37779	1	105887633	105891012	Gm37779	-	ENSMUSG00000102690	0.0767	0.376786	0.858969	0.718035
ENSMUSG00000089206.Gm26214	1	105945554	105945660	Gm26214	+	ENSMUSG00000089206	0.365872	0.91069	0.41622	0.862112
ENSMUSG00000099448.Gm18801	1	105955775	105956310	Gm18801	-	ENSMUSG00000099448	0.734403	0.881435	0.533082	0.78269
ENSMUSG00000099843.Gm7160	1	105979350	105990282	Gm7160	-	ENSMUSG00000099843	0.0651153	0.0566891	0.0785053	0.0882667
ENSMUSG00000038866.Zcchc2	1	105990406	106034074	Zcchc2	+	ENSMUSG00000038866	0.0504695	0.0153066	0.0646221	0.0405668
ENSMUSG00000102501.Gm37372	1	106072584	106075894	Gm37372	-	ENSMUSG00000102501	0.581722	0.772373	0.868	0.779565
ENSMUSG00000097612.Gm26509	1	106090068	106091015	Gm26509	+	ENSMUSG00000097612	0.416667	0.770758	0.5355	0.875
ENSMUSG00000101583.Gm20753	1	106152625	106171524	Gm20753	-	ENSMUSG00000101583	0.0553889	0.184123	0.0511333	0.290139
ENSMUSG00000044340.Phlpp1	1	106171752	106394250	Phlpp1	+	ENSMUSG00000044340	0.0413754	0.0942708	0.0255088	0.150333
ENSMUSG00000103291.Gm38235	1	106219314	106224265	Gm38235	+	ENSMUSG00000103291	0.459515	0.5334	0.52075	1
ENSMUSG00000100247.A530053M12Rik	1	106400178	106401987	A530053M12Rik	-	ENSMUSG00000100247	0.583235	0.827522	0.623431	0.736114
ENSMUSG00000099604.Gm6651	1	106439600	106439870	Gm6651	+	ENSMUSG00000099604	0.599237	0.792144	0.484724	0.854679
ENSMUSG00000057329.Bcl2	1	106538178	106714274	Bcl2	-	ENSMUSG00000057329	0.125725	0.116615	0.0945131	0.224186
ENSMUSG00000054006.D630008O14Rik	1	106541943	106575045	D630008O14Rik	+	ENSMUSG00000054006	0.654895	0.6505	0.82275	0.762292
ENSMUSG00000098344.Mir3473f	1	106546496	106546631	Mir3473f	-	ENSMUSG00000098344	0.479615	0.5698	0.473464	0.845424
ENSMUSG00000103348.Gm37053	1	106604784	106606870	Gm37053	-	ENSMUSG00000103348	0.676436	0.571615	0.836238	0.971429
ENSMUSG00000009905.Kdsr	1	106720459	106759727	Kdsr	-	ENSMUSG00000009905	0.0146917	0.049874	0	0.105095
ENSMUSG00000009907.Vps4b	1	106764071	106796728	Vps4b	-	ENSMUSG00000009907	0.0928571	0.0815439	0.09375	0.0979483
ENSMUSG00000067006.Serpinb5	1	106861173	106883348	Serpinb5	+	ENSMUSG00000067006	0.269778	0.486782	0.321404	0.8056
ENSMUSG00000083613.Pou2f3-rs1	1	106887852	106888897	Pou2f3-rs1	-	ENSMUSG00000083613	0.554923	0.5945	0.496606	0.77525
ENSMUSG00000059956.Serpinb12	1	106934449	106957080	Serpinb12	+	ENSMUSG00000059956	0.755733	0.486633	0.691444	0.854762
ENSMUSG00000048775.Serpinb13	1	106980984	107001195	Serpinb13	+	ENSMUSG00000048775	0.791667	0.439848	0.564095	1
ENSMUSG00000084228.Gm8080	1	107020137	107025325	Gm8080	-	ENSMUSG00000084228	0.55403	0.776444	0.463059	0.716833
ENSMUSG00000044594.Serpinb3a	1	107045587	107052303	Serpinb3a	-	ENSMUSG00000044594	0.5554	0.6466	0.719429	0.76593
ENSMUSG00000058017.Serpinb3d	1	107078167	107083506	Serpinb3d	-	ENSMUSG00000058017	0.333	0.2175	0.670351	0.857
ENSMUSG00000083884.Gm15388	1	107137844	107138569	Gm15388	-	ENSMUSG00000083884	0.273161	0.5932	0.563458	0.778833
ENSMUSG00000073602.Serpinb3b	1	107153940	107278361	Serpinb3b	-	ENSMUSG00000073602	0.635618	0.669475	0.714143	0.785714
ENSMUSG00000080729.Gm8084	1	107191475	107193557	Gm8084	-	ENSMUSG00000080729	0.472167	0.545	0.593727	1
ENSMUSG00000081114.Gm15390	1	107253553	107254290	Gm15390	-	ENSMUSG00000081114	0.708908	0.82163	0.472917	0.583125
ENSMUSG00000073601.Serpinb3c	1	107271201	107278371	Serpinb3c	-	ENSMUSG00000073601	0.657515	0.654987	0.708167	0.75
ENSMUSG00000084189.Gm8089	1	107290341	107302354	Gm8089	-	ENSMUSG00000084189	NA	0.625	0.333	NA
ENSMUSG00000026327.Serpinb11	1	107361198	107380475	Serpinb11	+	ENSMUSG00000026327	0.0973333	0.722353	0.555595	0.808976
ENSMUSG00000087210.Gm15391	1	107385200	107387412	Gm15391	-	ENSMUSG00000087210	0.7002	0.494091	0.495806	0.694103
ENSMUSG00000067001.Serpinb7	1	107399655	107452689	Serpinb7	+	ENSMUSG00000067001	0.647643	0.528148	0.715298	0.785333
ENSMUSG00000089278.Gm24553	1	107440047	107440177	Gm24553	-	ENSMUSG00000089278	0.667	0.7333	0.44669	0.7
ENSMUSG00000062345.Serpinb2	1	107511423	107535478	Serpinb2	+	ENSMUSG00000062345	0.357056	0.741026	0.608762	0.665213
ENSMUSG00000092572.Serpinb10	1	107529003	107549271	Serpinb10	+	ENSMUSG00000092572	0.567809	0.764	0.411238	0.681667
ENSMUSG00000026315.Serpinb8	1	107590006	107610484	Serpinb8	+	ENSMUSG00000026315	0.328156	0.551807	0.483538	0.772333
ENSMUSG00000086161.Gm15389	1	107687008	107693514	Gm15389	+	ENSMUSG00000086161	0.811724	0.864189	0.866958	0.851633
ENSMUSG00000096241.Gm24267	1	107756602	107756708	Gm24267	-	ENSMUSG00000096241	0.7673	0.963	0.173583	0.976667
ENSMUSG00000077237.Gm22438	1	107892974	107893105	Gm22438	+	ENSMUSG00000077237	0.5	0.488889	0.25	1
ENSMUSG00000100457.D830032E09Rik	1	107917259	108028337	D830032E09Rik	+	ENSMUSG00000100457	0.94561	0.656647	0.685391	0.661489
ENSMUSG00000101477.Gm18448	1	107952837	107953435	Gm18448	+	ENSMUSG00000101477	0	0.667	0.705187	0.733111
ENSMUSG00000099484.Gm28282	1	107963122	107963307	Gm28282	-	ENSMUSG00000099484	0.597914	0.627024	0.723823	1
ENSMUSG00000100041.Gm5702	1	108376970	108379438	Gm5702	-	ENSMUSG00000100041	0.733517	0.842528	0.861003	0.880823
ENSMUSG00000104478.Gm38212	1	108417077	108419832	Gm38212	+	ENSMUSG00000104478	0.703362	0.933383	0.661476	0.9875
ENSMUSG00000101231.Gm28283	1	108612337	108612514	Gm28283	-	ENSMUSG00000101231	0.583286	1	0	0.75
ENSMUSG00000101097.Gm6679	1	108770135	108772003	Gm6679	+	ENSMUSG00000101097	0.142857	0.449833	0.287389	0.730482
ENSMUSG00000100831.Gm17847	1	108997634	108998760	Gm17847	-	ENSMUSG00000100831	0.808833	0.643144	0.5386	0.818815
ENSMUSG00000100884.Gm28281	1	109574943	109575129	Gm28281	-	ENSMUSG00000100884	0.443	0.333	0.333865	0.875
ENSMUSG00000089037.Gm22159	1	109623008	109623137	Gm22159	-	ENSMUSG00000089037	0.25	0.75	1	0.914864
ENSMUSG00000084741.Gm25293	1	109804760	109805044	Gm25293	+	ENSMUSG00000084741	NA	0.6	0	1
ENSMUSG00000100025.Gm8141	1	109833024	109834746	Gm8141	+	ENSMUSG00000100025	0.703639	0.543347	0.711111	0.791333
ENSMUSG00000026312.Cdh7	1	109982431	110140157	Cdh7	+	ENSMUSG00000026312	0.100596	0.159079	0.0582	0.333333
ENSMUSG00000100290.Gm18552	1	110410743	110411280	Gm18552	-	ENSMUSG00000100290	0.234704	0.8803	0.875405	0.936571
ENSMUSG00000100758.Gm3332	1	110475603	110476530	Gm3332	+	ENSMUSG00000100758	0.590909	NA	0.429786	0.797556
ENSMUSG00000099926.Gm6693	1	110600021	110600833	Gm6693	+	ENSMUSG00000099926	0.645504	0.564583	0.460917	0.695667
ENSMUSG00000047216.Cdh19	1	110888326	110977584	Cdh19	-	ENSMUSG00000047216	NA	0.470033	0.275786	0.6
ENSMUSG00000102788.Gm38255	1	110957831	110960826	Gm38255	-	ENSMUSG00000102788	0.375	0.607444	0.5	1
ENSMUSG00000102160.Gm36944	1	110964679	110967437	Gm36944	-	ENSMUSG00000102160	0.5145	0.898204	0.634556	0.827511
ENSMUSG00000101253.Gm29088	1	111385690	111446645	Gm29088	-	ENSMUSG00000101253	0.84	0	0.413606	0.812292
ENSMUSG00000101846.Gm19927	1	111385918	111386698	Gm19927	+	ENSMUSG00000101846	0.222222	0.85425	0.333214	0.778
ENSMUSG00000100555.Gm8173	1	111804934	111807775	Gm8173	-	ENSMUSG00000100555	0.786644	0.875167	0.887129	0.95
ENSMUSG00000102728.Gm37934	1	111833823	111834224	Gm37934	+	ENSMUSG00000102728	0.0333333	0.44765	0	0.692937
ENSMUSG00000038702.Dsel	1	111858702	111864918	Dsel	-	ENSMUSG00000038702	0.0425357	0.252381	0.135842	0.240822
ENSMUSG00000101875.Gm6028	1	111880735	111881308	Gm6028	-	ENSMUSG00000101875	0.824389	0.822598	0.62775	1
ENSMUSG00000099732.Gm17752	1	112049436	112057110	Gm17752	-	ENSMUSG00000099732	0.3754	0.82073	0.47349	0.795801
ENSMUSG00000101220.Gm6717	1	112137868	112138705	Gm6717	+	ENSMUSG00000101220	0.468345	0.503244	0.411991	0.855571
ENSMUSG00000100020.Gm19086	1	112151089	112151753	Gm19086	+	ENSMUSG00000100020	0.61675	0.953611	0.771588	0.877571
ENSMUSG00000101054.Gm18406	1	112404187	112404855	Gm18406	-	ENSMUSG00000101054	0.381244	1	0.971333	0.941
ENSMUSG00000088691.Gm22331	1	112467911	112468046	Gm22331	+	ENSMUSG00000088691	0.5129	0.66012	0.312333	0.836842
ENSMUSG00000099884.Gm8204	1	112873845	112875988	Gm8204	-	ENSMUSG00000099884	0.621389	0.825095	0.387062	0.674833
ENSMUSG00000100304.Gm28190	1	112965542	112966931	Gm28190	-	ENSMUSG00000100304	0.569333	0.832037	0.692569	0.777273
ENSMUSG00000101453.Gm28189	1	113289340	113290365	Gm28189	+	ENSMUSG00000101453	0.486111	0.2666	0.84	0.737037
ENSMUSG00000102105.Gm17946	1	113565446	113565983	Gm17946	-	ENSMUSG00000102105	0.0737222	0.7267	0.54225	0.782065
ENSMUSG00000099943.Gm18181	1	113582771	113583506	Gm18181	-	ENSMUSG00000099943	0.4898	0.809333	0.37775	0.5
ENSMUSG00000084546.Gm24937	1	113717914	113718047	Gm24937	-	ENSMUSG00000084546	0.504611	0.986125	0.4375	0.8125
ENSMUSG00000097648.9330185C12Rik	1	113891385	113964134	9330185C12Rik	-	ENSMUSG00000097648	0.163333	0.0897941	0.0811579	0.4708
ENSMUSG00000101687.Gm4854	1	115219190	115219763	Gm4854	-	ENSMUSG00000101687	0.6836	0.6002	0.464767	0.957692
ENSMUSG00000100515.Gm17916	1	115668988	115684624	Gm17916	-	ENSMUSG00000100515	0.200122	0.290258	0.581894	0.57432
ENSMUSG00000070695.Cntnap5a	1	115684756	116587323	Cntnap5a	+	ENSMUSG00000070695	0.20793	0.374958	0.596194	0.520633
ENSMUSG00000092948.Gm23393	1	116394342	116394413	Gm23393	-	ENSMUSG00000092948	0.316405	0.8	NA	0.777667
ENSMUSG00000102033.Gm28263	1	116633777	116634176	Gm28263	+	ENSMUSG00000102033	0.555821	0.752694	0.732083	0.651852
ENSMUSG00000094429.Gm19965	1	116802983	116823410	Gm19965	+	ENSMUSG00000094429	0.333	0.640105	0.565273	0.803417
ENSMUSG00000101154.Gm17777	1	117392257	117393532	Gm17777	-	ENSMUSG00000101154	0.0416667	0.99375	1	0.860424
ENSMUSG00000065865.Gm24030	1	117536301	117536464	Gm24030	+	ENSMUSG00000065865	0.3875	0.553561	0.062	0.6139
ENSMUSG00000098815.Gm27785	1	117561230	117561339	Gm27785	+	ENSMUSG00000098815	0.930769	0.812964	0.621031	0.909182
ENSMUSG00000101573.Gm28361	1	117578391	117578864	Gm28361	+	ENSMUSG00000101573	0.74002	0.458167	0.446154	0.925778
ENSMUSG00000107979.Zfp813-ps	1	117603878	117606484	Zfp813-ps	+	ENSMUSG00000107979	0.777778	0.305	0.549833	0.714
ENSMUSG00000101373.Zfp813-ps	1	117625522	117628027	Zfp813-ps	+	ENSMUSG00000101373	0.549222	0.593625	0.602273	0.419214
ENSMUSG00000099615.Gm28362	1	117662291	117678373	Gm28362	+	ENSMUSG00000099615	0.756259	0.798078	0.192429	0.734722
ENSMUSG00000100265.Gm28363	1	117697131	117727441	Gm28363	+	ENSMUSG00000100265	0.5	0.488833	0.346429	0.857214
ENSMUSG00000100527.Gm28359	1	117741367	117768622	Gm28359	+	ENSMUSG00000100527	0.40584	0.603733	0.651333	0.528051
ENSMUSG00000099571.Gm18182	1	117747031	117751372	Gm18182	-	ENSMUSG00000099571	0.775	0.655619	0.584879	0.872879
ENSMUSG00000101303.B020011L13Rik	1	117781133	117803359	B020011L13Rik	+	ENSMUSG00000101303	0	0.687806	0.6555	0.891
ENSMUSG00000100305.Gm28360	1	117830081	117854496	Gm28360	+	ENSMUSG00000100305	0.662078	0.647685	0.310933	1
ENSMUSG00000099534.Gm28169	1	117842962	117843306	Gm28169	+	ENSMUSG00000099534	0.769861	0.951438	0.610429	0.869437
ENSMUSG00000100886.Gm7195	1	117868522	117899722	Gm7195	+	ENSMUSG00000100886	0.282033	0.73975	0.208133	0.571
ENSMUSG00000101415.Gm28168	1	117928015	117949988	Gm28168	+	ENSMUSG00000101415	0.667	0.691719	0.4675	0.782604
ENSMUSG00000100617.Gm7145	1	117965939	117986884	Gm7145	+	ENSMUSG00000100617	0.432078	0.726881	0.627939	0.716467
ENSMUSG00000100703.Gm28358	1	118008769	118030415	Gm28358	+	ENSMUSG00000100703	0.584549	0.783125	0.506485	0.555333
ENSMUSG00000100177.Gm29489	1	118030315	118046849	Gm29489	+	ENSMUSG00000100177	0.50225	0.611111	0.429538	0.92963
ENSMUSG00000101363.Gm29490	1	118040649	118040990	Gm29490	+	ENSMUSG00000101363	0.502156	0.600864	0.573317	0.973077
ENSMUSG00000101590.Gm29104	1	118064118	118064959	Gm29104	+	ENSMUSG00000101590	NA	NA	0.167	0.844444
ENSMUSG00000102030.Gm29106	1	118176542	118202307	Gm29106	+	ENSMUSG00000102030	0.584911	0.594881	0.374458	0.782077
ENSMUSG00000099870.Gm7200	1	118249863	118251025	Gm7200	+	ENSMUSG00000099870	0.629778	NA	0.495947	0.757802
ENSMUSG00000026374.Tsn	1	118294778	118311739	Tsn	-	ENSMUSG00000026374	0.128967	0.305208	0.154522	0.383881
ENSMUSG00000026377.Nifk	1	118321839	118333822	Nifk	+	ENSMUSG00000026377	0.0569877	0.115659	0.0673143	0.348856
ENSMUSG00000099936.Gm28867	1	118357312	118363449	Gm28867	+	ENSMUSG00000099936	0.38244	0.555333	0.336426	0.703125
ENSMUSG00000064302.Clasp1	1	118389058	118612678	Clasp1	+	ENSMUSG00000064302	0.0282778	0.0240433	0.0156535	0.0527467
ENSMUSG00000077257.Gm26080	1	118453355	118453485	Gm26080	-	ENSMUSG00000077257	0.518202	0.576078	0.915625	0.966375
ENSMUSG00000107722.2900060B14Rik	1	118458652	118459267	2900060B14Rik	-	ENSMUSG00000107722	0.0822333	0.0739762	0.117686	0.310541
ENSMUSG00000080542.Gm22710	1	118459141	118459265	Gm22710	-	ENSMUSG00000080542	0.0822333	0.0739762	0.117686	0.31085
ENSMUSG00000100770.Gm28466	1	118478604	118479591	Gm28466	-	ENSMUSG00000100770	0.570636	0.55663	0.664378	0.9205
ENSMUSG00000026380.Tfcp2l1	1	118627945	118685168	Tfcp2l1	+	ENSMUSG00000026380	0	0.0255038	0.0274063	0.332639
ENSMUSG00000089601.Gm22094	1	118638288	118638404	Gm22094	-	ENSMUSG00000089601	0.299639	0.447361	0.183429	0.848148
ENSMUSG00000101624.Gm28882	1	118651482	118651795	Gm28882	-	ENSMUSG00000101624	0.146282	0.267786	0	0.803079
ENSMUSG00000088363.Gm23497	1	118681821	118681950	Gm23497	+	ENSMUSG00000088363	0.220106	0.43515	0.310875	0.866667
ENSMUSG00000100040.Gm28467	1	118810136	118810453	Gm28467	+	ENSMUSG00000100040	0.387569	0.630349	0.621567	0.857889
ENSMUSG00000048402.Gli2	1	118834132	119053619	Gli2	-	ENSMUSG00000048402	0.0112725	0.0186434	0.0412412	0.0543252
ENSMUSG00000098273.Mir6346	1	118954220	118954300	Mir6346	+	ENSMUSG00000098273	0.418368	0.674196	0.375281	0.8335
ENSMUSG00000097408.Gm26831	1	119058469	119059848	Gm26831	+	ENSMUSG00000097408	0.453927	0.657111	0.650056	0.974385
ENSMUSG00000096939.Gm8321	1	119157586	119158565	Gm8321	+	ENSMUSG00000096939	0.243889	0.770971	0.57689	0.699611
ENSMUSG00000100767.Gm3508	1	119241962	119242753	Gm3508	-	ENSMUSG00000100767	0.529188	0.643718	0.30515	0.762143
ENSMUSG00000099860.Gm29456	1	119305346	119326833	Gm29456	-	ENSMUSG00000099860	0.592208	0.712595	0.528648	0.982125
ENSMUSG00000101179.Gm29455	1	119329200	119385581	Gm29455	+	ENSMUSG00000101179	0.532671	0.46483	0.570952	0.589697
ENSMUSG00000037035.Inhbb	1	119415465	119422248	Inhbb	-	ENSMUSG00000037035	0.034284	0.0791178	0.0870238	0.118412
ENSMUSG00000004451.Ralb	1	119470305	119504794	Ralb	-	ENSMUSG00000004451	0.0515784	0.140819	0.0674722	0.326881
ENSMUSG00000101437.Gm29454	1	119499477	119499869	Gm29454	+	ENSMUSG00000101437	0.390305	0.313521	0.237102	0.839769
ENSMUSG00000098447.Gm27184	1	119520090	119526359	Gm27184	-	ENSMUSG00000098447	0.173873	0.225091	0.261308	0.48546
ENSMUSG00000098923.Tmem185b	1	119526160	119528983	Tmem185b	+	ENSMUSG00000098923	0.104084	0.185963	0.194641	0.433088
ENSMUSG00000101731.3830432H09Rik	1	119529480	119536165	3830432H09Rik	-	ENSMUSG00000101731	0.521136	0.762221	0.641977	0.618968
ENSMUSG00000084505.Gm25322	1	119530211	119530314	Gm25322	+	ENSMUSG00000084505	0.630302	0.789476	0.42701	0.928508
ENSMUSG00000026383.Epb41l5	1	119545037	119649000	Epb41l5	-	ENSMUSG00000026383	0.0486982	0.198492	0.00263492	0.421627
ENSMUSG00000102687.Gm37219	1	119630744	119631669	Gm37219	-	ENSMUSG00000102687	0.629222	0.667	0.371577	1
ENSMUSG00000026384.Ptpn4	1	119652467	119837613	Ptpn4	-	ENSMUSG00000026384	0.0642549	0.0543155	0.0442813	0.0642632
ENSMUSG00000091876.Gm3851	1	119787769	119788086	Gm3851	+	ENSMUSG00000091876	0.376143	0.779949	0.454559	0.952333
ENSMUSG00000103146.Gm37745	1	119790763	119798925	Gm37745	-	ENSMUSG00000103146	0.54	0.77038	0.406141	0.889
ENSMUSG00000100436.Gm29657	1	119793520	119794229	Gm29657	+	ENSMUSG00000100436	0.407611	0.5847	0.442167	1
ENSMUSG00000090277.Gm8338	1	119817763	119818125	Gm8338	+	ENSMUSG00000090277	0.228636	0.75	0.434118	0.902262
ENSMUSG00000100042.Gm29658	1	119874781	119875010	Gm29658	+	ENSMUSG00000100042	0.461696	0.782958	0.756917	0.966667
ENSMUSG00000100636.Gm3551	1	119897461	119898124	Gm3551	+	ENSMUSG00000100636	0.448039	0.650031	0.702837	0.850219
ENSMUSG00000101224.Gm28209	1	119903130	119906897	Gm28209	+	ENSMUSG00000101224	0.177219	0.412897	0.1593	0.624886
ENSMUSG00000036975.Tmem177	1	119907890	119913208	Tmem177	-	ENSMUSG00000036975	0.0726061	0.17226	0.342867	0.621262
ENSMUSG00000036962.Cfap221	1	119923341	119997234	Cfap221	-	ENSMUSG00000036962	0.399006	0.530557	0.22381	0.533492
ENSMUSG00000092245.Gm17973	1	119986795	119987314	Gm17973	+	ENSMUSG00000092245	0.857143	0.427364	0.928571	0.7262
ENSMUSG00000026387.Sctr	1	120006894	120063536	Sctr	+	ENSMUSG00000026387	0.232951	0.503862	0.378233	0.563802
ENSMUSG00000050777.Tmem37	1	120067377	120074074	Tmem37	-	ENSMUSG00000050777	0.0415966	0.0794233	0.138368	0.312124
ENSMUSG00000026385.Dbi	1	120113280	120121078	Dbi	-	ENSMUSG00000026385	0.0885184	0.128392	0.0743674	0.262312
ENSMUSG00000026388.3110009E18Rik	1	120121187	120188189	3110009E18Rik	+	ENSMUSG00000026388	0.157426	0.101074	0.0585281	0.286513
ENSMUSG00000026389.Steap3	1	120190757	120272705	Steap3	-	ENSMUSG00000026389	0.429833	0.839237	0.652917	0.872381
ENSMUSG00000036907.C1ql2	1	120340582	120343174	C1ql2	+	ENSMUSG00000036907	0.0826389	0.151967	0.300068	0.201305
ENSMUSG00000101275.1700012E03Rik	1	120435805	120438455	1700012E03Rik	+	ENSMUSG00000101275	0.8002	0.780306	0.808033	0.502333
ENSMUSG00000026390.Marco	1	120474538	120505024	Marco	-	ENSMUSG00000026390	0.2875	0.921667	0.395863	0.582824
ENSMUSG00000058665.En1	1	120602418	120607992	En1	+	ENSMUSG00000058665	0.141393	0.165378	0.060335	0.213067
ENSMUSG00000099957.2610027F03Rik	1	120621740	120690403	2610027F03Rik	+	ENSMUSG00000099957	0.438381	0.39297	0.302311	0.859458
ENSMUSG00000101386.Gm29346	1	120758443	120763565	Gm29346	+	ENSMUSG00000101386	0.652875	0.590278	0.302107	0.986125
ENSMUSG00000101922.Gm29345	1	120816500	120836997	Gm29345	+	ENSMUSG00000101922	0.548086	0.605854	0.506806	0.8586
ENSMUSG00000100761.Gm29344	1	120825247	120825456	Gm29344	-	ENSMUSG00000100761	0.646657	1	0.32731	1
ENSMUSG00000099336.Gm29348	1	120847989	120857486	Gm29348	-	ENSMUSG00000099336	0.377958	0.64725	0.737456	1
ENSMUSG00000100979.Gm29347	1	120856674	120858010	Gm29347	+	ENSMUSG00000100979	0.4022	0.519389	0.979758	0.959636
ENSMUSG00000102360.Gm37043	1	120868996	120872100	Gm37043	+	ENSMUSG00000102360	0.496703	0.7706	0.457974	0.8446
ENSMUSG00000097881.Celrr	1	121087405	121178441	Celrr	+	ENSMUSG00000097881	0.2401	0.305098	0.172111	0.7792
ENSMUSG00000101700.Gm29359	1	121224276	121227526	Gm29359	+	ENSMUSG00000101700	0.710567	0.602947	0.457514	0.791233
ENSMUSG00000104332.Gm38283	1	121300137	121300831	Gm38283	-	ENSMUSG00000104332	0.474467	0.868083	0.5355	0.75
ENSMUSG00000003721.Insig2	1	121304353	121332589	Insig2	-	ENSMUSG00000003721	0.560689	0.532727	0.797179	0.892606
ENSMUSG00000104253.Gm37174	1	121328092	121331149	Gm37174	+	ENSMUSG00000104253	0.0224242	0.102624	0.0455333	0.106155
ENSMUSG00000101791.2210011K15Rik	1	121355116	121359900	2210011K15Rik	-	ENSMUSG00000101791	0.214545	0.916667	0.662583	0.94431
ENSMUSG00000026339.Ccdc93	1	121431049	121506460	Ccdc93	+	ENSMUSG00000026339	0.284785	0.130671	0.131727	0.304445
ENSMUSG00000085857.Gm15392	1	121489296	121493203	Gm15392	-	ENSMUSG00000085857	0.754144	0.687908	0.792415	0.914815
ENSMUSG00000083582.Gm15393	1	121507585	121507803	Gm15393	-	ENSMUSG00000083582	0.343144	0.637304	0.375449	0.927818
ENSMUSG00000050534.Htr5b	1	121509842	121528465	Htr5b	-	ENSMUSG00000050534	0.14175	0.256835	0.207738	0.943735
ENSMUSG00000081130.Gm8217	1	121520583	121521047	Gm8217	+	ENSMUSG00000081130	0.4	0.6436	0.417523	0.84437
ENSMUSG00000001674.Ddx18	1	121553835	121567989	Ddx18	-	ENSMUSG00000001674	0.217467	0.306265	0.34185	0.264078
ENSMUSG00000102006.Gm28591	1	121645667	121645849	Gm28591	-	ENSMUSG00000102006	0.382753	0.78869	0.497754	0.477883
ENSMUSG00000102488.Gm37920	1	121706515	121707263	Gm37920	+	ENSMUSG00000102488	0.372812	0.385619	0.161111	0.917177
ENSMUSG00000083584.Gm15394	1	121969217	121970524	Gm15394	-	ENSMUSG00000083584	0.724451	0.733241	0.512833	0.768485
ENSMUSG00000100913.Gm8392	1	122190221	122191055	Gm8392	+	ENSMUSG00000100913	0	0.6	0.294	0
ENSMUSG00000080410.Gm26472	1	122201459	122201541	Gm26472	+	ENSMUSG00000080410	0.5524	NA	0.726111	0.567958
ENSMUSG00000099960.Gm28590	1	122205145	122252180	Gm28590	+	ENSMUSG00000099960	0.820017	0.555333	0.0520833	1
ENSMUSG00000089274.Gm24547	1	122510549	122510697	Gm24547	+	ENSMUSG00000089274	0.376296	0.700684	1	0.939694
ENSMUSG00000103263.Gm36982	1	122521749	122522876	Gm36982	+	ENSMUSG00000103263	0.485052	0.746	1	0.733611
ENSMUSG00000089190.Gm25771	1	122553173	122553316	Gm25771	+	ENSMUSG00000089190	0.558333	NA	1	NA
ENSMUSG00000099451.Gm29192	1	122810306	122810682	Gm29192	+	ENSMUSG00000099451	0.6335	0.635827	0.73125	0.88037
ENSMUSG00000104180.Gm37970	1	122866042	122867773	Gm37970	+	ENSMUSG00000104180	0.602905	0.738737	0.741313	0.625
ENSMUSG00000100762.Gm8403	1	123147920	123149217	Gm8403	-	ENSMUSG00000100762	0.667	0.6	0.531373	0.877193
ENSMUSG00000100405.Gm28911	1	123205149	123205265	Gm28911	+	ENSMUSG00000100405	0.420944	0.490909	0.069375	0.552333
ENSMUSG00000100525.Gm20058	1	123274139	123276771	Gm20058	+	ENSMUSG00000100525	0.18781	0.745	0.192982	0.762
ENSMUSG00000101495.Gm28912	1	123287574	123287807	Gm28912	+	ENSMUSG00000101495	0.991667	0.842857	0.179544	0.722333
[truncated: 53,472 more rows]
