# Supplementary material for: Determining epigenetic memory in kidney proximal tubule cell derived induced pluripotent stem cells using a quadruple transgenic reprogrammable mouse
Source: Sci Rep. 2022 Nov 25;12:20340. doi: 10.1038/s41598-022-24581-z (PMC9700797; doi:10.1038/s41598-022-24581-z)
Supplement: Supplementary file 4 — Supplementary Table 3. [file 41598_2022_24581_MOESM4_ESM.xlsx]

## Sheet: Sheet1
Muscle cell development genes	Lung development genes	Hindbrain development genes	Forebrain development genes	Digestive tract development genes	Heart development genes	Epidermis development genes	Eye development genes	Glial cell differentiation genes	Liver development genes	Pancreas development genes	Urogenital system development genes	Kidney-associated genes	Reproductive system development genes	Mammary gland development genes	Blood vessel development genes	Skeletal system development genes
Acta1	Abca3	Aars	ac	Acvr2b	2810429I04Rik	Abca12	Abcb5	9630013A20Rik	Aacs	Acvr2b	Acd	Acd	2610005L07Rik	Agap2	Abcc8	0610009B22Rik
Acta1	Abca12	Abl1	Adgrg1	Ada	Abi3bp	Abca12	Abi2	9630013A20Rik	Acadm	Aldh1a2	Ace	Ace	2610005L07Rik	Agap2	Abl1	2610005L07Rik
Acta1	Abca12	Abl2	Adgrg1	Agr2	Acacb	Abca12	Abi2	Abca2	Ada	Aldh1a2	Ace	Acvr1	Abcb1a	Agap2	Abl1	2610005L07Rik
Actc1	Ace	Agtpbp1	Adgrg1	Ahi1	Acadm	Abca12	Ache	Abca2	Ada	Anxa1	Acvr1	Acvr2b	Acvr2a	Agap2	Ace	Abi1
Actc1	Acvr2b	Agtpbp1	Afdn	Aldh1a2	Acadm	Abca12	Acvr2b	Abl1	Ahr	Arntl	Acvr2b	Adamts1	Acvr2a	Aprt	Ackr3	Acan
Actg1	Ada	Agtpbp1	Afdn	Alx4	Acan	Abca12	Acvrl1	Abl2	Anxa1	Bad	Acvr2b	Adamts6	Ada	Ar	Ackr3	Acan
Actn1	Ada	Agtpbp1	Afdn	Ascl1	Ace	Abca12	Adamts18	Actr3	Arf6	Betalinc1	Adamts1	Adamts16	Adam1a	Ar	Actg1	Acan
Actn2	Adamts2	Agtpbp1	Agtpbp1	Bcl2	Actc1	Abca12	Agtpbp1	Actr3	Asl	Bglap2	Adamts1	Adipoq	Adam1b	Ar	Acvr1	Acd
Actn2	Adamtsl2	Agtpbp1	Akna	C1galt1	Actc1	Acvr1b	Agtpbp1	Adam22	Atf2	Bmp4	Adamts6	Agt	Adam4	Areg	Acvr2b	Acp2
Actn2	Agr2	Agtpbp1	Akna	Cbfa2t2	Actn2	Akt1	Agtpbp1	Adam22	Atf7	Bmp5	Adamts16	Agtr1a	Adam6a	Areg	Acvr2b	Acp5
Actn3	Aimp2	Agtr2	Aldh1a2	Ccdc39	Acvr1	Aldh3a2	Ahi1	Adam22	Atg7	Bmp6	Adipoq	Agtr1b	Adam6b	Areg	Acvrl1	Actn3
Actn3	Aldh1a2	Ahi1	Aldh1a3	Ccdc40	Acvr1	Alg10b	Ahi1	Adgrg6	Aurka	Ccdc39	Adipoq	Agtr2	Adam20	Areg	Acvrl1	Actn3
Actn4	Ap3b1	Aldh1a2	Alk	Ccdc103	Acvr1	Alox8	Ahi1	Adgrg6	Bmp4	Ccdc40	Agt	Ahi1	Adam21	Arhgap5	Acvrl1	Acvr2a
Adm	Ap3b1	Arcn1	Apaf1	Cckbr	Acvr1	Aloxe3	Ahi1	Adgrg6	Cadm1	Cdh2	Agt	Ahr	Adam24	Arhgap35	Acvrl1	Acvr2b
Adra1a	Asah1	Arl13b	Aplp1	Cdh1	Acvr1	Alx4	Ahi1	Adora2a	Ccdc39	Cdk6	Agt	Akr1b3	Adam25	Atp2b2	Acvrl1	Acvr2b
Adra1b	Ascl1	Ascl1	Aplp2	Cdx2	Acvr1	Anxa1	Ahr	Afdn	Ccdc40	Cela1	Agt	Aldh1a2	Adam26a	Atp2c2	Acvrl1	Acvr2b
Adrb1	Asxl1	Atf2	Aplp2	Cfc1	Acvr1	Anxa1	Aldh1a1	Ager	Ccnd1	Cela1	Agt	Amer1	Adam26b	Atp7b	Acvrl1	Acvr2b
Afg3l2	Atp7a	Atf2	App	Chd8	Acvr1	Ap3b1	Aldh1a1	Ager	Cdk5rap3	Cftr	Agt	Amh	Adam29	Atp7b	Acvrl1	Adamts7
Agt	Atxn1	Atf2	App	Chd8	Acvr1	Apc	Aldh1a1	Agt	Cdkn2a	Clock	Agtr1a	Ampd2	Adam34	Atp7b	Acvrl1	Adamts7
Agtr2	Atxn1l	Atf5	App	Chd8	Acvr1	Apcdd1	Aldh1a2	Akt1	Ceacam1	Clu	Agtr1a	Angpt1	Adam34l	B4galt1	Acvrl1	Adamts7
Akap6	Atxn1l	Atg7	Arhgap35	Cldn18	Acvr1	Asah1	Aldh1a2	Akt2	Ceacam1	Ctnnb1	Agtr1a	Angpt2	Adam39	B4galt1	Adam8	Adamts7
Akap13	Bag6	Atg7	Arid1a	Clmp	Acvr1	Atoh1	Aldh1a2	App	Ceacam2	Dh	Agtr1a	Anks6	Adamts1	Bax	Adam12	Adamts7
Akap13	Bmp4	Atp1b2	Arl13b	Col3a1	Acvr1	Atoh1	Aldh1a3	App	Cebpa	Dll1	Agtr1b	Anxa1	Adcyap1	Bax	Adam15	Adamts7
Alpk2	Bmp4	Atp2b2	Arx	Col3a1	Acvr1	Atoh1	Aldh1a3	App	Cebpa	Dnaaf1	Agtr1b	Anxa4	Adgrg1	Bcl2l11	Adamts1	Adamts12
Alpk3	Bmp4	Atp2b2	Arx	Crkl	Acvr1	Atoh1	Aldh1a3	Arhgef10	Cebpb	Eif2ak3	Agtr1b	Ap1b1	Adm	Bmp4	Adamts6	Adamts12
Alpk3	Bmp4	Atp2b2	Arx	Ctnnb1	Acvr1	Atoh1	Aldh1a3	Ascl1	Cebpb	Eif2ak3	Agtr2	Ap2b1	Adm	Brca2	Adamts6	Adamts12
Ang2	Bmp4	Atp2b2	Arx	Dact1	Acvr1	Atoh1	Aldh1a3	Ascl1	Cebpb	Fgf10	Agtr2	Apc	Adrm1	Brca2	Adamts9	Adamts12
Ank2	Bmp4	Atp7a	Arx	Dchs1	Acvr2b	Atoh1	Aldh1a3	Ascl1	Cfc1	Foxa2	Agtr2	Aph1a	Adrm1	Bsx	Adamts9	Adamts12
Ank2	Bmp4	Atrn	Arx	Dicer1	Acvr2b	Atp2b2	Aldh1a3	Ascl1	Cflar	Foxa2	Agtr2	Aph1c	Adrm1	Btrc	Add1	Adamts12
Ankrd23	Bmp4	Atxn2	Arx	Dicer1	Acvrl1	Atp2c1	Alms1	Ascl1	Cited2	Foxf1	Agtr2	Aqp11	Adrm1	Btrc	Adgra2	Akap13
Asb2	Bmpr1a	B4galt2	Ascl1	Dnaaf1	Acvrl1	Atp7a	Angptl7	Ascl1	Cited2	Gata6	Ahi1	Ar	Afp	Capn1	Adgra2	Alpl
Atg5	Bmpr2	Bcl2	Ascl1	Ednrb	Acvrl1	Atp7a	Apc	Aspa	Cpb2	Gata6	Ahi1	Arid5b	Ago4	Cav1	Adgra2	Alx1
Atg7	Ccbe1	Bmp5	Ascl1	Ednrb	Adam15	Barx2	Aqp1	Atf5	Cul3	Gata6	Ahr	Arl3	Agt	Cav1	Adgra2	Alx1
Atp2a2	Ccdc39	Bmp7	Ascl1	Ednrb	Adam19	Bcl2	Aqp5	B4galt5	Dnaaf1	Gdf11	Ahr	Asxl1	Ahr	Cav1	Adgra2	Alx1
Bcl2	Ccdc40	C5ar1	Ascl1	Egfr	Adam19	Bcl11b	Arhgap35	B4galt6	E2f7	Gip	Ahr	Bag6	Ahr	Cav1	Adgrb1	Alx3
Bin1	Ccdc40	Cacna1a	Aspm	Epb41l5	Adamts1	Bcr	Arhgef15	Bag1	E2f8	Gipr	Akr1b3	Basp1	Ahr	Cav3	Adgrb1	Alx3
Bin1	Ccn2	Cacna1a	Aspm	Ephb3	Adamts6	Bmp4	Arid1a	Bin1	Elk1	Hes1	Akr1b3	Bax	Ahsg	Ccl11	Adgrb2	Alx3
Bin3	Cdc42	Cacna1a	Atat1	Ext1	Adamts6	Casp3	Arl6	Bmp2	Ezh1	Hes1	Aldh1a2	Bcl2	Akap9	Ccl11	Adgrb3	Alx4
Bmp4	Cebpa	Cacna1a	Atf5	Fat4	Adamts6	Casp3	Arl6	Bmp2	Ezh2	Hhex	Amer1	Bcl2l11	Akt1	Ccnd1	Adgrf4	Alx4
Bmp10	Cebpa	Cacna1a	Atf5	Fgf9	Adamts9	Casp14	Atf4	Bmp2	Fgf1	Hnf1a	Amer1	Bdnf	Akt1	Ccnd1	Adgrf5	Alx4
Bmp10	Celsr1	Cacna1a	Atf5	Fgf10	Adamts9	Ccw	Atf6	Bmp4	Fgf18	Hnf1a	Amh	Bicc1	Akt1	Ccnd1	Adgrg1	Alx4
Bmp10	Celsr1	Cacna1a	Atg7	Fgf10	Adap2	Cd109	Atoh7	C1qa	Fgl1	Hnf1b	Ampd2	Bloc1s6	Alkbh1	Ccnd1	Adipor2	Alx4
Bmpr1a	Celsr1	Cbln1	Atg7	Fgf10	Adgrg6	Cd109	Atoh7	C5ar1	Foxa3	Hnf1b	Angpt1	Bmp2	Amh	Ccnd1	Adm	Amer1
Bves	Cfc1	Cbs	Atoh1	Fgf10	Adgrg6	Cdh3	Atp8a2	Cdh2	Foxm1	Hnf4a	Angpt1	Bmp4	Amh	Ccnd1	Adm	Ankrd11
Cacna1s	Cftr	Cd3e	Atp1a2	Fgfr2	Adm	Cdh3	B9d1	Cdh2	Frzb	Ift88	Angpt2	Bmp6	Angpt1	Cdkn2a	Adm	Ankrd11
Cacna1s	Chil1	Cdk5	Atp1a2	Fgfr2	Adm	Cdh23	Bak1	Cdk5	Gak	Igf1	Anks6	Bmp7	Anxa1	Cdkn2a	Adm2	Ankrd11
Cacna1s	Cic	Cdk5	Atp1b2	Fgfr2	Adra1a	Cdh23	Bax	Cdk5	Gata6	Igf1r	Anxa1	Bmp10	Apc	Cdo1	Adm2	Ano6
Cacna2d2	Cic	Cdk5	Atp7a	Fgfr2	Adra1a	Cdh23	Bax	Ckap5	Gfer	Igf2	Anxa4	Br	Apela	Cebpb	Adra2b	Anxa6
Cacnb4	Clcn2	Cdk5r1	Atrx	Fgfr3	Adra1b	Cdh23	Bax	Clcf1	Gfer	Ihh	Ap1b1	C1galt1	Ar	Cebpb	Adrb2	Arid5a
Camk2d	Col3a1	Cdk5r1	Axl	Foxf1	Adra1b	Cdh23	Bbs4	Clu	Gli1	Ihh	Ap2b1	C3ar1	Ar	Chuk	Adtrp	Arid5b
Capn3	Creb1	Cdk5r1	B2m	Foxf1	Adrb1	Cdh23	Bbs7	Cnp	Gli1	Il6	Apc	Cat	Ar	Chuk	Aggf1	Ash1l
Capn3	Creb1	Cdk5r2	B2m	Foxf1	Agt	Cdh23	Bcar3	Cntf	hem1	Il6ra	Apc	Cc2d2a	Ar	Chuk	Aggf1	Asxl1
Capzb	Creb1	Cdk5r2	Bax	Foxf1	Agtr1a	Cdh23	Bcl2	Cntf	Hes1	Ildr2	Aph1a	Cd24a	Ar	Chuk	Aggf1	Asxl1
Capzb	Crh	Cend1	Bax	Foxf1	Agtr2	Cdkn2a	Bcl11b	Cntn1	Hgf	Ildr2	Aph1c	Cd44	Ar	Chuk	Ago1	Asxl2
Casq1	Ctnnb1	Cend1	Bbs1	Foxf1	Ahi1	Cdsn	Bdnf	Cntn2	Hhex	Insm1	Aqp11	Cdkn1b	Ar	Chuk	Ago2	Asxl2
Casq2	Ctnnb1	Cend1	Bbs1	Foxf2	Ahr	Cdsn	Bfsp1	Cntn2	Hhex	Insm1	Aqp11	Cdkn1c	Ar	Creb1	Agt	Atf2
Cav2	Ctnnb1	Cend1	Bbs1	Foxl1	Ahr	Celsr1	Bfsp1	Cntnap1	Hhex	Insm1	Aqp11	Cenpf	Ar	Creb1	Agt	Atf2
Cav3	Ctnnb1	Cend1	Bbs2	Foxp4	Ahr	Cers3	Bfsp2	Cntnap1	Hhex	Insm1	Ar	Cep290	Ar	Csf1	Agt	Atp6ap1
Cav3	Ctnnb1	Cend1	Bbs2	Gata4	Akap6	Cers3	Bhlhe22	Cntnap2	Hhex	Insr	Ar	Cer1	Ar	Csf1	Agtr1a	Atp7a
Cav3	Ctnnb1	Cend1	Bbs2	Gata4	Akap13	Cers3	Bhlhe22	Crb1	Hlx	Invs	Ar	Cfh	Ar	Csf1	Agtr1a	Axin1
Cavin4	Ctnnb1	Cend1	Bbs4	Gata4	Akap13	Clic4	Bhlhe23	Csf1r	Hmbs	Isl1	Ar	Cflar	Ar	Csmd1	Agtr1a	Axin2
Ccn4	Ctnnb1	Clp1	Bbs4	Gata4	Akap13	Clic4	Bhlhe23	Cspg5	Hmox1	Men1	Ar	Cited1	Ar	Csn2	Agtr1b	Axin2
Cfl2	Ctnnb1	Clp1	Bbs4	Gata5	Aldh1a2	Clic5	Bhlhe23	Ctnnb1	Hnf1a	Met	Ar	Cited2	Ar	Csn3	Agtr1b	Barx2
Cflar	Ctnnb1	Cntn1	Bbs4	Gata6	Aldh1a2	Clrn1	Birc7	Ctnnb1	Hnf1b	Mir7-1	Ar	Clcnka	Ar	Csn3	Ahr	Barx2
Chrnb1	Ctsd	Cntnap2	Bcan	Gli2	Aldh1a2	Clrn1	Bld	Cxcr4	Hnf1b	Mir7-1	Arid5b	Cntrl	Ar	Csn3	Ahr	Bbs1
Cntnap1	Ctsh	Cntnap2	Bcl11b	Gli2	Aldh1a2	Clrn1	Bloc1s3	Daam2	Hnf4a	Mir7-1	Arl3	Col4a1	Ar	Cyp19a1	Ahr	Bbs2
Cntnap1	Ctsl	Coq8b	Bcl11b	Gli2	Alpk2	Clrn2	Bmp4	Daam2	Hp	Mir7-1	Asxl1	Col4a3	Arid1a	Ddr1	Ahr	Bbx
Cntnap2	Cux1	Cplane1	Bhlhe22	Gli3	Alpk2	Cnfn	Bmp4	Dab1	Hpn	Mir214	Asxl1	Col4a4	Arid4a	Ddr1	Aimp1	Bcan
Cntnap2	Cyp1a2	Crk	Bhlhe22	Gli3	Alpk2	Cst6	Bmp4	Dag1	Icmt	Mir375	Bag6	Commd5	Arid4b	Ddr1	Akt1	Bglap
Col14a1	Dag1	Crkl	Bhlhe22	Gli3	Alpk3	Csta1	Bmp4	Dag1	Ifng	Mir503	Basp1	Cplane1	Arid5b	Deaf1	Akt1	Bglap2
Comp	Dhcr7	Ctnna2	Bhlhe22	Hes1	Alpk3	Csta2	Bmp4	Dag1	Ift88	Mir541	Bax	Crkl	Arid5b	Deaf1	Akt3	Bglap3
Comp	Dicer1	Ctnnb1	Bmerb1	Hif1a	Alpk3	Csta3	Bmp6	Dicer1	Igf2r	Mnx1	Bcl2	Ctnnb1	Arnt	Egf	Akt3	Bgn
Comp	Dlg5	Cul5	Bmp2	Hif1a	Alpk3	Cstdc4	Bmp7	Dicer1	Il6	Mnx1	Bcl2	Ctnnbip1	Arrb1	Eif2ak3	Akt3	Bgn
Csrp1	Dnaaf1	Dab1	Bmp2	Hlx	Ang2	Cstdc5	Bmp7	Dicer1	Il6	Mnx1	Bcl2	Ctnnd1	Arrb2	Elf3	Aldh1a2	Bmi1
Csrp2	Dppa2	Dab1	Bmp2	Hnf1b	Angpt1	Cstdc6	Bmp7	Dll1	Il18	Myt1	Bcl2	Cux1	Asb1	Elf5	Alox5	Bmi1
Csrp3	Dppa2	Dab1	Bmp2	Hoxa5	Angpt1	Ctnnb1	Bmp7	Dll3	Itpr1	Neurod1	Bcl2	Cxcr2	Ascl2	Epha2	Alox5	Bmi1
Csrp3	Dppa4	Dixdc1	Bmp4	Hoxa13	Angpt1	Ctnnb1	Bmpr1b	Dlx1	Itpr1	Neurod1	Bcl2	Cxcr4	Ascl2	Epha2	Alox5	Bmncr
Csrp3	Dppa4	Dlc1	Bmp4	Hoxd13	Ank2	Ctnnb1	Bmpr1b	Dlx1	Jarid2	Neurod1	Bcl2	Cyp4a10	Ash1l	Erbb4	Amot	Bmncr
Ctdp1	Dspp	Dll1	Bmp4	Hrh2	Ankrd1	Ctnnb1	Bmpr1b	Dlx2	Jun	Neurog3	Bcl2	Cyp4a12a	Ash1l	Erbb4	Amot	Bmncr
Cxadr	Edn2	Dll1	Bmp4	Hrh2	Anks6	Ctnnb1	Bmpr2	Dlx2	Klf1	Nkx2-2	Bcl2	Cyp4a12b	Ash1l	Erbb4	Amot	Bmncr
Ddx39b	Elk1	Egf	Bmp4	Id2	Ap1b1	Ctsl	Bsg	Dmd	Lims1	Nkx2-2	Bcl2	Cyp4a14	Asmt	Erbb4	Amot	Bmp1
Dicer1	Ep300	Egr2	Bmp4	Ift172	Ap2b1	Ctsl	C3	Dner	Lims2	Nkx2-2	Bcl2	Cyp4a29	Aspm	Esr1	Amotl1	Bmp1
Dmd	Epas1	Egr2	Bmpr1a	Ihh	Ap2b1	Cux1	Cabp4	Dner	Lsr	Nkx2-2	Bcl2	Cyp4a30b	Atm	Esr1	Amotl2	Bmp2
Dmd	Errfi1	Egr2	Btbd3	Il6st	Ap2b1	Cyp26b1	Cabp4	Drd1	Man2a1	Nkx2-2	Bcl2l11	Cyp4a31	Atm	Esr1	Ang	Bmp2
Dmd	Errfi1	Egr2	Btbd3	Il6st	Ap2b1	Cyp27b1	Cacna1c	Drd3	Mdk	Nkx2-2	Bdnf	Cyp4a32	Atn1	Etv4	Ang	Bmp2
Dner	Errfi1	Egr2	Btg2	Kcnq1	Apc	Dbi	Cacna1f	Dtx1	Med1	Nkx2-2	Bicc1	Cyp7b1	Atrx	Etv4	Ang2	Bmp2
Dysf	Esrp1	Egr2	Ccdc85c	Kit	Apela	Dicer1	Cacna1s	Dusp10	Med1	Nkx2-2	Bloc1s6	Cyp19a1	Atrx	Etv4	Ang3	Bmp2
Dysf	Esrp2	En1	Ccdc141	Klf5	Apela	Dicer1	Casp6	Dusp10	Meg3	Nkx3-2	Bmp2	Cys1	Axl	Etv5	Ang4	Bmp2
Dysf	Ext1	En1	Cckar	Lgr4	Apln	Dicer1	Casz1	Dusp15	Mesp1	Nkx6-1	Bmp2	Dact2	Bak1	Fasn	Ang4	Bmp3
Dysf	Ext1	En2	Cdh2	Megf8	Aplnr	Dkk1	Casz1	Eed	Met	Nkx6-1	Bmp4	Dchs1	Bax	Fgf2	Ang5	Bmp4
Dysf	Eya1	Ephb1	Cdh2	Megf8	Aplnr	Dkk4	Casz1	Egr2	Met	Nkx6-1	Bmp4	Dchs2	Bax	Fgf10	Ang6	Bmp4
Dysf	Fbxw7	Ephb2	Cdk5	Mir7-1	Aplnr	Dll1	Casz1	Egr2	Mir30a	Nkx6-2	Bmp4	Dh	Bax	Fgf10	Angpt1	Bmp4
Edn1	Fgf1	Ezh2	Cdk5	Mir7-2	Aplnr	Dll1	Casz1	Egr2	Mki67	Nphp3	Bmp4	Dlg1	Bax	Fgf10	Angpt1	Bmp4
Edn1	Fgf1	Faim2	Cdk5	Mir203	Aplnr	Dll1	Cat4	Eif2b1	Mpst	Nr5a2	Bmp4	Dlg5	Bax	Fgf10	Angpt1	Bmp4
Ednra	Fgf2	Faim2	Cdk5	Mixl1	Aplnr	Dll1	Cat5	Eif2b2	Mrtfb	Onecut1	Bmp4	Dll1	Bax	Fgf10	Angpt1	Bmp4
Efemp2	Fgf2	Faim2	Cdk5	Myb	Aplnr	Dll1	Cc2d2a	Eif2b3	Nf1	Onecut1	Bmp4	Dspp	Bcl2	Fgf10	Angpt1	Bmp4
Eng	Fgf2	Faim2	Cdk5	Myocd	Aplnr	Dnase1l2	Ccdc66	Eif2b4	Nodal	Onecut1	Bmp4	Dtnbp1	Bcl2	Fgfr2	Angpt1	Bmp4
Fbxo22	Fgf7	Fcgr2b	Cdk5r1	Nckap1	Arid1a	Dnase1l2	Ccdc66	Eif2b5	Notch1	Onecut2	Bmp4	Dync2h1	Bcl2l1	Fgfr2	Angpt1	Bmp4
Fbxo22	Fgf7	Fgf2	Cdk5r1	Nipbl	Arid1a	Dsg4	Ccw	Eif2b5	Notch2	Onecut2	Bmp4	Eaf2	Bcl2l1	Foxb1	Angpt1	Bmp4
Fdps	Fgf7	Flna	Cdk5r1	Nipbl	Arid2	Dsg4	Cdk20	Eif2b5	Notch2	Pax4	Bmp4	Ednra	Bcl2l1	Foxb1	Angpt1	Bmp4
Fer1l5	Fgf7	Foxa2	Cdk5r2	Nkx2-2	Arid2	Dsg4	Cdkn1b	Emx1	Notch2	Pax6	Bmp4	Ednrb	Bcl2l1	Foxb1	Angpt2	Bmp4
Fhod3	Fgf8	Foxa2	Cdk5r2	Nkx2-3	Arid2	Dsp	Cdkn1c	Enpp2	Notch2	Pax6	Bmp4	Efnb2	Bcl2l2	Foxf1	Angpt2	Bmp4
Fhod3	Fgf8	Foxc1	Cdon	Nkx2-3	Arl13b	Eda	Cdkn1c	Epha4	Nphp3	Pax6	Bmp4	Egr1	Bcl2l11	Gata3	Angpt2	Bmp4
Fhod3	Fgf9	Foxp2	Celf1	Nkx2-3	Arrb2	Eda	Cdon	Erbb2	Onecut1	Pax6	Bmp4	Emx2	Bfo	Ghrhr	Angpt2	Bmp4
Fhod3	Fgf9	Foxp2	Celf1	Nkx3-2	Asb2	Eda	Cdon	Erbb2	Onecut2	Pax6	Bmp4	Epha4	Bik	Ghrhr	Angpt2	Bmp4
Fhod3	Fgf9	Foxp2	Celf1	Nodal	Asb2	Eda	Celf4	Erbb3	Pck1	Pax6	Bmp4	Epha7	Bik	Gja1	Angpt2	Bmp5
Flii	Fgf9	Fzd4	Celf1	Notch1	Asb2	Edar	Cep290	Ercc2	Pck2	Pde3b	Bmp4	Ephb2	Birc2	Gli2	Angpt2	Bmp5
Flnc	Fgf10	Gabrb3	Celf1	Nphp3	Asxl1	Edar	Cep290	Exoc4	Pdx1	Pdpk1	Bmp4	Ephb3	Birc6	Gli2	Angpt4	Bmp6
Foxp1	Fgf10	Gas1	Cep120	Nphp3	Asxl2	Edaradd	Cfd	F2	Pik3ca	Pdx1	Bmp4	Erbb4	Birc6	Gli3	Angpt4	Bmp6
Foxp1	Fgf10	Gata2	Cep120	Ovol2	Asxl2	Egfr	Cfh	Fa2h	Pkd1	Pdx1	Bmp4	Esr1	Birc6	Gli3	Angpt4	Bmp6
G6pd2	Fgf10	Gba	Cep120	Pcsk5	Asxl2	Egfr	Cfh	Fa2h	Pkd2	Pdx1	Bmp4	Esr2	Bmp4	Gpat4	Angpt4	Bmp7
G6pdx	Fgf10	Gbx2	Chd5	Pcsk5	Atf2	Egfr	Cfh	Fa2h	Pkd2	Pdx1	Bmp4	Etn3	Bmp4	Gpat4	Angptl3	Bmp7
Gata4	Fgf10	Gbx2	Chd7	Pdgfa	Atf2	Epha2	Cfh	Fgf2	Pkm	Pdx1	Bmp4	Ext1	Bmp4	Gpx1	Angptl3	Bmp7
Gpx1	Fgf10	Gbx2	Chrd	Pdgfa	Atf7	Ercc2	Chd7	Fgf5	Plau	Pdx1	Bmp4	Eya1	Bmp4	Gsdma3	Angptl3	Bmp8a
Gsk3a	Fgf10	Gbx2	Chrnb2	Pdgfc	Atg5	Ercc2	Chd7	Fgf10	Prkcsh	Pdx1	Bmp4	Fat4	Bmp4	Hif1a	Angptl4	Bmp8b
Gsk3b	Fgf10	Gbx2	Cntn2	Pdgfra	Atg7	Ercc2	Chrdl1	Fgfr3	Prkcsh	Prox1	Bmp4	Fbn1	Bmp4	Hif1a	Angptl4	Bmp10
Hamp	Fgf10	Gbx2	Col3a1	Pdx1	Atm	Ercc3	Cited2	Fgfr3	Proc	Ptf1a	Bmp4	Fem1b	Bmp5	Hoxa5	Angptl6	Bmpr1a
Hamp2	Fgf10	Gli1	Creb1	Percc1	AW551984	Ercc3	Cited2	Fgfr3	Prox1	Ptf1a	Bmp4	Fgf1	Bmp5	Hoxa5	Ankrd17	Bmpr1a
Hdac2	Fgf10	Gli1	Crk	Pitx2	AW551984	Errfi1	Clcn2	Gap43	Ptcd2	Ptf1a	Bmp4	Fgf2	Bmp6	Hoxa5	Anpep	Bmpr1b
Hdac2	Fgf10	Gli2	Crk	Pitx2	Axin2	Errfi1	Clic4	Gba	Ptn	Ptprv	Bmp4	Fgf8	Bmp7	Hoxa5	Antxr1	Bmpr1b
Hdac4	Fgf10	Gli2	Crkl	Pkdcc	Bbs7	Esrp1	Cln8	Gcm1	Ptn	Rbm4	Bmp4	Fgf10	Bmp7	Hoxa9	Anxa1	Bmpr1b
Hdac5	Fgf10	Gli2	Crkl	Prdm1	Bcor	Etv4	Cln8	Gfap	Rb1cc1	Reg1	Bmp4	Fgfr1	Bmp7	Hoxb9	Anxa1	Bmpr1b
Hdac9	Fgf10	Gli2	Crtac1	Ptk6	Bicc1	Evpl	Cnga3	Gfap	Rela	Rfx3	Bmp4	Fgfr2	Bmp7	Hoxd9	Anxa2	Bmpr1b
Hes1	Fgf10	Gli2	Csf1r	Rarb	Bmp2	Evpl	Cntf	Gli3	Rhbdd3	Rfx3	Bmp4	Fkbp4	Bmp15	Id2	Anxa3	Bmpr1b
Hey2	Fgf10	Gli2	Csf1r	Rarres2	Bmp2	Evpl	Col4a1	Gli3	Rpgrip1l	Rfx3	Bmp4	Flcn	Bmpr1b	Id2	Ap2b1	Bmpr2
Hey2	Fgf10	Gli2	Csf1r	Rb1	Bmp2	Exph5	Col5a1	Gm5849	Rps6ka1	Rfx6	Bmp4	Fmn1	Bmpr2	Id2	Ap2b1	Bpnt2
Hnrnpu	Fgf10	Gnpat	Ctnnb1	Sall1	Bmp2	Ext1	Col5a2	Gpc1	Rtn4	Rfx6	Bmp6	Foxa1	Bptf	Igf1	Apela	Bpnt2
Homer1	Fgf10	Gpr37l1	Ctnnb1	Sav1	Bmp2	Ezh2	Col8a1	Gpr37l1	Runx1	Rfx6	Bmp7	Foxc1	Brca2	Igf1r	Apela	Bpnt2
Hottip	Fgf10	Grid2	Cul5	Sfrp1	Bmp2	Fa2h	Col8a2	Gpr157	Sec63	Rfx6	Bmp7	Foxc2	Brip1	Igfbp5	Apela	Bpnt2
Igf1	Fgf10	Grin1	Cx3cr1	Sfrp2	Bmp2	Fermt1	Crb1	Grk2	Sec63	Rfx6	Bmp7	Foxd1	Brip1	Iqgap3	Apela	Br
Igf1	Fgf10	Gsx2	Cxcl12	Sfrp5	Bmp2	Fgf7	Crb1	Grn	Smad3	Rheb	Bmp7	Foxf1	C3	Irs1	Apela	Cacna1s
Isl1	Fgf10	Hap1	Cxcr4	Sfrp5	Bmp2	Fgf10	Crb1	Gsx2	Smarca4	Selenot	Bmp7	Fras1	Ccdc134	Irs2	Apela	Cadm1
Itgb1	Fgf18	Herc1	D16Ertd472e	Shh	Bmp2	Fgf10	Crb1	Hdac1	Sod2	Shh	Bmp7	Frem2	Ccn1	Jak2	Apln	Carm1
Kdm1a	Fgfr1	Hes1	Dab1	Shh	Bmp2	Fgf10	Crb1	Hdac2	Sox9	Shh	Bmp7	Frs2	Ccn1	Kalrn	Apln	Carm1
Kel	Fgfr1	Hes3	Dab1	Shh	Bmp2	Fgfr1	Crb1	Hdac2	Sp1	Shh	Bmp7	Gata2	Ccnd1	Kdm5b	Aplnr	Cbs
Klhl40	Fgfr1	Hnf1b	Dab1	Shh	Bmp2	Fgfr2	Crb1	Hdac11	Sp3	Sidt2	Bmp7	Gata3	Ccnf	Kdm5b	Aplnr	Cbs
Klhl40	Fgfr2	Hoxa1	Dab1	Shh	Bmp2	Fgfr2	Crb1	Hes1	Stat5b	Smad2	Bmp7	Gcnt1	Cd44	Kdm5b	Aplnr	Ccdc154
Klhl40	Fgfr2	Hoxa1	Dab1	Shh	Bmp2	Flg	Crb1	Hes1	Sulf2	Smo	Bmp10	Gcnt3	Cdh1	Lats1	Aplnr	Ccdc154
Klhl41	Fgfr2	Hoxa1	Dab1	Shh	Bmp2	Flg	Crb2	Hes1	Sulf2	Smo	Br	Gcnt4	Cdh1	Lbh	Aplnr	Ccn1
Klhl41	Fgfr2	Hoxa1	Dab2ip	Shox2	Bmp2	Flg2	Crx	Hes1	Taf10	Sox4	Br	Gdf6	Cdkn1b	Lbh	Aplnr	Ccn1
Klhl41	Fgfr2	Hoxa1	Dab2ip	Six2	Bmp2	Flnb	Cryaa	Hes1	Taf10	Sox9	Br	Gdf11	Cdkn1b	Lbh	Aplnr	Ccn2
Krt8	Fgfr2	Hoxa1	Dbi	Smad2	Bmp2	Fosl2	Cryaa	Hes5	Tet2	Vhl	Br	Gdnf	Cdkn1c	Lef1	Aplnr	Ccn2
Krt19	Fgfr2	Hoxa1	Dclk1	Smad3	Bmp4	Foxc1	Cryaa	Hes5	Tgfa	Vhl	C1galt1	Gli2	Cdkn1c	Lrp5	Aplnr	Ccn3
Ldb3	Fgfr2	Hoxa1	Dclk2	Smo	Bmp4	Foxe1	Cryaa	Hes5	Tgfa	Wls	C3ar1	Gli3	Cdkn1c	Lrp5	Apob	Ccn3
Lmna	Fgfr2	Hoxa1	Dclk2	Smo	Bmp4	Foxn1	Cryaa	Hes5	Tgfbr3	Wnt5a	Cat	Glis2	Cdkn1c	Lrp5	Apoe	Ccn4
Lmod1	Fgfr2	Hoxa1	Dct	Sox10	Bmp4	Foxn1	Cryaa	Hes5	Tnfaip3	Xbp1	Cat	Gpc3	Cdx2	Lrp5	Apoh	Ccn4
Lmod2	Fgfr2	Hoxa2	Dct	Sox10	Bmp4	Foxn1	Cryaa	Hes5	Upb1	Zbed6	Cc2d2a	Gpr4	Cdx2	Lrp6	Apold1	Cdk20
Lmod2	Fgfr2	Hoxa2	Dcx	Sox11	Bmp4	Foxn1	Cryaa	Hes5	Upf2	Zic3	Cd24a	Greb1l	Cdx4	Lrp6	Aqp1	Cdkn1c
Lmod2	Fgfr3	Hoxa2	Dcx	Sox17	Bmp4	Foxq1	Cryaa	Hes5	Vwf		Cd24a	Grem1	Cdx4	Lrp6	Arhgap22	Cdx1
Lmod2	Fgfr4	Hoxb1	Dcx	Sox17	Bmp4	Fst	Cryab	Hmga2	Wnt1		Cd24a	Gzf1	Cebpa	Mapk1	Arhgap24	Cdx1
Lmod3	Fgfr4	Hoxb1	Dcx	Sox17	Bmp4	Fst	Cryab	Id2	Wnt3a		Cd44	Hc	Cebpb	Med1	Arid1a	Cfh
Lmod3	Flt4	Hoxb1	Dicer1	Sox17	Bmp4	Fuz	Cryba1	Id2	Xbp1		Cd44	Hdac5	Cebpb	Med1	Arid2	Cfh
Lmod3	Fndc3b	Hoxb1	Dicer1	Spdef	Bmp4	Fzd6	Cryba1	Id2	Xbp1		Cdkn1b	Hells	Cftr	Med1	Asb4	Chad
Lmod3	Foxa1	Hoxb2	Disc1	Src	Bmp4	Fzd6	Cryba2	Id4	Zic3		Cdkn1c	hem1	Cga	Med1	Atf2	Chad
Lox	Foxa1	Hoxb2	Disc1	Src	Bmp4	Gab1	Cryba2	Id4	Zmpste24		Cenpf	Hnf1b	Chd7	Med1	Atp2b4	Chadl
Lrrc10	Foxa1	Hoxb3	Disc1	Stra6	Bmp4	Gak	Cryba4	Id4			Cep290	Hoxa11	Chd7	Med1	Atp2b4	Chd7
Lrrc10	Foxa1	Hspa5	Dixdc1	Stra6	Bmp4	Gal	Cryba4	Ifng			Cep290	Hoxa13	Cited1	Mst1	Atp5b	Chrd
Maml1	Foxa1	Hspa5	Dixdc1	Stx2	Bmp4	Gata6	Crybb1	Ifng			Cer1	Hoxb7	Cited1	Mst1	Atp7a	Chrdl2
Map2k4	Foxa2	Igf1	Dixdc1	Tbx2	Bmp4	Gata6	Crybb2	Ifngr1			Cfh	Hoxb13	Cited1	Mst1	Atp7a	Chst11
Mef2a	Foxa2	Igf1r	Dixdc1	Tcf7	Bmp4	Gdf3	Crybb2	Igf1			Cfh	Hoxc11	Cited2	Msx1	B4galt1	Chst11
Mef2c	Foxa2	Itgb1	Dkk1	Tcf7	Bmp4	Gfi1	Crybb3	Il1b			Cfh	Hoxd11	Cited2	Msx2	Bak1	Chst11
Megf10	Foxf1	Kat2a	Dlc1	Tcf7l2	Bmp4	Gli1	Crybg3	Il1b			Cfh	Hoxd13	Cited2	Msx2	Bax	Chst11
Met	Foxf1	Kcne1	Dlx1	Tcf7l2	Bmp4	Gli2	Cryga	Il1b			Cfh	Hs2st1	Cited2	Ncoa3	Bcas3	Chsy1
Mfn2	Foxf1	Kdm2b	Dlx1	Tcf21	Bmp4	Gli2	Cryga	Il6st			Cflar	Hspb11	Cited2	Neurl1a	Becn1	Chsy1
Mir208a	Foxf1	Kdm2b	Dlx1	Tigar	Bmp4	Gnas	Cryga	Il33			Cited1	Id2	Col9a3	Nme1	Bmp4	Chsy1
Mir208a	Foxf1	Kif14	Dlx1	Trp63	Bmp5	Gnas	Cryga	Il34			Cited1	Id4	Col9a3	Nme1	Bmp4	Cited2
Mir208b	Foxf1	Kif14	Dlx1	Trp73	Bmp5	Gorab	Cryga	Ilk			Cited1	Ifng	Crkl	Notch4	Bmp4	Cldn18
Mir499	Foxf1	Kif14	Dlx2	Vangl2	Bmp5	Gprc5d	Crygb	Ilk			Cited2	Ift20	Csf2	Nr3c1	Bmp4	Cldn18
Mtor	Foxf1	Klhl1	Dlx2	Vps52	Bmp5	Grhl1	Crygb	Itgam			Cited2	Ift27	Csmd1	Nrg3	Bmp4	Clec3b
Mtor	Foxf1	Kndc1	Dlx2	Wnt5a	Bmp7	Grhl1	Crygb	Itgb4			Clcnka	Ift88	Csmd1	Nrg3	Bmp4	Cnmd
Mybpc3	Foxj1	Ldb1	Dlx2	Wnt5a	Bmp7	Grhl1	Crygb	Itgb4			Cntrl	Igf1	Csmd1	Nrg3	Bmp4	Col1a1
Mybpc3	Foxp1	Ldb1	Dlx2	Wnt5a	Bmp7	Grhl2	Crygb	Kcnj10			Col4a1	Igf1r	Ctnnb1	Ntn1	Bmp4	Col1a1
Myf5	Foxp1	Lef1	Dlx2	Yap1	Bmp7	Grhl2	Crygb	Kcnj10			Col4a3	Il6ra	Ctnnb1	Ntn1	Bmp7	Col1a1
Myf6	Foxp1	Lhx1	Dlx5	Yap1	Bmp7	Grhl2	Crygc	Kdm4a			Col4a4	Ilk	Ctnnb1	Oas2	Bmper	Col1a1
Myh6	Foxp1	Lhx1	Dmrta2	Yipf6	Bmp10	Grhl3	Crygc	Klf15			Col4a4	Invs	Ctnnb1	Orai1	Bmper	Col1a1
Myh6	Foxp2	Lhx1	Dmrta2	Zic3	Bmp10	Grhl3	Crygc	Kras			Col4a4	Irx3	Ctnnb1	Pax3	Bmper	Col1a1
Myh6	Foxp2	Lhx5	Dnah5		Bmp10	Grxcr1	Crygd	Lamb2			Commd5	Itga3	Cts7	Pgr	Bmper	Col1a1
Myh6	Foxp2	Lhx5	Dock7		Bmp10	Grxcr1	Crygd	Lamb2			Cplane1	Itga8	Cts8	Pgr	Bmpr1a	Col1a1
Myh6	Foxp4	Lhx5	Dpcd		Bmp10	Grxcr2	Crygd	Lamc3			Crkl	Itgb3	Ctsb	Pgr	Bmpr1a	Col1a2
Myh6	Foxp4	Lmx1a	Draxin		Bmp10	Grxcr2	Crygd	Ldlr			Ctnnb1	Jag1	Ctsl	Phb2	Bmpr2	Col2a1
Myh6	Foxp4	Lmx1b	Draxin		Bmp10	Grxcr2	Crygd	Lef1			Ctnnb1	Jmjd6	Cul7	Phb2	Bmpr2	Col2a1
Myh6	Gata4	Lrp6	Draxin		Bmp10	Gsdma3	Crygd	Lgi4			Ctnnb1	Kank2	Cyp7b1	Phb2	Bmpr2	Col2a1
Myh10	Gata4	Lrp6	Drd1		Bmpr1a	Gsdma3	Cryge	Lgi4			Ctnnb1	Kcnj1	Cyp19a1	Phb2	Bmpr2	Col2a1
Myh10	Gata6	Lt1	Drd1		Bmpr1a	Gsdma3	Cryge	Lgi4			Ctnnb1	Kif3a	Cyp19a1	Pinc	Bmpr2	Col2a1
Myh10	Gata6	Mafb	Drd1		Bmpr1a	Gsdma3	Cryge	Lgi4			Ctnnb1	Kif26b	Cyp19a1	Pml	Br	Col2a1
Myh11	Gata6	Mafb	Drd1		Bmpr1a	Gsdma3	Crygf	Lgi4			Ctnnb1	Kirrel3	Cyp19a1	Pml	Brca1	Col2a1
Myhas	Gh	Map2k1	Drd2		Bmpr1a	Gsdma3	Crygf	Lgi4			Ctnnb1	Klf15	Cyp19a1	Prl	Brpf1	Col2a1
Myhas	Gli1	Mdk	Drd2		Bmpr1a	Gsdma3	Crygn	Lgi4			Ctnnb1	Klhl3	Dazap1	Prl	Bsg	Col2a1
Myl2	Gli2	mea	Drd2		Bmpr1a	Gsdma3	Crygs	Lif			Ctnnb1	Lama5	Dedd	Prl	Btg1	Col2a1
Myl2	Gli2	mea	Duox2		Bmpr1a	Gsdma3	Crygs	Lif			Ctnnb1	Lamb2	Dhcr24	Prl	Btg1b	Col2a1
Mylk3	Gli3	mea	Dync2h1		Bmpr1a	Gsdma3	Crygs	Lin28a			Ctnnbip1	Lgr4	Dhh	Prl2a1	Btg1c	Col2a1
Mylk3	Gli3	Mecp2	E2f1		Bmpr1a	Gsdma3	Ctnnb1	Lingo1			Ctnnd1	Lgr5	Dhh	Prl2a1	C1galt1	Col2a1
Mylk3	Gpc3	Myh10	Efhc1		Bmpr1a	Hdac1	Ctns	Lrp1			Ctnnd1	Lhx1	Dhx37	Prl2b1	C1galt1	Col2a1
Mylk3	Gpsm2	Myh10	Egfr		Bmpr1a	Hdac1	Cyp1b1	Lrp6			Cux1	Lif	Dicer1	Prl2b1	C3	Col2a1
Mylk3	Grhl2	Myh10	Elavl4		Bmpr1a	Hdac2	Cyp1b1	Mag			Cxcr2	Lin28a	Dlg1	Prl2c1	C3ar1	Col2a1
Mylk3	Grhl2	Naglu	Elavl4		Bmpr1a	Hdac2	Cyp1b1	Mag			Cxcr4	Lrp2	Dlx3	Prl2c1	C3ar1	Col2a1
Mylk3	Heg1	Nanos1	Elavl4		Bmpr1a	Hes1	Dcx	Mag			Cyp4a10	Lrp4	Dmc1	Prl2c2	C5ar1	Col2a1
Myo18b	Hes1	Nav2	Elavl4		Bmpr1a	Hes1	Dio3	Mal			Cyp4a12a	Lrrk2	Dmrt1	Prl2c2	C6	Col2a1
Myocd	Hhex	Neurod1	Emx1		Bmpr1a	Hes1	Dio3	Map2k1			Cyp4a12b	Lzts2	Dmrt1	Prl2c3	Calcrl	Col2a1
Myod1	Hhip	Neurod1	Emx1		Bmpr1a	Hes5	Dlg1	Mapk1			Cyp4a14	Maged1	Dmrt1	Prl2c3	Calcrl	Col2a1
Myod1	Hikeshi	Neurod2	Emx1		Bmpr1a	Hes5	Dll1	Mapk3			Cyp4a29	Mecom	Dmrt1	Prl2c5	Cald1	Col2a1
Myod1	Hmga2	Nfib	Emx1		Bmpr1a	Hey1	Dll1	Mbd1			Cyp4a30b	Mef2c	Dmrt1	Prl2c5	Camp	Col2a1
Myof	Hmga2	Nfix	Emx1		Bmpr1a	Hey2	Dll4	Mdk			Cyp4a31	Mir125b-1	Dmrta1	Prl3a1	Card10	Col3a1
Myof	Hmga2	Nfix	Emx1		Bmpr2	Hoxa7	Dlx1	Mdk			Cyp4a32	Mir125b-2	Dnajb6	Prl3a1	Casp8	Col3a1
Myof	Hmgb1	Nfix	Emx2		Bmpr2	Hoxc13	Dlx2	Mecp2			Cyp7b1	Mir330	Dnajb6	Prl3b1	Casp8	Col3a1
Myog	Hopx	Nhlh2	Emx2		Bmpr2	Hoxc13	Drd2	Med12			Cyp19a1	Mmp2	Dnajc19	Prl3b1	Cav1	Col5a2
Myog	Hoxa5	Nlgn4l	Emx2		Bmpr2	Hpse	Dscam	Med12			Cys1	Mmp9	Dnmt3l	Prl3c1	Cav1	Col9a1
Myog	Hoxa5	Nog	Emx2		Bmpr2	Hpse	Dzank1	Metrn			Dact2	Mmp17	E2f7	Prl3c1	Ccbe1	Col9a1
Myom2	Hoxa5	Nr2c2	Emx2		Bmpr2	Hrnr	Egfr	Metrn			Dchs1	Mpst	E2f7	Prl3d1	Ccbe1	Col9a1
Myoparr	Hoxa5	Nrxn1	Emx2		Bmpr2	Ift74	elap	Mettl3			Dchs1	Mpv17	E2f8	Prl3d1	Ccdc134	Col9a1
Myorg	Hoxa5	Ophn1	Emx2		Bmpr2	Ift74	Enc	Mettl14			Dchs1	Mtss1	E2f8	Prl3d2	Ccl2	Col9a1
Myorg	Hoxa5	Otx1	Emx2		Bmpr2	Ift88	Epha2	Miat			Dchs2	Myc	Eaf2	Prl3d2	Ccl2	Col9a1
Myorg	Hoxa5	Otx2	Eomes		Bmpr2	Ift172	Ephb1	Mir23a			Dh	Myo1e	Edn2	Prl3d3	Ccl5	Col9a1
Myoz1	Hoxa5	Pantr2	Eomes		Bmpr2	Igf1r	Ephb2	Mir219a-1			Dlg1	Myocd	Egfr	Prl3d3	Ccl11	Col10a1
Myoz2	Hps1	Pax6	Eomes		Bmpr2	Igfbp5	exma	Mir219a-2			Dlg1	Ndufs6	Egln1	Prl4a1	Ccl12	Col10a1
Mypn	Hps1	Pax6	Epha5		Bmpr2	Il1a	Fasl	Mmp24			Dlg1	Nek1	Eif2b2	Prl4a1	Ccl24	Col11a1
Naca	Hs6st1	Pcnt	Ephb2		Bmpr2	Inhba	Fat1	Mt3			Dlg1	Nf1	Eif2b4	Prl5a1	Ccm2	Col11a1
Neb	Hsd11b1	Pdss2	Ephb3		Bves	Inhba	Fat1	Mtor			Dlg5	Nfia	Eif2b5	Prl5a1	Ccm2	Col11a1
Neb	Hspb11	Pfdn1	Erbb4		Bves	Insr	Fat1	Mtor			Dll1	Nid1	Eif2s2	Prl6a1	Ccm2	Col11a1
Nebl	Hspb11	Phox2a	exma		Bves	Intu	Fat1	Mycn			Dspp	Nkx3-1	Eomes	Prl6a1	Ccm2	Col11a1
Nebl	Id1	Phox2a	Ext1		Bves	Intu	Fat3	Myoc			Dspp	Nle1	Epas1	Prl7a1	Ccm2	Col11a1
Neurl2	Id1	Phox2b	Fabp7		Bvht	Irf6	Fgf2	Myrf			Dtnbp1	Nog	Epor	Prl7a1	Ccm2	Col11a1
Neurl2	Ift88	Phox2b	Fat4		Bvht	Irf6	Fgf2	Myrf			Dync2h1	Notch1	Ercc1	Prl7a2	Ccm2	Col11a1
Nfatc2	Ift88	Phox2b	Fbxo45		C2cd3	Irf6	Fgf9	Myrf			Eaf2	Nphp3	Ereg	Prl7a2	Ccn1	Col11a1
Nfatc3	Igf1	Plxna2	Fbxo45		Cacna1c	Ivl	Fgf10	Myrf			Ednra	Npnt	Erf	Prl7b1	Ccn1	Col11a2
Nfatc3	Igf1	Pou4f1	Fbxo45		Cacybp	Jag1	Fgfr2	Myrf			Ednra	Nrp1	Erf	Prl7b1	Ccn2	Col11a2
Nfatc3	Igf1	Prox1	Fbxw7as1		Cacybp	Jag1	Fgfr2	Myrf			Ednra	Nup85	Ermp1	Prl7c1	Ccn2	Col11a2
Nfatc4	Igf1	Psap	Fezf1		Calcrl	Jag2	Fgfr3	Nab1			Ednra	Nup107	Esr1	Prl7c1	Ccn3	Col11a2
Nkx2-5	Igf1	Psmg1	Fezf1		Camk2d	Kazn	Fgfr3	Nab2			Ednra	Nup133	Esr1	Prl7d1	Ccn6	Col11a2
Nkx2-5	Igf1	Ptf1a	Fezf1		Casp3	Kcnma1	Fjx1	Ncmap			Ednra	Nup160	Esr1	Prl7d1	Ccr2	Col13a1
Nkx2-5	Igf1	Ptf1a	Fezf1		Casp7	Kcnq1	Fkbp8	Ncmap			Ednrb	Odc1	Esr1	Prl8a1	Ccr2	Col27a1
Nkx2-5	Igf1	Ptf1a	Fezf2		Casp8	Kdf1	Flt1	Ncstn			Ednrb	Osr1	Esr1	Prl8a1	Ccr3	Comp
Nkx2-5	Igf1	Ptpn11	Fezf2		Casp8	Kdf1	Flt1	Ndrg1			Efnb2	Osr2	Esr1	Prl8a2	Ccr3	Comp
Nkx2-5	Igfbp5	Ptpn11	Fezf2		Casp8	Kdf1	Foxc1	Neurod4			Egr1	Ovol1	Esr1	Prl8a2	Ccr3	Comp
Notch1	Insc	Ptprs	Fezf2		Cav3	Kdf1	Foxc1	Nf1			Egr1	Pax2	Esr1	Prl8a6	Cd34	Comp
Nr3c1	Itga3	Rbfox2	Fezf2		Cav3	Keap1	Foxc1	Nf1			Emx2	Pax8	Esr1	Prl8a6	Cd34	Comp
Nrap	Itgb6	Rere	Fezf2		Cav3	Kif3a	Foxc1	Nf1			Epha4	Pbx1	Esr2	Prl8a8	Cd36	Comp
P2rx2	Itgb6	Rere	Fezf2		Cavin4	Klf4	Foxc1	Nf1			Epha7	Pcnt	Esr2	Prl8a8	Cd40	Comp
Pak1	Itgb6	Rere	Fezf2		Cby1	Klf4	Foxc2	Nf1			Ephb2	Pcsk5	Esr2	Prl8a9	Cd40	Comp
Parp2	Itgb6	Rere	Fezf2		Cc2d2a	Klf7	Foxe3	Nf1			Ephb3	Pdgfa	Esr2	Prl8a9	Cd59a	Comp
Pbrm1	Jmjd6	Rfx4	Fezf2		Ccdc39	Klk14	Foxe3	Nf1			Erbb4	Pdgfb	Esr2	Prlr	Cd160	Comp
Pdgfra	Jmjd6	Rnf7	Fezf2		Ccdc39	Klk14	Foxe3	Nf1			Esr1	Pdgfd	Esr2	Prlr	Cdc42	Comp
Pdgfrb	Kdr	Rnf7	Fgf2		Ccdc39	Krt2	Foxe3	Nfe2l1			Esr1	Pdgfra	Esr2	Prlr	Cdh2	Cr2
Pdlim5	Kdr	Rnu2-8	Fgf2		Ccdc40	Krt2	Foxe3	Nfib			Esr1	Pdgfrb	Esr2	Prlr	Cdh2	Cr2
Pgm5	Klf2	Rnu2-8	Fgf8		Ccdc40	Krt2	Foxe3	Nfix			Esr1	Pds5a	Esrrb	Prlr	Cdh5	Creb3l2
Pi16	Kras	Rora	Fgf8		Ccdc103	Krt2	Foxe3	Nkx2-1			Esr2	Pgf	Esx1	Prlr	Cdh5	Creb3l2
Pi16	Kras	Rora	Fgf8		Ccm2	Krt6a	Foxe3	Nkx2-2			Esr2	Pkd1	Esx1	Prlr	Cdh13	Csgalnact1
Pin1	Lama1	Rpgrip1l	Fgf8		Ccm2	Krt6b	Foxe3	Nkx2-2			Esr2	Pkd2	Etn3	Prlr	Cdh13	Csgalnact1
Pin1rt1	Lama5	Samd4b	Fgf8		Ccm2	Krt10	Foxe3	Nkx2-2			Etn3	Pkhd1	Etnk2	Ptch1	Cdx2	Csrnp1
Pitx2	Lif	Scrib	Fgf8		Ccm2	Krt10	Foxe3	Nkx2-2			Ext1	Plag1	Etv2	Ptch1	Cdx4	Cst10
Plec	Lif	Sdf4	Fgf8		Ccm2	Krt10	Foxe3	Nkx2-2			Ext1	Plaur	Fanca	Ptch1	Ceacam1	Ctc1
Plec	Lif	Sec24b	Fgf8		Ccm2	Krt16	Foxe3	Nkx2-2			Eya1	Plce1	Fanca	Pthlh	Ceacam1	Ctnnb1
Plec	Lif	Sec24b	Fgf8		Ccm2l	Krt16	Foxf2	Nkx2-2os			Eya1	Plxnd1	Fancf	Pthlh	Ceacam1	Ctnnb1
Plec	Lipa	Sema4c	Fgf10		Ccm2l	Krt17	Foxl2	Nkx6-1			Eya1	Pou3f3	Fancg	Pygo2	Cela1	Ctnnb1
Plec	Lox	Sema4c	Fgf13		Ccm2l	Krt17	Foxl2	Nkx6-1			Eya1	Prdm1	Fbxw8	Pygo2	Cemip2	Ctsk
pma	Loxl3	Serpine2	Fgf13		Ccm2l	Krt17	Foxn4	Nkx6-1			Fat4	Prlr	Fbxw8	Rln1	Cfc1	Cyp26b1
pma	Ltbp3	Sez6	Fgfr1		Ccn1	Krt25	Foxn4	Nkx6-2			Fat4	Prom1	Fem1b	Rln1	Cfc1	Cyp27b1
Pmp22	Man1a2	Sez6l	Fgfr1		Ccn1	Krt27	Foxp2	Nkx6-2			Fat4	Psap	Fem1b	Robo1	Cfh	Cytl1
Pmp22	Man2a1	Sez6l2	Fgfr1		Ccn1	Krt36	Frem2	Nkx6-2			Fat4	Psapl1	Fgf7	Robo1	Cflar	Dchs1
Popdc2	Map2k1	Shh	Fgfr1		Ccn1	Krt71	Frem2	Nkx6-2			Fbn1	Pspn	Fgf8	Rreb1	Chd7	Ddrgk1
Ppara	Map2k1	Shh	Fgfr2		Ccn4	Krt71	Frem2	Nlgn3			Fbn1	Ptcd2	Fgf8	Rtn4	Chd7	Ddrgk1
Ppp3ca	Map2k2	Shh	Fgfr2		Ccnb1	Krt76	Frs2	Nog			Fem1b	Ptch1	Fgf9	Rxfp1	Chd7	Deaf1
Prkar1a	Map2k2	Shh	Fgfr2		Cdc42	Krt84	Frs2	Nog			Fem1b	Pten	Fgf9	Rxfp1	Chd7	Dh
Prox1	Mapk1	Shh	Fgfr2		Cdc42	Krtap6-2	Frs2	Notch1			Fgf1	Ptk7	Fgf10	Scrib	Chil1	Dhrs3
Prox1	Mapk3	Shh	Fgfr3		Cdc42	Krtap6-5	Frs2	Notch1			Fgf1	Ptpro	Fgf10	Slc6a3	Chm	Dicer1
Prox1	Mapk8ip3	Shh	Foxb1		Cdc42	Krtap21-1	Fscn2	Notch1			Fgf2	Pygo1	Fgf10	Slc12a2	Cib1	Dlg1
Ptcd2	Mapk8ip3	Shh	Foxb1		Cdk1	Krtap21-1	Fzd4	Notch1			Fgf8	Pygo2	Fgf10	Slc12a2	Cib1	Dlk1
Ramp2	Meg3	Skor2	Foxb1		Cdk20	Krtap21-1	Fzd4	Notch1			Fgf8	Qrich1	Fgfr2	Slit2	Cited1	Dll3
Rcan1	Mgp	Skor2	Foxb1		Cdk20	Krtdap	Fzd4	Nr1d1			Fgf10	Rara	Fgfr2	Slit2	Cited2	Dll3
Rgs2	Mir17	Skor2	Foxb1		Cdkn1a	Krtdap	Fzd4	Nr2e1			Fgf10	Rarb	Fgfr2	Slit2	Cited2	Dlx1
Rgs4	Mir18	Skor2	Foxg1		Cdkn1b	Lama5	Fzd4	Nrg1			Fgfr1	Rarg	Fgfr2	Smo	Cited2	Dlx1
Ripor2	Mir19a	Slc4a7	Foxg1		Cep290	Lats1	Fzd5	Nrg1			Fgfr2	Rbp4	Fgfr2	Socs2	Cldn5	Dlx1as
Ryr1	Mir19b-1	Slc6a4	Foxg1		Cer1	Lats2	Fzd5	Nrg1			Fgfr2	Rdh10	Fgfr2	Socs2	Clec14a	Dlx2
Selenon	Mir20a	Slc25a46	Foxg1		Cert1	Ldb1	Fzd5	Nrg1			Fgfr2	Ren1	Fgfr2	Socs2	Clec14a	Dlx2
Selenon	Mir92-1	Smad1	Foxg1		Cfc1	Ldb2	Fzd5	Nrg1			Fgfr2	Ren2	Fgfr2	Socs2	Clic4	Dlx2
Sgcb	Mir302a	Smad9	Foxg1		Cfc1	Lgr4	Fzr1	Nrg1			Fgfr2	Ret	Fgfr2	Sostdc1	Cma1	Dlx2
Sgcb	Mir302b	Smarca4	Foxp2		Cfc1	Lgr4	Gabrr2	Nrros			Fgfr2	Rhoa	Fkbp4	Src	Cnmd	Dlx5
Sgcb	Mir302c	Smo	Foxp2		Cfc1	Lgr5	Gas1	Nsun5			Fgfr2	Rhpn1	Fkbp4	Stat5a	Cnmd	Dlx5
Sgcd	Mir302d	Smo	Frs2		Cfc1	Lhfpl5	Gas1	Ntf3			Fgfr2	Rln1	Flna	Stat5a	Cnmd	Dmrt2
Shox2	Mir367	Socs7	Fut1		Chd7	Lhfpl5	Gata3	Ntf3			Fkbp4	Robo1	Fndc3a	Stat5a	Cnmd	Dnm3os
Shox2	Mmp12	Sptbn2	Fut10		Chd7	Lhfpl5	Gdf3	Ntrk2			Flcn	Robo2	Fosl1	Stat5a	Cnmd	Dscaml1
Sirt1	Mmp12	Tbr1	Fyn		Chd7	Lhx2	Gdf11	Ntrk2			Flcn	Rpgrip1l	Foxa1	Stat5a	Cntrl	Dspp
Six1	Mmp12	Trnp1	Fyn		Chd7	Lncpint	Gja1	Ntrk3			Flcn	Rrm2b	Foxa1	Stat5a	Cntrl	Dspp
Six4	Mmp12	Trp53	Gak		Chd7	Lor	Gja8	Ntrk3			Flcn	Rxra	Foxa1	Stat5b	Col1a1	Dspp
Ski	Mmp14	Ttbk2	Gata2		Chd7	Lor	Gja8	Olig1			Fmn1	Sall1	Foxa1	Stat5b	Col1a1	Dspp
Slc8a1	Mycn	Ttbk2	Gata2		Chd7	Lrp4	Gja8	Olig1			Fmn1	Schip1	Foxa1	Stat6	Col1a1	Dym
Slc8a1	Myocd	Ttbk2	Gata2		Cited2	Macroh2a1	Gje1	Olig2			Foxa1	Sec61a1	Foxc1	Stat6	Col1a2	Dync2i1
Slc8a1	Ncor2	Ttc21b	Gbx2		Cited2	Macroh2a2	Gli3	Olig2			Foxa1	Serpinb5	Foxd3	Tbx2	Col3a1	Ecm1
Slc25a4	Ncor2	Ttc21b	Gbx2		Cited2	Madcam1	Gli3	Olig2			Foxa1	Serpinb7	Foxf2	Tbx3	Col3a1	Edn1
Smad4	Nfib	Ttc21b	Gdf7		Cited2	Maff	Gnat1	Olig2			Foxa1	Serpinf1	Foxl2	Tbx3	Col3a1	Edn1
Smad6	Nfib	Ttll1	Gdpd5		Cited2	Maff	Gnat1	Olig2			Foxa1	Sfrp1	Foxl2	Tbx3	Col3a1	Ednra
Smo	Nfib	Ulk1	Ghrh		Cited2	Mafg	Gnat2	Olig2			Foxc1	Sgpl1	Foxl2	Tbx3	Col3a1	Efemp1
Smyd3	Nfib	Ulk1	Ghrhr		Cited2	Mafg	Gnat2	Omg			Foxc1	Shh	Foxl2	Tbx3	Col4a1	Eif2ak3
Sorbs2	Nfib	Usp9x	Ghrhr		Cited2	Map2k1	Gnb1	Opalin			Foxc1	Six1	Foxl2	Tbx3	Col4a1	Eif2ak3
Speg	Nfib	Whrn	Gli1		Cited2	Mcoln3	Gngt1	Otx2			Foxc2	Six2	Foxl2	Tbx3	Col4a1	Eif4a3
Srf	Nfib	Wls	Gli2		Cited2	Med1	Gpd2	Pals1			Foxc2	Six4	Foxo3	Tfap2c	Col4a1	Eif4a3l1
Srf	Nfib	Wnt1	Gli3		Cited2	Med1	Gpm6a	Pard3			Foxc2	Slc5a1	Foxo3	Tfap2c	Col4a2	Ep300
Stac3	Nkiras1	Wnt1	Gli3		Cited2	Mfsd12	Grcc10	Pax2			Foxc2	Slc12a1	Foxo3	Tgfa	Col4a2	Ep300
Synpo2l	Nkiras2	Wnt1	Gli3		Cited2	Mir96	Grhl2	Pax6			Foxc2	Slit2	Frs2	Tgfb1	Col4a3	Epha2
Sypl2	Nkx2-1	Wnt7a	Gli3		Cited2	Mir450b	Grhl3	Pax6			Foxc2	Smad4	Fshb	Tgfb1	Col4a3	Epyc
Tbx3	Nkx2-1	Xrcc1	Gli3		Cited2	Mreg	Grk1	Pax6			Foxd1	Smo	Fshb	Tgfb1	Col5a1	Epyc
Tbx3	Nkx2-1	Zbtb18	Gli3		Cluap1	Msx2	Grm6	Pdgfb			Foxd1	Snx17	Fshb	Tgfb1	Col8a1	Epyc
Tbx5	Nkx2-1	Zfp365	Gli3		Cntrl	Msx2	Grn	Phgdh			Foxd1	Sox4	Fshb	Tgfb3	Col8a2	Esrra
Tbx18	Nkx2-1	Zfp423	Gli3		Cntrl	Msx2	Gsdma3	Phox2b			Foxd1	Sox8	Fshr	Tgfbr2	Col15a1	Etl4
Tcap	Nkx2-1	Zfp423	Gli3		Cntrl	Mycl	Hcn1	Pick1			Foxd1	Sox9	Fshr	Tnfrsf11a	Col18a1	Ext1
Tcap	Nkx2-1		Gli3		Col2a1	Mycn	Hdac1	Plec			Foxd1	Sox17	Fshr	Tnfrsf11a	Col18a1	Ext1
Tcap	Nkx2-9		Gli3		Col3a1	Myo3a	Hdac2	Plec			Foxd1	Spp1	Fshr	Tnfsf11	Col18a1	Ext1
Tcap	Nodal		Gnaq		Col5a1	Myo3a	Hes5	Plec			Foxd1	Spry1	Fshr	Tnfsf11	Col22a1	Ext1
Tcap	Nodal		Grcc10		Col11a1	Myo3a	Hesx1	Plp1			Foxd1	Stat1	Fshr	Tph1	Col24a1	Ext1
Tcap	Nog		Grin1		Col11a1	Myo3a	Hif1a	Plp1			Foxf1	Stat5a	Fshr	Usf2	Comp	Ext1
Tcap	Nos3		Grin1		Col14a1	Myo3b	Hif1a	Plp1			Fras1	Stk11	Fshr	Vdr	Cplane1	Ext1
Tcap	Notch1		Gsc		Col14a1	Myo3b	Hif1a	Plp1			Frem2	Stra6	Fshr	Vdr	Creb3l1	Ext1
Tcap	Nphp3		Gsk3b		Cpe	Myo3b	Hipk1	Plpp3			Frs2	Sulf1	Fshr	Vdr	Crhr2	Ext1
Tcap	Numa1		Gsk3b		Cplane1	Myo3b	Hipk1	Pmp22			Gata2	Sulf2	Fshr	Vegfa	Crkl	Ext1
Tcap	Numb		Gsx1		Cplane1	Myo5a	Hipk1	Pmp22			Gata3	Tacstd2	Fshr	Vegfa	Cspg4	Ext1
Tmod1	Odad4		Gsx1		Cplane1	Myo5a	Hipk1	Pmp22			Gata3	Tbc1d32	Fshr	Wnt3a	Ctnnb1	Ext1
Tmod1	Pdgfa		Gsx2		Cplane1	Myo6	Hipk1	Pmp22			Gata3	Tbx18	Fst	Wnt4	Ctnnb1	Ext1
Tmod1	Pdgfa		Gsx2		Creb1	Myo6	Hipk2	Pmp22			Gata3	Tcf21	Fzd4	Wnt5a	Ctnnb1	Ext1
Tmod2	Pdgfa		Gsx2		Crkl	Myo7a	Hipk2	Pmp22			Gata3	Tek	Fzd4	Wnt5a	Ctnnb1	Ext1
Tmod3	Pdgfra		Gsx2		Crkl	Myo7a	Hipk2	Pmp22			Gata3	Tet2	Fzd5	Wnt5a	Ctnnb1	Ext1
Tmod4	Pdgfra		Gsx2		Csrp3	Myo7a	Hipk2	Pmp22			Gata3	Tfap2a	Fzd5	Wnt5a	Ctnnb1	Ext1
Tmtc3	Pdgfra		Gsx2		Csrp3	Myo7a	Hipk2	Pmp22			Gata3	Tfap2b	Fzd5	Wnt5a	Ctnnb1	Ext1
Tnnt1	Pdgfrb		Gsx2		Csrp3	Myo7a	Hmgb1	Pmp22			Gata3	Tgfb1	Gab1	Xbp1	Ctnnb1	Ext2
Tnnt2	Pdpn		Hap1		Ctdp1	Myo7a	Hmgn1	Pou3f1			Gata3	Tgfb2	Gas2	Xdh	Ctsh	Eya1
Tnnt2	Pdpn		Hdac1		Ctnnb1	Mysm1	Hps1	Pou3f1			Gata3	Tgfbr1	Gas2	Zbtb7b	Cul7	Fam20c
Tnnt3	Pdpn		Hdac2		Ctnnb1	Nab1	Hsf4	Pou3f1			Gata3	Timeless	Gata1	Zfas1	Cx3cl1	Fam20c
Tomm70a	Pgr		Hes1		Ctnnb1	Nab2	Hsf4	Pou3f2			Gata3	Tiparp	Gata2	Zfas1	Cx3cl1	Fam20c
Tpm1	Phf14		Hes1		Ctnnb1	Ncoa3	Hsf4	Pou3f2			Gcnt1	Tmem67	Gata3	Zfp157	Cx3cr1	Fat4
Trip10	Phf14		Hes1		Ctnnb1	Nf1	Ift88	Pou3f2			Gcnt3	Tnc	Gata3	Zfp703	Cx3cr1	Fbn1
Ttn	Pitx2		Hes1		Ctnnb1	Ngfr	Ift122	Pparg			Gcnt4	Tns2	Gata4	Zfp703	Cxcl10	Fbn1
Ttn	Pitx2		Hes1		Ctnnb1	Ngfr	Ift122	Ppp3r1			Gdf6	Traf3ip1	Gata4	Zfp703	Cxcl10	Fbn1
Ttn	Pitx2		Hes1		Ctnnb1	Nom1	Ift140	Ppp3r1			Gdf6	Traf3ip2	Gata4		Cxcl12	Fbn2
Ttn	Pitx2		Hes1		Ctnnb1	Notch1	Ift172	Prdm8			Gdf6	Trex1	Gcm1		Cxcl17	Fbxw4
Ttn	Pitx2		Hes1		Cxadr	Notch1	Igfn1	Prmt5			Gdf6	Trp63	Gcm1		Cxcr2	Fbxw7
Ttn	Pkdcc		Hes5		Cxadr	Notch1	Ihh	Prpf19			Gdf11	Tsc1	Gcm1		Cxcr3	Fbxw7
Ttn	Plod3		Hes5		Cxadr	Notch1	Ihh	Prpf19			Gdf11	Tshz3	Gcm1		Cxcr3	Fgf2
Ttn	Ppp1ca		Hes5		Cxadr	Notch1	Ihh	Prx			Gdnf	Ttc8	Gdf7		Cxcr3	Fgf4
Ttn	Ppp3r1		Hes5		Cxadr	Notch1	Ihh	Prx			Gdnf	Ube3a	Gdf9		Cxcr4	Fgf4
Ttn	Psen2		Hesx1		Cxcr4	Notch1	Ikzf1	Prx			Gdnf	Umod	Ggnbp2		Cxcr4	Fgf4
Ttn	Ptges3		Hesx1		Dand5	Notch1	Ikzf1	Psen1			Gdnf	Upk3a	Ggnbp2		Cxcr4	Fgf6
Uchl1	Pthlh		Hesx1		Dand5	Notch1	Ikzf1	Psen1			Gdnf	urehr1	Ghrl		Cyp1b1	Fgf8
Vegfa	Ptk7		Hesx1		Dand5	Notch1	Impg2	Pten			Gdnf	Vangl2	Ghsr		Cyp1b1	Fgf8
Vegfa	Rab3a		Hesx1		Dand5	Nsdhl	Inhba	Ptn			Gdnf	Vegfa	Gja1		Cyp1b1	Fgf9
Wdr1	Rbp4		Hesx1		Daw1	Nsun2	Inhbb	Ptpn11			Gdnf	Wdpcp	Gjb3		Cyp1b1	Fgf9
Wdr1	Rbpj		Hesx1		Daw1	Nsun2	Irx5	Ptpn11			Gdnf	Wdr77	Gjb5		Cysltr1	Fgf9
Wfikkn1	Rc3h2		Hesx1		Dchs1	Ntf3	Irx6	Ptpra			Gdnf	Wfs1	Gjb5		Cysltr2	Fgf18
Wfikkn2	Rcn3		Hesx1		Dchs1	Ntf5	Irx6	Ptprj			Gdnf	Wnk4	Gjb5		Dab2ip	Fgf18
Wnt10b	Rdh10		Hesx1		Dchs1	Numa1	Jag1	Ptprz1			Gdnf	Wnt1	Gli2		Dab2ip	Fgf18
Xirp1	Rdh10		Hhex		Dchs1	Numa1	Jag1	Ptprz1			Gdnf	Wnt2b	Gm4787		Dab2ip	Fgfr1
Xirp1	Rpl13a		Hhex		Dchs1	Opn3	Jmjd6	Qk			Gdnf	Wnt4	Gnrh1		Dcn	Fgfr2
Xk	Rspo2		Hhex		Dctn5	Ovol1	Jun	Rela			Gdnf	Wnt5a	Gpr149		Dctn5	Fgfr2
Xlch	Rspo2		Hhex		Dctn5	Ovol1	Kdm2b	Reln			Gdnf	Wnt6	Gpr149		Dctn5	Fgfr2
Yy1	Rxfp1		Hhex		Ddx39b	Ovol1	Kdr	Rheb			Gdnf	Wnt7b	Grb2		Ddah1	Fgfr2
Zfp418	Sav1		Hif1a		Dhrs3	Ovol2	Kera	Rhoa			Gli2	Wnt9b	Greb1l		Ddit3	Fgfr3
Zfp418	Sec24b		Hmga2		Dhrs3	Ovol2	Klf4	Rnf112			Gli2	Wnt11	Greb1l		Dhcr7	Fgfr3
Zmpste24	Sec24b		Hmga2		Dhx36	Ovol2	Kmt2c	Ror2			Gli3	Wt1	Grhl2		Dicer1	Fgfr3
	Selenon		Hnrnpk		Dicer1	Ovol2	Krt12	Rtn4			Gli3	Wwtr1	Grk2		Dicer1	Fgfr3
	Sfta3-ps		Hook3		Dicer1	Ovol2	Krt12	S100a8			Gli3	Yap1	H3f3b		Dll1	Fgfr3
	Sftpd		Hprt		Dipk2a	Ovol3	Krt12	S100a9			Gli3	Zbtb14	Hand1		Dll1	Fgfrl1
	Shh		Hprt		Dipk2a	Pafah1b1	Krtap21-1	S100a9			Glis2	Zbtb16	Hand1		Dll1	Fgr
	Shh		Hsd3b1		Dkk1	Palld	Lama1	Serpine2			Glis2	Zfp950	Hectd1		Dll4	Fli1
	Shh		Hsd3b2		Dkk1	Pax6	Lama1	Sh3tc2			Glis2	Zmpste24	Hectd1		Dll4	Flvcr1
	Shh		Hsd3b3		Dkk1	Pcdh15	Lama1	Sh3tc2			Gpc3	Adcy6	Hectd1		Dll4	Fmn1
	Shh		Hsd3b4		Dlc1	Pcdh15	Lamb2	Shh			Gpc3	Adgrf4	Hectd1		Dll4	Foxc1
	Shh		Hsd3b5		Dll1	Pcdh15	Lamc3	Shh			Gpc3	Adgrf5	hem1		Dll4	Foxc1
	Shh		Hsd3b6		Dll1	Pcdh15	Lctl	Shh			Gpc3	Adm	Hes1		Dll4	Foxc1
	Shh		Hsd3b9		Dll1	Pcdh15	Lhx1	Shh			Gpc3	Adora1	Hesx1		Dll4	Foxc2
	Shh		Htr6		Dll4	Pcdh15	Lhx1	Shh			Gpc3	Adora2a	Hey1		Dlx3	Foxc2
	Shh		Htra2		Dll4	Pdgfa	Lhx1	Shh			Gpr4	Adra1a	Hey2		Dnm2	Foxc2
	Shh		Htt		Dll4	Pdzd7	Lhx2	Sirt2			Greb1l	Adra1d	Hif1a		Dnm2	Foxc2
	Shh		Htt		Dll4	Pdzd7	Lif	Sirt2			Greb1l	Adrb1	Hif1a		Dync2h1	Foxc2
	Shh		Htt		Dll4	Pdzd7	Lim2	Sirt2			Greb1l	Adrb2	Hmga2		Dysf	Foxn3
	Shh		Htt		Dnaaf1	Pla2g10	Lim2	Ski			Greb1l	Akap11	Hmgb2		Dysf	Foxp1
	Shh		Id2		Dnaaf3	Plec	Lim2	Slc8a3			Greb1l	Anpep	Hnf1a		E2f2	Frem1
	Sim2		Id4		Dnaaf4	Plec	Limk2	Slc25a46			Greb1l	Aqp1	Hnf1a		E2f7	Frzb
	Slc7a11		Id4		Dnaaf4	Plod1	Lmx1b	Slc45a3			Grem1	Aqp2	Hnf1b		E2f7	Fst
	Slc23a1		Ift88		Dnah5	Plod3	Lmx1b	Smarca4			Grem1	Aqp3	Hnrnpk		E2f8	Fuz
	Smad2		Ift88		Dnah11	Pls1	Lmx1b	Smo			Grem1	Aqp4	Hoxa9		E2f8	Fuz
	Smpd3		Ift88		Dnah11	Pls1	Lpcat1	Sod1			Grem1	Aqp7	Hoxa9		Ecm1	Fuz
	Smpd3		Igf2bp1		Dnai1	Pnpla1	Lrp5	Sox1			Gzf1	Atp6v1b1	Hoxa10		Ecm1	Gas1
	Sox2		Ikzf1		Dnm2	Pou2f3	Lrp5	Sox4			Hc	Avp	Hoxa10		Ecscr	Gas1
	Sox2		Ikzf1		Dnm2	Pou2f3	Lrp5	Sox5			Hc	Avpr1a	Hoxa11		Ecscr	Gas1
	Sox9		Inhba		Drc1	Pou2f3	Lrp5	Sox6			Hdac5	Avpr2	Hoxa11		Ecscr	Gas1
	Sox9		Isl1		Dsg2	Pou3f1	Lrp5	Sox6			Hells	Bcr	Hoxa11		Ecscr	Gdf2
	Sox9		Itgam		Dsp	Pou3f1	Lrp5	Sox6			hem1	Btc	Hoxa11		Edn1	Gdf3
	Sox9		Jakmip1		Dusp6	Pou3f2	Lrp5	Sox6			Hnf1b	Cacna1c	Hoxa13		Edn1	Gdf5
	Sox9		Kat2a		Dusp6	Pou4f3	Lrp5	Sox8			Hnf1b	Chrna3	Hoxa13		Edn1	Gdf5
	Sox9		Kcna1		Dusp9	Pou4f3	Lrp6	Sox8			Hnf1b	Chrnb2	Hoxb13		Edn1	Gdf5
	Sox11		Kdm1a		Dvl2	Ppara	Lrp6	Sox9			Hnf1b	Chrnb4	Hoxb13		Edn1	Gdf5
	Sp1		Kdm2b		Dvl2	Ppard	Lrp6	Sox9			Hnf1b	Cldn4	Hoxd13		Edn1	Gdf5
	Sp3		Kdm2b		Dvl2	Ppard	Lrp6	Sox9			Hnf1b	Cln3	Hoxd13		Edn2	Gdf5
	Sparc		Kif1a		Dvl2	Ppard	Mab21l1	Sox10			Hnf1b	Comt	Hoxd13		Edn2	Gdf6
	Spdef		Kif3a		Dvl3	Pphln1	Mab21l1	Sox10			Hnf1b	Corin	Hs6st1		Ednra	Gdf11
	Spry1		Kif3a		Dvl3	Ppl	Mab21l2	Sox10			Hnf1b	Coro2b	Hsd17b2		Ednra	Ghrl
	Spry2		Kif3a		Dync2h1	Prkch	Mab21l2	Sox10			Hnf1b	Cyba	Hsd17b3		Ednra	Gja1
	Spry2		Kif3a		Dync2h1	Prss8	Maf	Sox10			Hnf1b	Cyp2j5	Hsd17b4		Ednra	Gja5
	Spry2		Kif14		e9.5a19c	Psap	Maf	Sox11			Hnf1b	Cyp11b2	Hsf1		Ednra	Glg1
	Spry2		Kif14		Ece1	Psap	Maf	Sox13			Hnf1b	Drd2	Hsp90ab1		Ednra	Glg1
	Srf		Kif14		Ece1	Psen1	Maf	Spint1			Hnf1b	Drd3	Hst1		Ednra	Gli2
	Srf		Kif14		Ece1	Psen2	Maf	Stat3			Hnf1b	Edn1	Htra1		Ednra	Gli2
	Srsf6		Kirrel3		Ece1	Psen2	Maf	Stat3			Hoxa11	Emp2	Hyal3		Ednra	Gli2
	Stk40		Kras		Edn1	Ptch1	Man2a1	Suz12			Hoxa11	F2r	Hyal3		Ednra	Gli3
	Stk40		Lamb1		Edn1	Ptch1	Map3k1	Tal1			Hoxa13	F2rl1	Icam1		Ednra	Gli3
	Stk40		Lef1		Edn1	Ptch1	Map3k1	Tcf7l2			Hoxb7	G6pdx	Id4		Ednra	Gli3
	Stra6		Lef1		Edn1	Ptch2	Map3k1	Tcf7l2			Hoxb13	Gas6	Id4		Ednra	Gli3
	Stra6		Lef1		Edn1	Ptch2	Mdm1	Tenm4			Hoxb13	Gja1	Id4		Efemp2	Gli3
	Stra6		Lef1		Edn1	Ptch2	Mdm1	Tenm4			Hoxc11	Gja5	Id4		Efemp2	Gli3
	Stra6		Lhx1		Edn1	Ptgs1	Med1	Tenm4			Hoxd11	Gnai2	Igf1		Efemp2	Gli3
	Tab1		Lhx2		Edn1	Ptgs2	Med1	Tgfb1			Hoxd11	Gnas	Igf1		Efna1	Gm28230
	Tbx4		Lhx2		Edn1	Ptgs2	Med1	Tgfb1			Hoxd13	Gsn	Igf1		Efna1	Gna11
	Tbx5		Lhx2		Edn1	Ptprq	Megf11	Tlr2			Hoxd13	Hnf1a	Igf1		Efna3	Gnaq
	Tcf21		Lhx2		Edn1	Rac1	Meis1	Tlr2			Hs2st1	Hsd11b2	Igf1		Efnb2	Gnas
	Tcf21		Lhx2		Edn1	Rbpj	Meis1	Tlr2			Hspb11	Inpp5k	Igf1r		Efnb2	Gnas
	Tcf21		Lhx2		Edn1	Rbpj	Meis2	Tlr4			Id2	Jchain	Igf2		Efnb2	Gnas
	Tcf21		Lhx2		Ednra	Rbpj	Meis2	Tmem98			Id4	Kcnma1	Igf2		Efnb2	Gnas
	Tgfb1		Lhx2		Ednra	Rbpj	Meis3	Tnfrsf1b			Id4	Kcnq1	Igf2		Efnb2	Gnas
	Tgfb1		Lhx2		Ednra	Re	Mertk	Tnfrsf1b			Id4	Lgmn	Il1a		Efnb2	Gnas
	Tgfb1		Lhx3		Ednra	Re	Mfap2	Tnfrsf21			Ifng	Maged2	Il10		Egf	Gnas
	Tgfb1		Lhx5		Ednra	Reg3a	Mfap5	Tppp			Ift20	Mllt6	Il11ra1		Egfl7	Gpr68
	Tgfb3		Lhx5		Ednra	Reg3g	Mfn2	Tppp			Ift27	Nppb	Il11ra1		Egln1	Grem1
	Tgfbr2		Lhx5		Ednra	Rela	Mfrp	Trem2			Ift88	Npr3	Il11ra1		Egr1	Grem1
	Tgfbr2		Lhx6		Ednra	Rest	Mfrp	Trem2			Ift88	Olfr78	Immp2l		Egr1	Grem1
	Tgfbr2		Lhx6		Ednra	Ripor2	Mfsd2a	Trp73			Igf1	Oprl1	Ing2		Egr2	Grhl2
	Thra		Lhx6		Ednra	ro	Mfsd2a	Trpc4			Igf1	Oxt	Inha		Egr3	Gsc
	Thrb		Lhx6		Ednra	Rock1	Miat	Tspan2			Igf1	Pkn1	Inha		Eif2ak3	Gsc
	Timeless		Lhx6		Ednra	Rock2	Miat	Tspan2			Igf1	Pon3	Inhba		Elk3	Hand1
	Tmem38b		Lhx6		Ednra	Runx1	Mip	Tspan2			Igf1	Prkrip1	Inhba		Emc10	Hand2
	Tmem38b		Lhx6		Ednra	Runx3	Mir23a	Tspan2			Igf1r	Ptger3	Inhba		Emc10	Hand2
	Tmem38b		Lhx8		Ednra	Satb1	Mir23a	Tspan2			Il6ra	Ptger4	Insl3		Emc10	Hapln1
	Tmtc3		Lhx8		Ednra	Sav1	Mir23b	Ttc21b			Ilk	Rhpn2	Insl3		Emilin1	Hapln2
	Tmtc3		Lhx8		Ednra	Sav1	Mir24-1	Ulk4			Invs	Sctr	Insl3		Emp2	Hapln3
	Tmtc3		Lmx1a		Ednra	Sav1	Mir24-2	Vim			Irx3	Serpinf2	Insl6		Emp2	Hapln4
	Tnc		Lmx1a		Ednra	Scel	Mir27a	Vim			Itga3	Slc4a1	Insr		Eng	Has2
	Tnf		Lrp2		Ednra	Scel	Mir27b	Vtn			Itga8	Slc4a5	Insr		Eng	Hdac4
	Tns3		Lrp6		Ednra	Scel	Mir96	Wasf3			Itga8	Slc5a2	Irx5		Eng	Hes5
	Tshz3		Lrp6		Efna1	Scrib	Mir96	Wdr1			Itga8	Slc9a3r1	Itga4		Eng	Hes5
	Vangl2		Lrp6		Efna1	Scrib	Mir96	Zfp365			Itgb3	Slc15a2	Itgav		Eng	Hes5
	Vangl2		Lrp6		Efna1	Sec24b	Mir124a-1	Zfp365			Jag1	Slc22a6	Itgav		Eng	Hes7
	Vangl2		Lrp6		Efnb2	Sec24b	Mir124a-1	Zfp488			Jag1	Snx5	Jmjd1c		Eng	Hexa
	Vegfa		Lrp6		Egfr	Sec24b	Mir124a-2	Zfp488			Jmjd6	Spx	Jmjd1c		Eng	Hexa
	Vegfa		Lrp6		Egln1	Sec24b	Mir182	Zfp488			Kank2	Stc1	Junb		Eng	Hexb
	Vegfa		Lrp6		Egln1	Sfn	Mir182	Zfp488			Kcnj1	Sucnr1	Junb		Eng	Hexb
	Vegfa		Lrp8		Egln1	Sfn	Mir182				Kif3a	Tac1	Kdm5b		Eng	Hfm
	Vegfa		Lrp8		Eln	Sfn	Mir183				Kif26b	Tacr1	Kdr		Eng	Hhip
	Vegfa		Lrp8		Emilin1	Sfn	Mir183				Kirrel3	Tbc1d8b	Kdr		Eng	Hif1a
	Wnt2		Lrrk2		Eng	Sfrp4	Mir183				Klf15	Tmem63c	Kif18a		Eng	Hmga2
	Wnt2		Lrrk2		Eng	sgl	Mir218-1				Klhl3	Trpv1	Kiss1		Enpep	Hotair
	Wnt2b		Mapk8ip3		Eng	Sgpp1	Mir218-2				Lama5	Trpv5	Kit		Enpp2	Hottip
	Wnt5a		Mapk8ip3		Eng	Sgpp1	Mitf				Lama5	Uts2	Kitl		Epas1	Hoxa1
	Wnt7b		Mboat7		Eng	Sharpin	mrct				Lamb2	Uts2r	Klhl10		Epas1	Hoxa2
	Wnt7b		Mcph1		Eng	Sharpin	Mterf4				Lamb2	Xpnpep3	Klhl10		Epas1	Hoxa2
	Wnt7b		Mdga1		Eng	Shh	Myf5				Lgr4	Foxj1	Kmt2b		Epgn	Hoxa2
	Wnt7b		Mdk		Eng	Shh	Myh10				Lgr4	Irx2	Kmt2b		Epha1	Hoxa3
	Wwp1		Mecom		Eng	Shh	Naglu				Lgr4	Hes1	Krt8		Epha1	Hoxa3
	Yap1		Mettl3		Eng	Shh	Ndp				Lgr4	Hes5	Krt19		Epha1	Hoxa3
	Yap1		Mettl14		Eng	Slc4a7	Nectin1				Lgr4	Prkx	Ldoc1		Epha2	Hoxa3
	Ywhaz		Mfsd2a		Eng	Slc4a7	Nectin1				Lgr4	Irx1	Lef1		Epha2	Hoxa4
	Zfp157		Mir9-1		Eng	Slc9a3r1	Nectin1				Lgr5	Calb1	Lep		Epha2	Hoxa4
	Zfpm2		Mir9-2		Eng	Slitrk6	Nectin3				Lhx1		Lep		Epha2	Hoxa4
	Zic3		Mir9-3		Eng	Smad4	Nectin3				Lhx1		Lfng		Epha2	Hoxa4
			Mir141		Eng	Smarca4	Neurod1				Lhx1		Lgr4		Epha2	Hoxa5
			Mir200a		Eng	Smarca4	Neurod1				Lhx1		Lhb		Epha2	Hoxa5
			Mir200a		Eomes	Smo	Neurod4				Lhx1		Lhcgr		Ephb1	Hoxa5
			Mir200b		Ep300	Smo	Neurod4				Lhx1		Lhcgr		Ephb2	Hoxa5
			Mir200b		Epha3	Snai1	Nf1				Lhx1		Lhcgr		Ephb2	Hoxa5
			Mir200c		Ephb4	Sod1	Nf2				Lhx1		Lhcgr		Ephb3	Hoxa5
			Mir200c		Epo	Sod1	Nhs				Lhx1		Lhcgr		Ephb4	Hoxa5
			Mir376a		Epo	Sos1	Nhs				Lhx1		Lhcgr		Ephb4	Hoxa6
			Mir429		Epo	Sostdc1	Ninj1				Lhx1		Lhcgr		Ephb4	Hoxa6
			Mkks		Epo	Sox9	Nipbl				Lif		Lhx1		Ephb4	Hoxa7
			Mkks		Epo	Sox18	Notch2				Lif		Lhx1		Ephb4	Hoxa9
			Mkks		Epor	Sox18	Nphp1				Lin28a		Lhx1		Epn1	Hoxa9
			Mrtfa		Epor	Sox21	Nphp4				Lrp2		Lhx1		Epn2	Hoxa9
			Mrtfb		Epor	Spink5	Npp				Lrp4		Lhx1		Epo	Hoxa9
			Msx1		Epor	Sprr1a	Nr2e1				Lrp4		Lhx1		Epo	Hoxa9
			Msx1		Epor	Sprr1b	Nr2e1				Lrrk2		Lhx3		Epor	Hoxa10
			Myh10		Epor	Sprr2a1	Nr2e1				Lzts2		Lhx4		Erap1	Hoxa11
			Myh10		Erbb2	Sprr2a1	Nr2e1				Lzts2		Lhx8		Ereg	Hoxa11
			Nars		Erbb2	Sprr2b	Nr2e3				Lzts2		Lhx9		Esm1	Hoxa11
			Ncam1		Erbb3	Sprr2b	Nr2e3				Maged1		Lhx9		Esm1	Hoxa11
			Ncor1		Erbb3	Sprr2b	Nr2e3				Mecom		Lhx9		Esx1	Hoxa11
			Ncor2		Erbb4	Sprr2d	Nrl				Mef2c		Lif		Esx1	Hoxa11
			Ncor2		Erbb4	Sprr2d	Nrl				Mef2c		Lif		Ets1	Hoxa11
			Ncor2		Erg	Sprr2d	Nrp1				Mef2c		Lif		Ets1	Hoxb1
			Nde1		Erg	Sprr2e	Ntrk2				Mef2c		Lif		Ets1	Hoxb2
			Nde1		essa1a	Sprr2e	Ntrk2				Mir125b-1		Llgl2		Etv2	Hoxb2
			Nde1		Ext1	Sprr2e	Ntrk3				Mir125b-2		Llgl2		Eya1	Hoxb2
			Ndel1		Eya1	Sprr2f	Obsl1				Mir330		Llgl2		F3	Hoxb3
			Ndnf		Eya1	Sprr2f	Olfm3				Mmp2		Lrp2		Fap	Hoxb3
			Ndst1		Fadd	Sprr2f	Opn4				Mmp9		Lrp2		Fasl	Hoxb3
			Ndst1		Fat4	Sprr2h	Opn5				Mmp17		Lrp6		Fbln5	Hoxb3
			Neurod1		Fbn1	Sprr2h	Osr2				Mpst		Lrrc6		Fbxw7	Hoxb3
			Neurod1		Fdps	Sprr2h	Otx2				Mpv17		Map2k1		Fbxw7	Hoxb4
			Neurod6		Fgf1	Sprr2i	Pax2				Mtss1		Map2k1		Fbxw7as1	Hoxb4
			Neurog2		Fgf1	Sprr2i	Pax2				Mtss1		Map3k4		Fbxw8	Hoxb4
			Nf1		Fgf2	Sprr2i	Pax2				Mtss1		Map7		Fgf1	Hoxb4
			Nf1		Fgf2	Sprr2k	Pax6				Mtss1		Map7		Fgf1	Hoxb4
			Nf1		Fgf2	Sprr2k	Pax6				Mtss1		Mapk1		Fgf1	Hoxb4
			Nf1		Fgf2	Sprr2k	Pax6				Myc		Mapk1		Fgf1	Hoxb5
			Nf2		Fgf3	Sprr3	Pax6				Myc		Mapk3		Fgf2	Hoxb5
			Nfib		Fgf8	Sprr4	Pax6				Myo1e		Mapk14		Fgf2	Hoxb5
			Nfib		Fgf8	Srsf6	Pax6				Myo1e		Mdfi		Fgf2	Hoxb5
			Nhlh2		Fgf8	St14	Pax6				Myo1e		Med1		Fgf2	Hoxb6
			Nin		Fgf8	St14	Pax6				Myocd		Mertk		Fgf2	Hoxb6
			Nkx2-1		Fgf8	Stfa1	Pax6				Myocd		Met		Fgf2	Hoxb6
			Nkx2-1		Fgf8	Stfa2	Pax6				Ndufs6		Mfn2		Fgf2	Hoxb7
			Nkx2-1		Fgf8	Stfa2l1	Pax6				Nek1		Mfn2		Fgf2	Hoxb7
			Nkx2-1		Fgf8	Stfa3	Pax6				Nf1		Mmp2		Fgf2	Hoxb7
			Nkx2-1		Fgf8	Stk4	Pax6				Nfia		Mmp2		Fgf2	Hoxb8
			Nkx2-1		Fgf8	Strc	Pbx1				Nid1		Msh2		Fgf2	Hoxb8
			Nkx2-1		Fgf8	Strc	Pbx2				Nkx3-1		Msh4		Fgf6	Hoxb8
			Nkx2-1		Fgf8	Sult2b1	Pbx3				Nkx3-1		Myocd		Fgf8	Hoxb8
			Nkx2-1		Fgf9	Svep1	Pbx4				Nkx3-1		Ncoa1		Fgf8	Hoxb8
			Nkx2-1		Fgf9	Svep1	Pcnt				Nkx3-1		Ncoa3		Fgf9	Hoxb9
			Nkx2-1		Fgf9	Svep1	Pde6a				Nkx3-1		Ncoa3		Fgf9	Hoxb9
			Nkx2-1		Fgf9	Tfap2a	Pde6a				Nkx3-1		Ncoa6		Fgf9	Hoxb9
			Nkx2-1		Fgf9	Tfap2a	Pde6b				Nkx3-1		Ncoa6		Fgf9	Hoxb9
			Nkx2-1		Fgf9	Tfap2c	Pde6b				Nkx3-1		Ndp		Fgf10	Hoxb9
			Nkx2-1		Fgf15	Tfap2c	Pde6c				Nle1		Ndufs6		Fgf18	Hoxc4
			Nkx2-1		Fgf20	Tfap2c	Pdgfb				Nog		Nefh		Fgf18	Hoxc4
			Nkx2-1		Fgfr1	Tfdp1	Pdgfb				Nog		Neurog1		Fgfbp1	Hoxc4
			Nkx2-1		Fgfr1	Tgfb2	Pdgfb				Nog		Neurog1		Fgfbp1	Hoxc4
			Nog		Fgfr1	Tgfb2	Pdgfra				Nog		Nfe2		Fgfr1	Hoxc5
			Notch1		Fgfr1	Tgfb2	Pdgfrb				Nog		Nhlh2		Fgfr1	Hoxc6
			Notch1		Fgfr2	Tgfb2	Pdgfrb				Nog		Nipbl		Fgfr1	Hoxc8
			Notch3		Fgfr2	Tgfb2	Pds5a				Notch1		Nipbl		Fgfr2	Hoxc8
			Nr2e1		Fgfr2	Tgfb2	Pds5b				Notch1		Nkx2-1		Fgfr2	Hoxc8
			Nr2e1		Fgfr2	Tgfb2	Pfdn5				Notch1		Nkx3-1		Fkbp10	Hoxc9
			Nr2e1		Fgfr2	Tgm1	Phactr4				Nphp3		Nkx3-1		Fkbpl	Hoxc9
			Nr2e1		Fgfr2	Tgm1	Pitx2				Nphp3		Nkx3-1		Fkbpl	Hoxc9
			Nr2e1		Fgfrl1	Tgm3	Pitx2				Nphp3		Nkx3-1		Fkbpl	Hoxc10
			Nr2e1		Fgfrl1	Tgm3	Pitx2				Nphp3		Nkx3-1		Flcn	Hoxc11
			Nr2e1		Fhod3	Tgm3	Pitx2				Nphp3		Nkx3-1		Flna	Hoxc11
			Nr2e1		Fhod3	thf	Pitx2				Nphp3		Nkx3-1		Flt1	Hoxd1
			Nr2e1		Fkbp1a	Tmc1	Pitx2				Npnt		Nkx3-1		Flt1	Hoxd3
			Nr2e1		Fkbp1a	Tmem79	Pitx3				Npnt		Nobox		Flt1	Hoxd3
			Nr2e1		Fkbp1a	Tmem79	Pitx3				Nrp1		Nobox		Flt1	Hoxd3
			Nr2e1		Flna	Tmem79	Pitx3				Nup85		Nodal		Flt1	Hoxd3
			Nr2e1		Flrt2	Tmem132e	Pknox1				Nup107		Nodal		Flt1	Hoxd3
			Nr2e1		Flrt2	Tnf	Plaat3				Nup133		Nodal		Flt1	Hoxd4
			Nr2f1		Flrt3	Tnfrsf19	Pou2f1				Nup160		Nog		Flt1	Hoxd4
			Nr2f1		Flrt3	Tomt	Pou4f2				Odc1		Nos2		Flt4	Hoxd4
			Nr2f2		Fn1	Tprn	Pou4f2				Osr1		Nos3		Flt4	Hoxd8
			Nr4a2		Folr1	Tprn	Pou4f2				Osr1		Notch1		Flt4	Hoxd8
			Nr4a3		Folr1	Tradd	Ppp1r13l				Osr1		Notch1		Flvcr1	Hoxd8
			Nrg1		Folr1	Triobp	Ppp2r3a				Osr1		Notch1		Fmnl3	Hoxd9
			Nrg3		Foxc1	Trp63	Prdm1				Osr1		Notch2		Fn1	Hoxd9
			Nrp1		Foxc1	Trp63	Prdm1				Osr1		Notch2		Folr1	Hoxd9
			Nrp2		Foxc1	Trp63	Prkci				Osr1		Nr0b1		Fosl1	Hoxd9
			Nsun5		Foxc1	Trp63	Prom1				Osr1		Nr0b1		Foxc1	Hoxd9
			Nsun5		Foxc1	Trp63	Prom1				Osr1		Nr0b1		Foxc1	Hoxd10
			Ntrk2		Foxc1	Trp63	Prom1				Osr1		Nr0b1		Foxc1	Hoxd10
			Numb		Foxc1	Trp63	Prom1				Osr1		Nr0b1		Foxc1	Hoxd10
			Numb		Foxc1	Trp63	Prom1				Osr1		Nr0b1		Foxc2	Hoxd11
			Numb		Foxc2	Trp63	Prox1				Osr1		Nr2f2		Foxc2	Hoxd11
			Numbl		Foxc2	Trp63	Prox1				Osr1		Nr2f2		Foxc2	Hoxd11
			Numbl		Foxc2	Trp63	Prph2				Osr1		Nr2f2		Foxc2	Hoxd11
			Numbl		Foxc2	Trp63	Prph2				Osr1		Nr2f2		Foxc2	Hoxd11
			Olig2		Foxc2	Trp63	Prph2				Osr1		Nr5a1		Foxc2	Hoxd11
			Ophn1		Foxc2	Trpc4ap	Prph2				Osr1		Nr5a1		Foxc2	Hoxd12
			Otp		Foxc2	Trps1	Prph2				Osr1		Nr5a1		Foxc2	Hoxd13
			Otp		Foxc2	Trpv1	Prss56				Osr1		Nr5a1		Foxf1	Hoxd13
			Otp		Foxc2	Tsg101	Prss56				Osr1		Nr5a1		Foxf1	Hsd17b7
			Otx1		Foxf1	Txnip	Ptf1a				Osr1		Nr5a1		Foxf1	Hspb11
			Otx1		Foxf1	Ubn1	Ptf1a				Osr1		Nr5a1		Foxf1	Hspb11
			Otx1		Foxf1	Ugcg	Ptf1a				Osr1		Nr5a1		Foxf1	Hspg2
			Otx2		Foxh1	Ush1c	Ptf1a				Osr1		Nr5a1		Foxh1	Hspg2
			Otx2		Foxh1	Ush1c	Ptn				Osr2		Nr5a1		Foxj2	Hspg2
			Otx2		Foxh1	Vangl2	Ptprm				Osr2		Nrip1		Foxj2	Hspg2
			Otx2		Foxh1	Vdr	Pygo2				Ovol1		Nrk		Foxm1	Hyal1
			Otx2		Foxh1	Wdpcp	Rab3gap1				Pax2		Nsdhl		Foxn1	Hyal2
			Otx2		Foxh1	Whrn	Rab11fip4				Pax2		Ntrk1		Foxo1	Idua
			P2ry12		Foxj1	Whrn	Rara				Pax2		Nup107		Foxo1	Idua
			Pafah1b1		Foxl1	Wnt5a	Rarb				Pax2		Nup210l		Foxo4	Idua
			Pafah1b1		Foxp1	Wnt10a	Rarb				Pax2		Nupr1		Foxs1	Ifitm5
			Pafah1b1		Foxp1	Wnt10a	Rarb				Pax2		Nupr1		Fut1	Ifitm5
			Pafah1b1		Foxp1	Wnt10a	Rarg				Pax2		Oas1d		Fuz	Ifitm5
			Pafah1b1		Foxp1	Wnt10b	Rarg				Pax2		Oas1d		Fuz	Ift80
			Pafah1b1		Foxp1	Wnt16	Rarg				Pax2		Osr1		Fzd4	Ift80
			Pafah1b1		Foxp1	Yap1	Rarg				Pax2		Ovol2		Fzd4	Ift80
			Pafah1b1		Foxp1	Yap1	Rarg				Pax2		Patz1		Fzd4	Ift80
			Pak1		Foxp4	Ybx1	Rarg				Pax2		Pbrm1		Fzd5	Ift80
			Pals1		Frem2	Zdhhc21	Rax				Pax2		Pcdh12		Fzd5	Ift80
			Pax5		Frs2	Zfp36	Rax				Pax2		Pcyt1b		Fzd8	Ift80
			Pax5		Frs2	Zfp36l1	Rax				Pax2		Pdgfb		Gab1	Ift80
			Pax6		Fuz	Zfp750	Rbp4				Pax2		Pdgfra		Gab1	Ift80
			Pax6		Fuz	Zfp750	Rbp4				Pax2		Pdgfra		Gadd45a	Ift140
			Pax6		Fzd1	Zmpste24	Rbp4				Pax2		Pdgfra		Gata2	Ift172
			Pax6		Fzd1	Zmpste24	Rbp4				Pax2		Pdgfra		Gata2	Igf1
			Pax6		Fzd1		Rcn1				Pax2		Pdgfra		Gata2	Ihh
			Pax6		Fzd1		Rd3				Pax2		Peg10		Gata2	Ihh
			Pax6		Fzd2		Rd3				Pax2		Pgr		Gata2	Ihh
			Pax6		Fzd2		rd13				Pax2		Phlda2		Gata2	Ihh
			Pax6		Fzd2		Rdh10				Pax2		Phlda2		Gata4	Ihh
			Pax6		Fzd2		Rdh13				Pax2		Phlda2		Gata4	Ihh
			Pax6		Fzd7		Rdh13				Pax2		Pkd1		Gata6	Il17f
			Pax6		G6pd2		Rho				Pax2		Pkd1		Gata6	Inppl1
			Pax6		G6pdx		Rhoj				Pax2		Pkd2		Gatad2a	Insig1
			Pax6		Gaa		Ring1				Pax2		Pkd2		Gbx2	Insig2
			Pax6		Gab1		Rom1				Pax2		Pkd2		Gbx2	Irx5
			Pax6		Gata3		Rom1				Pax2		Pla2g4a		Gdf2	Itgb6
			Pcm1		Gata3		Rom1				Pax2		Pla2g4a		Gdf2	Itgb8
			Pcnt		Gata3		Rom1				Pax2		Plac1		Gdf2	Jag2
			Pex5		Gata4		Rom1				Pax2		Plac1		Gdf2	Kat2a
			Pex5		Gata4		Rorb				Pax2		Plag1		Gdf2	Kat2a
			Pex13		Gata4		Rorb				Pax8		Plaur		Gdf2	Kdr
			Pfdn1		Gata4		Rorb				Pax8		Plcd1		Gdf2	Kit
			Pgap1		Gata4		Rorb				Pax8		Plcd3		Ggnbp2	Lep
			Pgap1		Gata4		Rorb				Pax8		Plekha1		Ghrl	Lep
			Phactr1		Gata4		Rp1				Pax8		Plekha1		Ghsr	Lgals3
			Pitx1		Gata4		Rp1				Pax8		Plekha1		Gja1	Lhx1
			Pitx2		Gata4		Rp1				Pax8		Plekha5		Gja4	Lncpint
			Pitx2		Gata4		Rp1				Pax8		Plg		Gja5	Lnpk
			Pitx2		Gata4		Rp1				Pax8		Plg		Gja5	Lox
			Pitx2		Gata4		Rp1l1				Pax8		Plk4		Gjc1	Loxl2
			Plcb1		Gata4		Rpe65				Pax8		Ppard		Gli3	Lrp5
			Plxna3		Gata4		Rpe65				Pax8		Ppard		Glmn	Lrp5
			Plxna3		Gata4		Rpe65				Pax8		Pparg		Glul	Lrp5
			Plxna4		Gata4		Rpgr				Pax8		Prdm1		Glul	Lrp5
			Pou1f1		Gata4		Rpgr				Pbx1		Prdm1		Glul	Lrp5
			Pou1f1		Gata4		Rpgrip1				Pbx1		Prdm1		Gna13	Lrp6
			Pou1f1		Gata4		Rpgrip1				Pcnt		Prdx3		Gna13	Lrp6
			Pou1f1		Gata4		Rpgrip1				Pcsk5		Prdx4		Gpc3	Lrp6
			Pou3f1		Gata4		Rpgrip1l				Pcsk5		Prlr		Gper1	Lrrc17
			Pou3f2		Gata4		Rpgrip1l				Pdgfa		Psap		Gpld1	Lrrk1
			Pou3f2		Gata4		Rpgrip1l				Pdgfb		Psap		Gpr4	Lrrk1
			Pou3f2		Gata4		Rpl24				Pdgfb		Psap		Gpr4	Ltbp3
			Pou3f2		Gata4		Rpl24				Pdgfb		Psap		Gpr4	Ltbp3
			Pou3f3		Gata4		Rs1				Pdgfb		Psapl1		Gpx1	Ltbp3
			Pou3f3		Gata4		Rs1				Pdgfb		Psapl1		Grem1	Ltbp3
			Pou3f4		Gata4		Rxra				Pdgfb		Pten		Grem1	Ltf
			Pou4f1		Gata4		Sall2				Pdgfd		Ptger4		Grem1	Maf
			Prdm8		Gata4		Sco2				Pdgfra		Ptger4		Grem1	Map2k6
			Prkg1		Gata4		Scrib				Pdgfrb		Ptgis		Grn	Map3k7
			Prop1		Gata4		Sdk1				Pdgfrb		Ptgs2		Gtf2i	Mapk3
			Prop1		Gata4		Sdk2				Pdgfrb		Ptgs2		Hand1	Mapk11
			Prop1		Gata4		Sdk2				Pdgfrb		Ptn		Hand2	Mapk14
			Prop1		Gata5		Sdk2				Pdgfrb		Ptpn6		Hand2	Mapk14
			Prop1		Gata5		Sh3pxd2b				Pds5a		Ptpn11		Has2	Mapk14
			Prox1		Gata5		Sh3pxd2b				Pgf		Ptprn		Hbegf	Mapk14
			Prox1		Gata5		Shh				Pkd1		Ptx3		Hc	Matn1
			Psen1		Gata5		Shh				Pkd1		Ptx3		Hdac5	Matn1
			Psen1		Gata5		Shh				Pkd1		Rab13		Hdac7	Matn3
			Psen1		Gata6		Shh				Pkd1		Rac1		Hdac7	Mboat2
			Psen1		Gata6		Shroom2				Pkd2		Rad21l		Hdac9	Mbtd1
			Psen2		Gata6		Shroom2				Pkd2		Rara		Hectd1	Mbtps2
			Ptchd1		Gata6		Shroom2				Pkd2		Rara		Heg1	Mcph1
			Pten		Gata6		Sipa1l3				Pkhd1		Rarg		Heg1	Mdfi
			Pten		Gata6		Six3				Plag1		Rarg		Hes1	Mdk
			Ptger3		Gata6		Six3				Plaur		Rbm15		Hes1	Mdk
			Ptprs		Gata6		Six3				Plce1		Rbp4		Hes1	mea
			Ptprs		Gja1		Six3				Plxnd1		Rbp4		Hes1	Med1
			Ptprs		Gja1		Six3				Pou3f3		Rbp4		Hes1	Med12
			Rab3gap1		Gja1		Six3				Pou3f3		Rbp4		Hey1	Mef2c
			Rac1		Gja1		Six3				Pou3f3		Rbpj		Hey1	Mef2c
			Rac1		Gja1		Six3				Pou3f3		Rdh10		Hey1	Mef2c
			Rac1		Gja1		Six3				Pou3f3		Rec8		Hey1	Mef2c
			Rac1		Gja1		Six5				Pou3f3		Retn		Hey1	Mef2c
			Rac3		Gja5		Six5				Pou3f3		Rhobtb3		Hey1	Mef2c
			Rapgef2		Gja5		Six6				Prdm1		Rln1		Hey1	Mef2d
			Rarb		Gja5		Ski				Prlr		Rln1		Hey2	Mef2d
			Rax		Gja5		Ski				Prom1		Rnase10		Hey2	Megf8
			Rbpj		Gja5		Ski				Prom1		Rnase10		Hey2	Megf8
			Reln		Gja5		Ski				Prom1		Ror2		Hey2	Meis1
			Reln		Gja5		Skil				Psap		Rps6		Hey2	Men1
			Reln		Gja5		Slc1a1				Psap		Rr27		Hey2	Mepe
			Reln		Gja5		Slc1a1				Psap		Rspo3		Hey2	Mex3c
			Reln		Gja5		Slc4a5				Psap		Rtcb		Hey2	Mgp
			Reln		Gja5		Slc4a7				Psap		Runx1		Hey2	Mia3
			Rfx4		Gja5		Slc4a7				Psapl1		Rxfp2		Hey2	Miga2
			Rfx4		Gja5		Slc4a7				Psapl1		Rxra		Hey2	Mir34a
			Rhoa		Gja5		Slc6a3				Pspn		Rxra		Hgf	Mir34a
			Rhoa		Gjc1		Slc17a6				Ptcd2		Rxra		Hgs	Mir140
			Rnf7		Gjc1		Slc25a25				Ptch1		Rxra		Hhex	Mir140
			Rnf7		Gli1		Slc39a5				Ptch1		Rxrb		Hhex	Mir188
			Robo1		Gli2		Slitrk6				Ptch1		Safb2		Hhip	Mir188
			Robo1		Gli3		Slitrk6				Pten		Schip1		Hif1a	Mir2861
			Robo2		Gm572		Smad3				Ptk7		Schip1		Hif1a	Mkks
			Rpgrip1l		Gm572		Smarca4				Ptpro		Sema3a		Hif1a	Mks1
			Rpgrip1l		Gm44503		Smg9				Ptpro		Senp2		Hif1a	Mkx
			Rpgrip1l		Gna11		Smoc1				Ptpro		Senp2		Hif1a	Mmp2
			Rpgrip1l		Gnaq		Smoc1				Pygo1		Senp2		Hif3a	Mmp2
			Rtn4		Gng5		Sos1				Pygo1		Serpinb5		Hipk2	Mmp9
			Rtn4r		Gpc3		Sox1				Pygo2		Serpinb6a		Hk2	Mmp9
			Rtn4rl1		Gper1		Sox2				Pygo2		Serpinb6b		Hmga2	Mmp13
			Rtn4rl2		Greb1l		Sox2				Qrich1		Serpine1		Hmgb1	Mmp13
			Ryk		Grem1		Sox8				Rara		Serpine1		Hmox1	Mmp13
			Sall1		Grem1		Sox8				Rarb		Serpine2		Hmox1	Mmp13
			Sall1		Grhl2		Sox9				Rarg		Serpinf1		Hmox1	Mmp14
			Sall1		Grk2		Sox9				Rbp4		Setd2		Hmox1	Mmp14
			Sall3		Gsk3a		Sox11				Rdh10		Sf1		Hmox1	Mmp14
			Satb2		Gsk3a		Sox11				Ren1		Sfrp1		Hoxa1	Mmp14
			Satb2		Gsk3b		Sox11				Ren2		Sfrp1		Hoxa1	Mmp14
			Sct		Gsk3b		Sox11				Ret		Sfrp1		Hoxa5	Mmp16
			Sct		Gys1		Sox11				Ret		Sfrp1		Hoxa13	Mmp16
			Scyl2		Hamp		Sp1				Ret		Sfrp2		Hoxa13	Mmp16
			Secisbp2		Hamp2		Sp3				Rhoa		Sgpl1		Hpgd	Mmp16
			Sema3a		Hand1		Spred1				Rhpn1		Sgpl1		Hpse	Mmp16
			Sema3a		Hand1		Spred2				Rhpn1		Sgpl1		Hpse	Mpig6b
			Sema5a		Hand1		Spred3				Rln1		Shh		Hpse	Mpig6b
			Sema6b		Hand1		Spry1				Rln1		Shh		Hrg	Msx1
			Sema7a		Hand1		Spry2				Robo1		Shh		Hrg	Msx1
			Sema7a		Hand1		Srf				Robo2		Shh		Hrg	Msx1
			Setd2		Hand1		Stat3				Robo2		Shh		Hs6st1	Msx1
			Shank3		Hand1		Stau2				Robo2		Shh		Hs6st1	Msx2
			Shh		Hand1		Stra6				Rpgrip1l		Shh		Hspb1	Msx2
			Shh		Hand1		Stra6				Rrm2b		Shh		Hspb6	Msx2
			Shh		Hand1		Stra6				Rxra		Shh		Hspg2	Msx2
			Shh		Hand1		Tbc1d20				Rxra		Shh		Htatip2	Msx2
			Shh		Hand1		Tbc1d20				Sall1		Shh		Htatip2	Msx2
			Shh		Hand1		Tbc1d20				Sall1		Shh		Htatip2	Msx2
			Sin3a		Hand1		Tbc1d32				Sall1		Shh		Hyal1	Mthfd1l
			Six3		Hand2		Tbc1d32				Sall1		Shh		Id1	Mthfd1l
			Six3		Hand2		Tbc1d32				Sall1		Shh		Ifng	Mustn1
			Six3		Hand2		Tbc1d32				Sall1		Shh		Igf2	Mustn1
			Six3		Hand2		Tbx2				Sall1		Sirt1		Ihh	Mustn1
			Six3		Hand2		Tcirg1				Sall1		Six3		Il1a	Myc
			Six3		Hand2		Tdrd7				Sall1		Six4		Il1b	Mycn
			Six3		Hand2		Tdrd7				Sall1		Slc8a1		Il1b	Mycn
			Six3		Hand2		Tdrd7				Schip1		Slc22a5		Il6ra	Myf5
			Six3		Hand2		Tdrd7				Sec61a1		Smad4		Il10	Myf5
			Six3		Hand2		Tdrd7				Serpinb5		Smad4		Il12a	Myoc
			Ski		Hand2		Tdrd7				Serpinb7		Smad4		Il12b	Nab1
			Slc1a2		Hand2		Tenm3				Serpinf1		Smad4		Il17f	Nab2
			Slc4a10		Hand2		Tfap2a				Sfrp1		Smad4		Il18	Nbeal2
			Slc6a3		Hand2		Tfap2a				Sfrp1		Smad4		Il18	Nbeal2
			Slc7a11		Hand2		Tfap2a				Sgpl1		Smad4		Isl1	Ncan
			Slit1		Hand2		Tfap2a				Shh		Snai1		Ism1	Ndst1
			Slit1		Hand2		Tfap2a				Shh		Snai1		Ism1	Ndst1
			Slit1		Hand2os1		Tfap2a				Shh		Socs3		Itga5	Neurog1
			Slit2		Has2		Tfap2a				Shh		Socs3		Itga5	Nfib
			Slit2		Has2		Tfap2a				Shh		Socs3		Itga7	Ninj1
			Slit2		Hdac2		Tgfb1				Shh		Socs3		Itgav	Nipbl
			Slitrk5		Hdac2		Tgfb2				Shh		Socs3		Itgav	Nipbl
			Smarca4		Hdac3		Tgfb2				Shh		Socs3		Itgax	Nipbl
			Smo		Hdac5		Tgfbr1				Shh		Sod1		Itgb1	Nkx3-2
			Smo		Hdac9		Tgfbr2				Shh		Sohlh1		Itgb1	Nkx3-2
			Smo		Hectd1		Tgif1				Shh		Sohlh2		Itgb1bp1	Nkx3-2
			Smo		Hectd1		Tgif2				Shh		Sox2		Itgb1bp1	Nkx3-2
			Socs7		Heg1		Th				Shh		Sox8		Itgb1bp1	Nkx3-2
			Socs7		Heg1		Th				Shh		Sox8		Itgb2	Nle1
			Sox1		Heg1		Th				Shh		Sox9		Itgb2l	Nodal
			Sox1		Heg1		Thrb				Shh		Sox9		Itgb3	Nog
			Sox1		Heg1		Thy1				Shh		Sox9		Itgb3	Nog
			Sox2		Heg1		Thy1				Shh		Sox9		Itgb8	Nog
			Sox2		Heg1		Tmem231				Shh		Sox9		Itgb8	Nog
			Sox2		Heg1		Tmod1				Shh		Sox9		Jag1	Nog
			Sox2		Heg1		Traf3ip1				Shh		Sox9		Jag1	Notch2
			Sox2		Heg1		Trpm1				Shh		Sox9		Jak1	Notch2
			Sox3		hem1		Tsku				Shh		Sox9		Jam3	Notum
			Sox3		Hes1		Tsku				Six1		Sox15		Jam3	Notum
			Sox3		Hes1		Tspan12				Six1		Sp1		Jcad	Notum
			Src		Hes1		Ttc8				Six1		Sp3		Jcad	Notum
			Srf		Hes1		Ttll5				Six1		Spata2		Jcad	Nppc
			Srf		Hes1		Tub				Six1		Spata22		Jcad	Nppc
			Srf		Hes1		Tulp1				Six1		Spink2		Jmjd6	Npr2
			Srgap2		Hes1		Tulp1				Six1		Spink2		Jmjd6	Npr3
			Stil		Hexim1		Tulp3				Six1		Spint1		Jmjd8	Npr3
			Sun1		Hey1		Twist1				Six1		Spint1		Jun	Nsd2
			Sun2		Hey1		Twist1				Six1		Spint1		Jun	Opa3
			Syne2		Hey1		Twist2				Six1		Spint2		Junb	Osr1
			Szt2		Hey1		Twsg1				Six1		Spint2		Junb	Osr1
			Tacc1		Hey1		Uchl3				Six2		Spo11		Jup	Osr1
			Tacc1		Hey1		Ush1c				Six2		Src		Kat6a	Osr1
			Tacc1		Hey1		Vax1				Six2		Src		Kat6a	Osr2
			Tacc2		Hey1		Vax2				Six2		Src		Kctd10	Osr2
			Tacc2		Hey1		Vax2				Six2		Srd5a2		Kdr	Osr2
			Tacc2		Hey1		Vax2				Six2		Srd5a2		Kdr	Osr2
			Tacc3		Hey1		Vax2				Six2		Sry		Kdr	Osr2
			Tacc3		Hey1		Vegfa				Six2		Sry		Kdr	Osr2
			Tacc3		Hey1		Vegfa				Six2		Sry		Kdr	Otor
			Tal2		Hey1		Vegfa				Six2		St14		Kdr	Otor
			Tbr1		Hey2		Vhl				Six4		Stat5a		Kdr	P2rx7
			Tbr1		Hey2		Vhl				Six4		Stat5a		Kdr	P3h1
			Tbr1		Hey2		Vhl				Six4		Stat5a		Kdr	Pafah1b1
			Tbx3		Hey2		Vhl				Six4		Stat5b		Kdr	Pappa2
			Tbx19		Hey2		Vhl				Slc5a1		Stat5b		Kdr	Papss2
			Tcf7l2		Hey2		Vim				Slc12a1		Stk3		Kdr	Pax1
			Tctn1		Hey2		Vstm4				Slit2		Stk3		Kdr	Pax1
			Tfap2a		Hey2		Vsx1				Slit2		Stk4		Kif7	Pax1
			Tfap2c		Hey2		Vsx1				Slit2		Stk4		Kif7	Pax1
			Tfap2c		Hey2		Vsx1				Smad4		Stk11		Klf2	Pax5
			Tmem108		Hey2		Vsx2				Smad4		Stra6		Klf4	Pax7
			Tnr		Hey2		Vsx2				Smad4		Stra6		Klf4	Pax7
			Top2b		Hey2		Vsx2				Smad4		Sulf1		Klf4	Pbx1
			Tox		Hey2		Vsx2				Smo		Sycp2		Klf5	Pbxip1
			Tra2b		Hey2		Wdpcp				Smo		Syde1		Krit1	Pbxip1
			Trappc9		Hey2		Wdr19				Snx17		Syde1		Krit1	Pbxip1
			Trp73		Hey2		Wt				Sox4		Syna		Krit1	Pcgf2
			Trp73		Hey2		Wt1				Sox8		Synb		Krit1	Pcgf2
			Tsc1		Hey2		Wt1				Sox8		Taf4		Lama1	Pcsk5
			Tsc1		Hey2		Yy1				Sox8		Tbc1d20		Lama1	Pcsk5
			Tsku		Hey2		Zdhhc16				Sox8		Tbc1d20		Lama4	Pdgfa
			Tsku		Hey2		Zeb1				Sox8		Tbx3		Ldlr	Pdgfc
			Tsku		Heyl		Zeb2				Sox9		Tbx3		Lef1	Pdgfra
			Tsku		Heyl		Zfp513				Sox9		Tcf7		Lef1	Pdgfra
			Tsku		Heyl		Zhx2				Sox9		Tcf7l2		Lef1	Pdgfra
			Ttbk2		Heyl						Sox9		Tcf21		Lemd3	Pdgfrb
			Ttc8		Heyl						Sox9		Tcf21		Lemd3	Pex7
			Ttc21b		Heyl						Sox9		Tcf23		Lep	Phospho1
			Ttc21b		Heyl						Sox9		Tex11		Lep	Phospho1
			Twsg1		Heyl						Sox9		Tex15		Lep	Phospho1
			Twsg1		Hhex						Sox9		Tex19.1		Lepr	Pip4k2a
			Tyro3		Hif1a						Sox17		Tex19.1		Lepr	Pitx1
			Tyrobp		Hif1a						Sox17		Tex19.1		Lgals3	Pitx1
			Uba6		Hif1a						Spp1		Tex19.1		Lif	Pitx2
			Uba6		Hnrnpu						Spry1		Tex19.1		Llgl2	Pitx2
			Ubb		Hopx						Spry1		Tex19.1		Lox	Pkd1
			Uchl5		Hopx						Spry1		Tex19.2		Lox	Pkdcc
			Uchl5		Hoxa13						Stat1		Tex19.2		Lox	Pkdcc
			Ulk4		Hspb7						Stat5a		Tfeb		Lox	Pkdcc
			Uncx		Hspb11						Stat5a		Tgfb2		Lox	Plekha1
			Usp9x		Hspb11						Stk11		Tgfb2		Loxl2	Pls3
			Vax2		Hspg2						Stra6		Tgfbr1		Lrg1	Plxnb1
			Wdr62		Htr2b						Sulf1		Tifab		Lrg1	Poc1a
			Wnt1		Htr2b						Sulf1		Tifab		Lrg1	Poc1a
			Wnt1		Id1						Sulf1		Tiparp		Lrp1	Por
			Wnt3a		Id2						Sulf1		Tmed2		Lrp1	Por
			Wnt3a		Id2						Sulf2		Tmed2		Lrp2	Ppargc1b
			Wnt3a		Id2						Sulf2		Tmed2		Lrp2	Ppib
			Wnt4		Id3						Sulf2		Tmed2		Lrp2	Prkca
			Wnt4		Ift20						Tacstd2		Tmf1		Lrp2	Prkra
			Wnt5a		Ift52						Tbc1d32		Tmf1		Lrp5	Prpsap2
			Wnt5a		Ift57						Tbx18		Tmf1		Lrp5	Prrx1
			Wnt7a		Ift74						Tbx18		Tnc		Lrp5	Prrx1
			Wnt7b		Ift88						Tbx18		Tnc		Lrp5	Prrx1
			Xrcc1		Ift88						Tcf21		Tppp3		Ltbp1	Prrx1
			Ywhae		Ift88						Tcf21		Trim28		Ltbp1	Prrx1
			Ywhae		Ift88						Tcf21		Trp63		Luzp1	Prrx1
			Zbtb18		Ift88						Tcf21		Trp63		Lyl1	Prrx1
			Zbtb18		Ift122						Tcf21		Trp63		Map2k1	Prrx1
			Zeb2		Ift122						Tcf21		Trp63		Map2k5	Prrx2
			Zeb2		Ift140						Tcf21		Tsx		Map3k3	Prrx2
			Zeb2		Ift172						Tek		Ttpa		Map3k3	Prrx2
			Zeb2		Ift172						Tet2		Ttpa		Map3k7	Prrx2
			Zfp335		Igf1						Tfap2a		Tyro3		Mapk1	Prrx2
			Zfp335		Ihh						Tfap2b		Ubb		Mapk7	Psen1
			Zic5		Ilk						Tfap2b		Ubb		Mapk14	Ptger4
			Zmiz1		Insr						Tfap2b		Ubb		Mcam	Pth
			Zswim6		Invs						Tgfb1		Ube2q1		Mcam	Pth
					Irx3						Tgfb2		Ube3a		Mdk	Pth1r
					Irx3						Tgfbr1		Ube3a		Mdk	Pth1r
					Irx3						Timeless		Umodl1		Mdm2	Pth1r
					Irx4						Timeless		Vash1		Mecp2	Pthlh
					Isl1						Timeless		Vash1		Med1	Pthlh
					Isl1						Tiparp		Vash2		Mef2c	Pthlh
					Isl1						Tmem67		Vash2		Mef2c	Pthlh
					Isl1						Tnc		Vash2		Megf8	Pthlh
					Isl1						Tnc		Vcam1		Meis1	Pthlh
					Isl1						Tns2		Vcam1		Meis1	Pthlh
					Isl1						Traf3ip1		Vcam1		Meis1	Pthlh
					Isl1						Traf3ip2		Vegfa		Meox2	Pthlh
					Isl1						Trex1		Vgf		Meox2	Ptpn6
					Isl1						Trp63		Vwf		Mesp1	Ptpn11
					Isl1						Trp63		Wdr19		Mfge8	Ptpn11
					Isl1						Trp63		Wdr48		Mia3	Ptprc
					Isl1						Trp63		Wdr48		Mib1	Rab23
					Isl1						Trp63		Wdr77		Minar1	Rab33b
					Itga4						Tsc1		Wdr77		Minar1	Rabgap1l
					Itga4						Tshz3		Wdr77		Mir23a	Rai1
					Itga4						Tshz3		Wdr77		Mir23b	Rai1
					Itgb1						Tshz3		Wnt2		Mir24-1	Ranbp3l
					Itgb1						Tshz3		Wnt4		Mir24-2	Rara
					Jag1						Ttc8		Wnt4		Mir27a	Rara
					Jag1						Ube3a		Wnt4		Mir27b	Rara
					Jag1						Umod		Wnt4		Mir126b	Rara
					Jag1						Umod		Wnt4		Mir143	Rara
					Jag1						Umod		Wnt4		Mir143	Rara
					Jag1						Umod		Wnt5a		Mir145a	Rarb
					Jag1						Upk3a		Wnt5a		Mir145a	Rarb
					Jag1						Upk3a		Wnt5a		Mir329	Rarb
					Jarid2						urehr1		Wnt5a		Mmp2	Rarb
					Jmjd6						Vangl2		Wnt5a		Mmp2	Rarg
					Jph2						Vangl2		Wnt5a		Mmp9	Rarg
					Jun						Vangl2		Wnt5a		Mmp19	Rarg
					Kat2a						Vegfa		Wnt7a		Mmp21	Rarg
					Kat6a						Vegfa		Wnt7a		Mmrn2	Rarg
					Kat6a						Wdpcp		Wnt7a		Mmrn2	Rarg
					Kcnj8						Wdr77		Wnt7a		Mmrn2	Rarg
					Kcnk2						Wdr77		Wnt7a		Mmrn2	Rarg
					Kcnq1						Wdr77		Wnt7b		Mrtfb	Rarg
					Kctd10						Wdr77		Wnt7b		Mtdh	Rarg
					Kdm2a						Wfs1		Wnt9b		Mydgf	Rarg
					Kdm6a						Wnk4		Wnt9b		Mydgf	Rarg
					Kdm6a						Wnt1		Wt1		Mydgf	Rarg
					Kdm6a						Wnt2b		Wt1		Mydgf	Rarg
					Kdm6b						Wnt4		Wt1		Myh9	Rarg
					Kdm6b						Wnt4		Wt1		Myh10	Rarg
					Kdr						Wnt4		Wt1		Myh10	Rassf2
					Kif3a						Wnt4		Wt1		Mylk	Rb1
					Kif3a						Wnt4		Wt1		Myo1e	Rbp4
					Kif7						Wnt4		Wt1		Myo18b	Rdh10
					Kif7						Wnt4		Wt1		Myocd	Recql4
					Klk1b1						Wnt4		Xist		Myocd	Recql4
					Lbx1						Wnt4		Ybx3		Myocd	Rela
					Ldb3						Wnt4		Zfat		Naa15	Rflna
					Lefty1						Wnt4		Zfp36l1		Naxe	Rflna
					Lemd2						Wnt4		Zfp36l1		Naxe	Rflna
					Lmna						Wnt4		Zfp568		Ncl	Rflna
					Lmo4						Wnt5a		Zfp568		Ncoa6	Rflna
					Lox						Wnt5a		Zfp830		Ncoa6	Rflna
					lra3b						Wnt5a		Zfp830		Ndnf	Rflna
					Lrp1						Wnt6		Zfpm2		Ndnf	Rflnb
					Lrp1						Wnt6		Zfpm2		Ndst1	Rflnb
					Lrp2						Wnt6		Zfx		Ndst1	Rflnb
					Lrp2						Wnt7b		Zp3		Nedd4	Rflnb
					Lrp2						Wnt7b		Zp3		Nedd4	Rflnb
					Lrp2						Wnt7b		Zp3		Nf1	Rflnb
					Lrp2						Wnt7b				Nf1	Rflnb
					Lrp2						Wnt7b				Nf1	Rgn
					Lrp2						Wnt7b				Nf1	Rhoa
					Lrp6						Wnt7b				Nfatc3	Ripply1
					Lrp6						Wnt7b				Nfatc4	Ripply1
					Lrp6						Wnt9b				Nfe2	Ripply2
					Lrp6						Wnt9b				Nfe2l2	Ror2
					Lrp6						Wnt9b				Ngfr	Ror2
					Lrp6						Wnt9b				Ngfr	Rpl13
					Lrp6						Wnt9b				Ngfr	Rpl38
					Lrp6						Wnt9b				Ngp	Rpl38
					Lrp6						Wnt9b				Ninj1	Rspo2
					Lrrc10						Wnt9b				Ninj1	Runx1
					Lrrc10						Wnt9b				Ninj1	Runx1
					Ltbp1						Wnt9b				Ninj1	Runx2
					Ltbp1						Wnt9b				Nkx2-5	Runx2
					Luzp1						Wnt9b				Nkx2-5	Runx2
					Ly6e						Wnt9b				Nodal	Runx2
					Maml1						Wnt9b				Nodal	Runx2
					Map2k1						Wnt9b				Nog	Runx2
					Map2k2						Wnt9b				Nos3	Runx2
					Map2k4						Wnt11				Nos3	Runx2
					Map2k5						Wt1				Nos3	Runx2
					Mapk1						Wt1				Notch1	Runx2
					Mapk1						Wt1				Notch1	Runx2
					Mapk1						Wt1				Notch1	Runx3
					Mapk3						Wt1				Notch1	Runx3
					Mapk11						Wt1				Notch1	Ryk
					Mapk11						Wt1				Notch1	Ryr1
					Mapk14						Wt1				Notch1	Satb2
					Matr3						Wt1				Notch1	Satb2
					Matr3						Wt1				Notch1	Satb2
					Mb						Wt1				Notch1	Sbds
					Mdm2						Wt1				Notch1	Schip1
					Mdm2						Wt1				Notch2	Scube2
					Mdm2						Wt1				Notch3	Scx
					Mdm2						Wt1				Notch4	Scx
					Mdm2						Wt1				Notch4	Scx
					Mdm2						Wt1				Notch4	Scx
					Mdm2						Wt1				Notch4	Scx
					Mdm2						Wt1				Nox1	Scx
					Mdm2						Wt1				Nprl3	Sema4d
					Mdm4						Wwtr1				Nr2e1	Sema4d
					Mdm4						Wwtr1				Nr2e1	Sema4d
					Mdm4						Wwtr1				Nr2f2	Serp1
					Mdm4						Yap1				Nr2f2	Serpinh1
					Mdm4						Zbtb14				Nr4a1	Setd2
					Mecom						Zbtb16				Nrarp	Setdb1
					Med1						Zfp950				Nrarp	Sfrp1
					Med1						Zmpste24				Nrarp	Sfrp2
					Med1										Nrarp	Sfrp2
					Med12										Nrarp	Sfrp2
					Mef2a										Nrarp	Sfrp4
					Mef2a										Nrarp	Sfrp4
					Mef2c										Nras	Sgpl1
					Mef2c										Nrp1	Sh2b3
					Mef2c										Nrp1	Sh3pxd2b
					Mef2c										Nrp1	Sh3pxd2b
					Mef2c										Nrp1	Sh3pxd2b
					Mef2c										Nrp1	Sh3pxd2b
					Mef2c										Nrp1	Sh3pxd2b
					Mef2c										Nrp1	Shh
					Mef2c										Nrp1	Shox2
					Mef2c										Nrp1	Shox2
					Mef2c										Nrp1	Shox2
					Mef2c										Nrp1	Shox2
					Mef2c										Nrp1	Shox2
					Mef2c										Nrp1	Siglec15
					Mef2c										Nrp1	Siglec15
					Mef2c										Nrp1	Siglec15
					Mef2c										Nrp1	Sik3
					Mef2c										Nrp1	Sik3
					Mef2c										Nrp1	Sik3
					Mef2c										Nrp1	Six1
					Mef2c										Nrp1	Six1
					Mef2c										Nrp2	Six1
					Megf8										Nrxn1	Six2
					Megf8										Nrxn3	Six2
					Megf8										Nsdhl	Six2
					Megf8										Ntrk1	Six2
					Megf8										Ntrk2	Six4
					Megf8										Nus1	Six4
					Meis1										Optc	Ski
					Mesp1										Osr1	Slc2a10
					Mesp1										Otulin	Slc9b2
					Mesp1										Otulin	Slc10a7
					Mesp1										Ovol2	Slc10a7
					Mesp1										Ovol2	Slc35d1
					Mesp1										Pak4	Slc38a10
					Mesp1										Pank2	Slc39a1
					Mesp1										Parva	Slc39a1
					Mesp1										Parva	Slc39a3
					Mesp1										Pax6	Slc39a14
					Mesp1										Paxip1	Smad1
					Mesp1										Pbrm1	Smad1
					Mesp1										Pbrm1	Smad1
					Mesp1										Pcsk5	Smad2
					Mesp1										Pdcd6	Smad3
					Mesp1										Pdcd6	Smad3
					Mesp1										Pdcd10	Smad3
					Mesp2										Pdcd10	Smad5
					Met										Pdcd10	Smad5
					Mib1										Pdcl3	Smad7
					Mib1										Pdcl3	Smad9
					Mir1a-2										Pdcl3	Smad9
					Mir1a-2										Pde2a	Smpd3
					Mir1a-2										Pde2a	Smpd3
					Mir17										Pde3b	Smpd3
					Mir18										Pde3b	Smpd3
					Mir19a										Pdgfa	Smpd3
					Mir19b-1										Pdgfb	Smpd3
					Mir20a										Pdgfb	Smpd3
					Mir92-1										Pdgfb	Smpd3
					Mir133a-1										Pdgfb	Smpd3
					Mir133a-2										Pdgfb	Smpd3
					Mir143										Pdgfb	Smpd3
					Mir145a										Pdgfd	Smpd3
					Mir208a										Pdgfra	Smpd3
					Mir208a										Pdgfrb	Snai1
					Mir208a										Pdgfrb	Snai2
					Mir452										Pdgfrb	Snai2
					Mixl1										Pdgfrb	Snorc
					Mks1										Pdgfrb	Snx10
					Mks1										Pdgfrb	Snx19
					Mmp2										Pdgfrb	Snx19
					Mmp9										Pecam1	Sox4
					Mmp13										Pecam1	Sox5
					Mmp21										Pgf	Sox5
					Mmp21										Pgf	Sox5
					Mnat1										Pgf	Sox5
					Mospd3										Pgf	Sox5
					Mrtfb										Pgf	Sox5
					Mrtfb										Pgk1	Sox5
					Mrtfb										Pik3c2a	Sox5
					Msx1										Pik3ca	Sox5
					Msx1										Pik3cb	Sox6
					Msx1										Pik3cb	Sox6
					Msx1										Pik3cd	Sox6
					Msx2										Pik3cg	Sox6
					Msx2										Pik3r2	Sox6
					Msx2										Pik3r6	Sox6
					Msx2										Pik3r6	Sox6
					Mterf4										Pitx2	Sox6
					Mthfd1										Pitx2	Sox6
					Mtor										Pitx2	Sox9
					Mtor										Pitx2	Sox9
					Mtor										Pitx2	Sox9
					Mtor										Pkd1	Sox9
					Mtor										Pkd1	Sox9
					Mtor										Pkd2	Sox9
					Mybpc3										Pkm	Sox9
					Mybpc3										Pknox1	Sox9
					Mybpc3										Pknox1	Sox9
					Mybpc3										Plau	Sox9
					Myh6										Plcd1	Sox9
					Myh6										Plcd1	Sox9
					Myh6										Plcd3	Sox9
					Myh6										Plcd3	Sox9
					Myh6										Plcg1	Sox9
					Myh6										Plg	Sox9
					Myh6										Plg	Sox9
					Myh6										Plk2	Sox9
					Myh6										Plk2	Sox9
					Myh6										Plpp3	Sox9
					Myh6										Plxdc1	Sox9
					Myh6										Plxnd1	Sox9
					Myh6										Plxnd1	Sox9
					Myh7										Plxnd1	Sox11
					Myh7										Plxnd1	Sox11
					Myh10										Plxnd1	Sp1
					Myh10										Plxnd1	Sp3
					Myh10										Pml	Sp5
					Myh10										Pml	Sparc
					Myh10										Pnpla6	Spef2
					Myh10										Pofut1	Spns2
					Myh10										Pparg	Src
					Myh10										Ppp1r15a	Src
					Myh11										Ppp1r16b	Srf
					Myl2										Ppp1r16b	Srf
					Myl2										Ppp3r1	Srf
					Myl2										Prcp	Srf
					Myl2										Prcp	Stc1
					Myl2										Prdm1	Stc1
					Myl3										Prdm1	stm
					Mylk2										Prdm1	stm
					Mylk2										Prdm1	stm
					Mylk2										Prickle1	stm
					Mylk3										Prickle1	Sulf1
					Mylk3										Prkca	Sulf1
					Myo18b										Prkca	Sulf1
					Myocd										Prkcb	Sulf1
					Myocd										Prkd1	Sulf2
					Myocd										Prkd1	Sulf2
					Myocd										Prkd2	Sulf2
					Myocd										Prkd2	Sulf2
					Myocd										Prkx	T
					Myocd										Prl2c2	T
					Myocd										Prl2c2	Tal1
					Myocd										Prl7d1	Tapt1
					Myocd										Prok1	Tapt1
					Myod1										Prok1	Tbx1
					Naca										Prok2	Tbx1
					Naca										Prok2	Tbx1
					Naca										Prok2	Tbx3
					Naca										Prok2	Tbx4
					Nat8f5										Prokr1	Tbx4
					Ncam1										Prop1	Tbx15
					Nckap1										Prox1	Tbx15
					Ncoa6										Prox1	Tbx15
					Ncoa6										Prrx1	Tcf15
					Ncor2										Prrx1	Tesc
					Ncor2										Prrx2	Tfap2a
					Ndrg4										Psen1	Tfap2a
					Ndst1										Psen1	Tfap2a
					Ndst1										Psen1	Tfap2a
					Ndst1										Psg22	Tgfb1
					Ndufv2										Psg22	Tgfb1
					Neb										Pten	Tgfb1
					Nebl										Ptger4	Tgfb2
					Nebl										Ptger4	Tgfb2
					Nedd4										Ptgis	Tgfb2
					Nedd4										Ptgs2	Tgfb2
					Nedd4										Ptgs2	Tgfb2
					Nedd4										Ptk2	Tgfb3
					Nek8										Ptk2	Tgfbr1
					Nf1										Ptk2	Tgfbr1
					Nf1										Ptk2	Tgfbr1
					Nf1										Ptk2	Tgfbr1
					Nf1										Ptk2b	Tgfbr2
					Nf1										Ptk2b	Tgfbr2
					Nfatc1										Ptk2b	Tgfbr2
					Nfatc1										Ptk2b	Tgfbr2
					Nfatc1										Ptk7	Thbs1
					Nfatc1										Ptn	Thbs1
					Nfatc1										Ptprb	Thbs3
					Nfatc1										Ptprb	Thbs3
					Nfatc1										Ptprb	Thbs3
					Nfatc1										Ptprj	Thbs3
					Nfatc1										Ptprm	Thpo
					Nfatc1										Pxn	Thra
					Nfatc3										Qk	Thrb
					Nfatc3										Ramp1	Tifab
					Nfatc4										Ramp2	Tiparp
					Nfatc4										Ramp2	Tjp2
					Nipbl										Ramp2	Tle5
					Nipbl										Ramp2	Tmem38b
					Nipbl										Ramp2	Tmem107
					Nipbl										Ramp2	Tmem119
					Nkx2-5										Rap1a	Tmem119
					Nkx2-5										Rapgef1	Tnfsf11
					Nkx2-5										Rapgef2	Tnfsf11
					Nkx2-5										Rapgef2	Tnfsf11
					Nkx2-5										Rapgef3	Trappc2
					Nkx2-5										Rapgef3	Trim45
					Nkx2-5										Rasa1	Trip11
					Nkx2-5										Rasip1	Trip11
					Nkx2-5										Rasip1	Trip11
					Nkx2-5										Rasip1	Trip11
					Nkx2-5										Rbm15	Trp53
					Nkx2-5										Rbm15	Trp63
					Nkx2-5										Rbpj	Trps1
					Nkx2-5										Rbpj	Trps1
					Nkx2-5										Rbpj	Trps1
					Nkx2-5										Rbpj	Trpv4
					Nkx2-5										Rbpj	Ttc9
					Nkx2-5										Rbpj	Tulp3
					Nkx2-5										Rbpj	Tulp3
					Nkx2-5										Rbpj	Twist1
					Nkx2-5										Reck	Twist1
					Nkx2-5										Reck	Twist1
					Nkx2-5										Reck	Twist1
					Nkx2-5										Reck	Twist1
					Nkx2-5										Reck	Twist1
					Nkx2-5										Rgcc	Twist1
					Nkx2-5										Rhoa	Twist2
					Nkx2-5										Rhob	Tyrobp
					Nkx2-5										Rhob	Tyrobp
					Nkx2-5										Rhoj	Ucma
					Nkx2-5										Rhoj	Uncx
					Nkx2-5										Rhoj	Uncx
					Nkx2-5										Rin2	Usp1
					Nkx2-5										Rnf213	Vcan
					Nkx2-5										Rnf213	Vdr
					Nkx2-5										Rnf213	Vdr
					Nkx2-5										Rnf213	Vegfa
					Nkx2-5										Rnh1	Vkorc1
					Nkx2-5										Robo1	Vps33b
					Nkx2-5										Robo1	Wasf2
					Nkx2-5										Robo1	Wdr5
					Nkx2-5										Robo2	Wdr19
					Nkx2-5										Robo4	Wdr48
					Nkx2-5										Rock1	Wfikkn1
					Nkx2-5										Rock2	Wfikkn2
					Nkx2-6										Rora	Wnt1
					Nkx2-6										Rras	Wnt5a
					Nodal										Rras	Wnt5a
					Nodal										Rspo3	Wnt5a
					Nodal										Rspo3	Wnt5a
					Nog										Rtn4	Wnt7a
					Nog										Rtn4	Wnt7a
					Nog										Rtn4	Wnt7a
					Nog										Rtn4	Wnt7a
					Nog										Rtn4	Wnt7b
					Nog										Rtn4	Wnt9a
					Nog										Rtn4	Wnt9a
					Nog										Runx1	Wnt9a
					Nog										Rxra	Wnt9a
					Nos3										S1pr1	Wnt9b
					Nos3										S1pr1	Wnt9b
					Nos3										S1pr1	Wnt10b
					Nos3										S100a1	Wwox
					Nos3										Sars	Xylt1
					Nos3										Sash1	Xylt1
					Notch1										Scg2	Zbtb7a
					Notch1										Scg2	Zbtb16
					Notch1										Scg2	Zbtb16
					Notch1										Sec24b	Zbtb16
					Notch1										Sec24b	Zbtb16
					Notch1										Sec24b	Zbtb16
					Notch1										Sema3e	Zbtb16
					Notch1										Sema3e	Zeb1
					Notch1										Sema3e	Zeb1
					Notch1										Sema3e	Zfand5
					Notch1										Sema4a	Zfp219
					Notch1										Sema4a	Zfp385a
					Notch1										Sema5a	Zfp385a
					Notch1										Sema5a	Zfp640
					Notch1										Sema5a	Zfp950
					Notch1										Sema6a	Zfpm1
					Notch1										Sema6a	Zic1
					Notch1										Sema6a	Zmpste24
					Notch1										Serpinb7
					Notch1										Serpine1
					Notch1										Serpine1
					Notch1										Serpine1
					Notch1										Serpine1
					Notch1										Serpine1
					Notch1										Serpine1
					Notch1										Serpine1
					Notch1										Serpinf1
					Notch1										Serpinf1
					Notch1										Serpinf1
					Notch1										Serpinf2
					Notch1										Setd2
					Notch1										Setd2
					Notch1										Setd2
					Notch1										Setd2
					Notch1										Sfrp2
					Notch1										Sfrp2
					Notch1										Sgcd
					Notch1										Sgpl1
					Notch1										Sh2b3
					Notch1										Shb
					Notch1										Shb
					Notch1										Shb
					Notch1										Shb
					Notch1										Shc1
					Notch1										Shc1
					Notch1										Shh
					Notch1										Shh
					Notch1										Shh
					Notch1										Shh
					Notch1										Shh
					Notch1										Shh
					Notch1										Shh
					Notch1										Shh
					Notch1										Shh
					Notch2										Sirt1
					Notch2										Sirt1
					Notch2										Sirt1
					Noto										Sirt6
					Nox4										Six1
					Nphp3										Slc1a1
					Nphp3										Slc2a10
					Nprl3										Slc12a2
					Nprl3										Slc39a12
					Npy1r										Slit2
					Npy2r										Smad1
					Npy2r										Smad5
					Npy5r										Smad6
					Npy5r										Smad6
					Nr3c1										Smad6
					Nrap										Smad6
					Nrg1										Smad7
					Nrg1										Smarca4
					Nrg1										Smarca4
					Nrg1										Smarca4
					Nrg1										Smarca4
					Nrg1										Smarca4
					Nrg1										Smo
					Nrg1										Smo
					Nrg1										Smoc2
					Nrg1										Smoc2
					Nrg1										Snx17
					Nrg1										Snx17
					Nrp1										Socs3
					Nrp1										Sos1
					Nrp1										Sox4
					Nrp1										Sox17
					Nrp1										Sox17
					Nrp1										Sox17
					Nrp2										Sox17
					Nrp2										Sox18
					Nsd2										Sox18
					Nsd2										Sox18
					Nsd2										Sox18
					Ntrk3										Sox18
					Odad2										Sox18
					Odad3										Sp1
					Odad3										Sp100
					Odad4										Sparc
					Osr1										Sphk1
					Osr1										Sphk1
					Ovol2										Sphk2
					Ovol2										Spi1
					Ovol2										Spint1
					Ovol2										Spred1
					Pak1										Spred1
					Parp2										Spred1
					Parva										Spred1
					Pax3										Spry2
					Pax3										Srf
					Pax8										Srf
					Pbrm1										Srf
					Pbrm1										Srf
					Pbrm1										Srf
					Pbrm1										Srpk2
					Pbrm1										Srpx2
					Pcnt										Srpx2
					Pcsk5										Stab1
					Pcsk5										Stard13
					Pcsk5										Stard13
					Pdcd4										Stard13
					Pde2a										Stat1
					Pde2a										Stat3
					Pde2a										Stim1
					Pde2a										Stk4
					Pde2a										Stra6
					Pdgfb										Stra6
					Pdgfb										Stra6
					Pdgfra										Stra6
					Pdgfrb										Sufu
					Pdgfrb										Sufu
					Pdgfrb										Sulf1
					Pdlim1										Syde1
					Pdlim2										Syk
					Pdlim3										Syk
					Pdlim3										Synb
					Pdlim4										Synj2bp
					Pdlim5										Synj2bp
					Pdlim5										T
					Pdlim7										Tab1
					Pdpn										Tab1
					Pds5a										Tafa5
					Pi16										Tafa5
					Pi16										Tal1
					Pifo										Tal1
					Pim1										Tbx1
					Pim1										Tbx1
					Pin1										Tbx1
					Pin1rt1										Tbx1
					Pitx2										Tbx1
					Pitx2										Tbx1
					Pitx2										Tbx1
					Pitx2										Tbx1
					Pitx2										Tbx1
					Pitx2										Tbx1
					Pitx2										Tbx1
					Pitx2										Tbx1
					Pitx2										Tbx1
					Pitx2										Tbx1
					Pitx2										Tbx2
					Pitx2										Tbx3
					Pitx2										Tbx4
					Pitx2										Tbx4
					Pitx2										Tbx20
					Pitx2										Tbx20
					Pitx2										Tbx20
					Pitx2										Tbxa2r
					Pkd1										Tbxa2r
					Pkd1										Tcf4
					Pkd1l1										Tcf7l2
					Pkd2										Tcf21
					Pkd2										Tdgf1
					Pkp2										Tdgf1
					Pkp2										Tead2
					Pkp2										Tek
					Plec										Tek
					Pln										Tek
					Plxna4										Tek
					Plxna4										Tek
					Plxna4										Tek
					Plxna4										Tek
					Plxna4										Tek
					Plxnd1										Tek
					Plxnd1										Tek
					Plxnd1										Tek
					Plxnd1										Tek
					Pofut1										Tek
					Popdc2										Tert
					Popdc2										Tfap2b
					Popdc3										Tfap2b
					Pou4f1										Tgfa
					Pou4f1										Tgfb1
					Pou4f2										Tgfb2
					Ppara										Tgfb2
					Ppp1r13l										Tgfb2
					Ppp1r13l										Tgfb2
					Ppp3cb										Tgfbr1
					Ppp3r1										Tgfbr1
					Prdm1										Tgfbr1
					Prdm1										Tgfbr1
					Prdm1										Tgfbr2
					Prdm1										Tgfbr2
					Prickle1										Tgfbr2
					Prickle1										Tgfbr3
					Prickle4										Tgfbr3
					Prkar1a										Tgfbr3
					Prkar1a										Tgfbr3
					Prkdc										Tgfbr3
					Prmt1										Tgfbr3
					Prok2										Thbs1
					Prok2										Thbs1
					Prok2										Thbs1
					Prok2										Thbs1
					Prokr1										Thbs1
					Prox1										Thbs1
					Prox1										Thbs1
					Prox1										Thbs1
					Prox1										Thbs1
					Prox1										Thbs1
					Prox1										Thbs2
					Psen1										Thbs2
					Psen1										Thbs2
					Pskh1										Thbs2
					Ptcd2										Thsd7a
					Ptcd2										Thy1
					Ptch1										Thy1
					Pten										Tie1
					Pten										Tie1
					Pten										Tie1
					Ptk7										Tie1
					Ptk7										Tie1
					Ptk7										Tiparp
					Ptpn11										Tjp1
					Ptpn11										Tjp1
					Ptprj										Tlr3
					Rac1										Tmed2
					Ramp2										Tmem100
					Rara										Tmem100
					Rara										Tmem100
					Rarb										Tmem100
					Rarb										Tnf
					Rb1										Tnfaip2
					Rb1cc1										Tnfrsf1a
					Rbm15										Tnfrsf12a
					Rbm20										Tnfrsf12a
					Rbm20										Tnfsf4
					Rbm24										Tnfsf12
					Rbp4										Tnmd
					Rbp4										Tnmd
					Rbp4										Tnni3
					Rbp4										Trex1
					Rbpj										Tspan12
					Rbpj										Tspan12
					Rbpj										Ubp1
					Rbpj										Unc5b
					Rbpj										Uts2
					Rbpj										Uts2r
					Rbpj										Vangl2
					Rbpj										Vangl2
					Rbpj										Vash1
					Rbpj										Vash1
					Rbpj										Vash1
					Rbpj										Vash1
					Rbpj										Vash1
					Rbpj										Vash1
					Rbpj										Vash1
					Rbpj										Vash2
					Rbpj										Vash2
					Rbpj										Vash2
					Rbpj										Vash2
					Rbpj										Vash2
					Rbpj										Vav2
					Rest										Vav3
					Rgs2										Vegfa
					Rgs4										Vegfa
					Ripk1										Vegfa
					Ripply3										Vegfa
					Rnf207										Vegfa
					Rnls										Vegfa
					Robo1										Vegfa
					Robo1										Vegfa
					Robo1										Vegfa
					Robo1										Vegfa
					Robo1										Vegfa
					Robo1										Vegfa
					Robo1										Vegfa
					Robo1										Vegfa
					Robo1										Vegfa
					Robo2										Vegfa
					Robo2										Vegfa
					Robo2										Vegfa
					Robo2										Vegfa
					Robo2										Vegfa
					Robo2										Vegfa
					Rpgrip1l										Vegfa
					Rps6ka2										Vegfa
					Rtn4										Vegfa
					Rxra										Vegfa
					Rxra										Vegfa
					Rxra										Vegfa
					Rxra										Vegfa
					Rxra										Vegfa
					Rxra										Vegfa
					Rxra										Vegfa
					Rxra										Vegfa
					Rxra										Vegfa
					Rxra										Vegfb
					Rxra										Vegfb
					Rxra										Vegfb
					Rxrb										Vegfb
					Rxrb										Vegfb
					Rxrb										Vegfc
					Ryr1										Vegfc
					Ryr2										Vegfc
					Ryr2										Vegfc
					S1pr1										Vegfd
					Sall1										Vegfd
					Sall1										Vegfd
					Sall1										Vezf1
					Sall4										Vhl
					Sall4										Vstm4
					Sall4										Wars
					Sav1										Wars
					Sav1										Wars2
					Scn5a										Wars2
					Scx										Wasf2
					Scx										Wnt2
					Sec24b										Wnt4
					Sec24b										Wnt5a
					Sema3c										Wnt7a
					Sema3c										Wnt7a
					Sema3c										Wnt7b
					Sema3c										Wnt7b
					Senp2										Wnt7b
					Setd2										Wnt7b
					Setd2										Wnt11
					Sfrp2										Wt1
					Sfrp2										Wt1
					Sgcb										Wt1
					Sgcd										Xbp1
					Sgcd										Xbp1
					Sgcd										Xbp1
					Sgcg										Xdh
					Sgcz										Yap1
					Sh3pxd2b										Ywhaz
					Sh3pxd2b										Ywhaz
					Shc1										Zbtb14
					Shh										Zc3h12a
					Shh										Zc3h12a
					Shh										Zfp36l1
					Shh										Zfp950
					Shh										Zfpm2
					Shox2										Zfpm2
					Shox2										Zfpm2
					Shox2										Zmiz1
					Shox2										Zmiz1
					Shox2
					Shox2
					Shox2
					Sik1
					Sin3b
					Sirt1
					Sirt6
					Six1
					Six1
					Slc8a1
					Slc8a1
					Slc8a1
					Slc8a1
					Slc9a1
					Slc22a5
					Slc25a4
					Slit2
					Slit2
					Slit2
					Slit3
					Slit3
					Slit3
					Smad1
					Smad1
					Smad2
					Smad2
					Smad3
					Smad3
					Smad4
					Smad4
					Smad4
					Smad4
					Smad4
					Smad4
					Smad4
					Smad4
					Smad4
					Smad4
					Smad6
					Smad6
					Smad6
					Smad6
					Smad6
					Smad6
					Smad6
					Smad6
					Smad6
					Smad7
					Smad7
					Smarca4
					Smarca4
					Smarca4
					Smarca4
					Smarca4
					Smarcd3
					Smarcd3
					Smarcd3
					Smg9
					Smo
					Smo
					Smo
					Smo
					Smyd1
					Smyd4
					Snai1
					Snai1
					Snai2
					Snai2
					Snx17
					Snx17
					Sod2
					Sorbs2
					Sos1
					Sos1
					Sos1
					Sox4
					Sox4
					Sox4
					Sox4
					Sox4
					Sox4
					Sox6
					Sox6
					Sox9
					Sox9
					Sox9
					Sox9
					Sox9
					Sox9
					Sox9
					Sox9
					Sox11
					Sox11
					Sox11
					Sox17
					Sox17
					Sox17
					Sox17
					Sox17
					Sox17
					Sox17
					Sox17
					Sox17
					Sox17
					Sox17
					Sox17
					Sox18
					Sox18
					Sox18
					Sox18
					Sox18
					Speg
					Spred1
					Srf
					Srf
					Srf
					Srf
					Srf
					Srf
					Srf
					Srf
					Stil
					Stk3
					Stk4
					Stra6
					Stra6
					Stra6
					Sufu
					Sufu
					Sufu
					Synpo2l
					Sypl2
					T
					T
					T
					T
					T
					T
					Tab1
					Tab1
					Tab1
					Tab2
					Tafazzin
					Tafazzin
					Tafazzin
					Tbc1d32
					Tbx1
					Tbx1
					Tbx1
					Tbx1
					Tbx1
					Tbx1
					Tbx1
					Tbx1
					Tbx1
					Tbx1
					Tbx1
					Tbx1
					Tbx1
					Tbx1
					Tbx1
					Tbx1
					Tbx1
					Tbx1
					Tbx1
					Tbx1
					Tbx2
					Tbx2
					Tbx2
					Tbx2
					Tbx2
					Tbx2
					Tbx2
					Tbx2
					Tbx2
					Tbx2
					Tbx2
					Tbx2
					Tbx2
					Tbx3
					Tbx3
					Tbx3
					Tbx3
					Tbx3
					Tbx3
					Tbx3
					Tbx3
					Tbx3
					Tbx3
					Tbx3
					Tbx3
					Tbx3
					Tbx3
					Tbx3
					Tbx3
					Tbx3
					Tbx3
					Tbx5
					Tbx5
					Tbx5
					Tbx5
					Tbx5
					Tbx5
					Tbx5
					Tbx5
					Tbx5
					Tbx5
					Tbx5
					Tbx5
					Tbx5
					Tbx5
					Tbx5
					Tbx5
					Tbx5
					Tbx5
					Tbx5
					Tbx5
					Tbx5
					Tbx5
					Tbx5
					Tbx5
					Tbx6
					Tbx6
					Tbx18
					Tbx18
					Tbx18
					Tbx19
					Tbx20
					Tbx20
					Tbx20
					Tbx20
					Tbx20
					Tbx20
					Tbx20
					Tbx20
					Tbx20
					Tbx20
					Tbx20
					Tbx20
					Tbx20
					Tbx20
					Tbx20
					Tbx20
					Tbx20
					Tbx20
					Tbx20
					Tbx20
					Tbx20
					Tbx20
					Tbx20
					Tbx20
					Tbx20
					Tbx20
					Tbx20
					Tbx20
					Tcap
					Tcap
					Tcap
					Tcap
					Tcap
					Tcap
					Tdgf1
					Tdgf1
					Tdgf1
					Tead1
					Tead1
					Tead2
					Tek
					Tek
					Tenm4
					Tenm4
					Tfap2a
					Tgfb1
					Tgfb1
					Tgfb1
					Tgfb1
					Tgfb1
					Tgfb1
					Tgfb1
					Tgfb1
					Tgfb2
					Tgfb2
					Tgfb2
					Tgfb2
					Tgfb2
					Tgfb2
					Tgfb2
					Tgfb2
					Tgfb2
					Tgfb2
					Tgfb2
					Tgfb2
					Tgfb2
					Tgfb2
					Tgfb2
					Tgfb2
					Tgfb2
					Tgfb2
					Tgfb2
					Tgfb2
					Tgfb2
					Tgfb2
					Tgfb2
					Tgfb2
					Tgfb2
					Tgfb2
					Tgfb2
					Tgfb2
					Tgfb3
					Tgfbr1
					Tgfbr1
					Tgfbr1
					Tgfbr1
					Tgfbr1
					Tgfbr1
					Tgfbr1
					Tgfbr1
					Tgfbr1
					Tgfbr2
					Tgfbr2
					Tgfbr2
					Tgfbr2
					Tgfbr2
					Tgfbr2
					Tgfbr2
					Tgfbr2
					Tgfbr2
					Tgfbr2
					Tgfbr2
					Tgfbr2
					Tgfbr2
					Tgfbr2
					Tgfbr2
					Tgfbr2
					Tgfbr2
					Tgfbr3
					Tgfbr3
					Tgfbr3
					Tgfbr3
					Tgfbr3
					Tgfbr3
					Tgfbr3
					Tgfbr3
					Tgfbr3
					Tgfbr3
					Tgfbr3
					Tgfbr3
					Tgfbr3
					Tgfbr3
					Tgfbr3
					Th
					Th
					Th
					Th
					Thbs1
					Thbs1
					Tie1
					Tmed2
					Tmem65
					Tmem65
					Tmem67
					Tmem100
					Tmem100
					Tnfrsf1a
					Tnfrsf1a
					Tnfrsf1b
					Tnfrsf1b
					Tnnc1
					Tnni1
					Tnni3
					Tnni3
					Tnnt2
					Tnnt2
					Tnnt2
					Tnnt2
					Tomm70a
					Tpm1
					Tpm1
					Traf3ip1
					Traf3ip2
					Trex1
					Trip10
					Trip11
					Trp53
					Trp53
					Trp53bp2
					Trp73
					Tsc1
					Tsc2
					Ttn
					Ttn
					Ttn
					Ttn
					Ttn
					Ttn
					Ttn
					Ttn
					Twist1
					Twist1
					Twist1
					Twist1
					Twist1
					Twist1
					Twist1
					Twist1
					Twist1
					Txnrd2
					Ube4b
					Uty
					Uty
					Uty
					Vangl2
					Vangl2
					Vangl2
					Vangl2
					Vangl2
					Vangl2
					Vcam1
					Vcam1
					Vcam1
					Vcan
					Vegfa
					Vegfa
[truncated: 96 more rows]
