# Supplementary material for: Determining epigenetic memory in kidney proximal tubule cell derived induced pluripotent stem cells using a quadruple transgenic reprogrammable mouse
Source: Sci Rep. 2022 Nov 25;12:20340. doi: 10.1038/s41598-022-24581-z (PMC9700797; doi:10.1038/s41598-022-24581-z)
Supplement: Supplementary file 5 — Supplementary Table 4. [file 41598_2022_24581_MOESM5_ESM.xlsx]

## Sheet: DNAmethyl - Tukey
Comparison_1	Comparison_2	diff	lwr	upr	p adj
PT_Blood.vessel.development	PT_All_genes	-0.210799	-0.246382	-0.175217	0				TT_All_genes	TT_Kidney.genes.all	TT_Urogenital.system.development	TT_Blood.vessel.development	TT_Heart.development	TT_Muscle.cell.development	TT_Reproductive.system.development	TT_Skeletal.system.development	TT_Forebrain.development	TT_Hindbrain.development	TT_Epidermis.development	TT_Eye.development	TT_Glial.cell.differentiation	TT_Mammary.gland.development	TT_Digestive.tract.development	TT_Liver.development	TT_Pancreas.development	TT_Respiratory.system.development	TT_PG_ESC_genes	TT_stem.cell.population.maintenance
PT_Digestive.tract.development	PT_All_genes	-0.254105	-0.342233	-0.165978	8.88178e-14			PT_All_genes	1	0	0	0	0	2.98428e-13	0	0	0	0	0	0	0	3.77476e-13	0	0	4.32987e-13	0	0	0
PT_Epidermis.development	PT_All_genes	-0.171432	-0.225253	-0.117611	0			PT_Kidney.genes.all	0	1	0.530098	1	0.734011	0.336846	1	0.398874	0.00183024	0.147035	0.999912	1	0.999769	1	0.385747	0.842714	1	0.406763	2.3292e-07	0.000342297
PT_Eye.development	PT_All_genes	-0.208487	-0.25573	-0.161244	0			PT_Urogenital.system.development	0	1	0.999989	1	1	0.0140311	1	0.999992	0.436577	0.941121	0.655176	1	1	1	0.985007	0.999973	1	0.999503	1.74631e-10	0.0646097
PT_Forebrain.development	PT_All_genes	-0.260576	-0.30984	-0.211313	0			PT_Blood.vessel.development	0	1	0.164042	1	0.222314	0.308643	1	0.0659873	4.43005e-05	0.042004	0.999966	0.999991	0.992172	1	0.195553	0.643608	1	0.130145	2.98099e-09	2.79359e-05
PT_Glial.cell.differentiation	PT_All_genes	-0.227614	-0.288148	-0.16708	0			PT_Heart.development	0	1	0.949139	1	0.995672	0.0216485	1	0.908715	0.0178667	0.484583	0.832179	1	1	1	0.772866	0.990531	1	0.867201	1.63281e-12	0.0028991
PT_Heart.development	PT_All_genes	-0.228494	-0.266875	-0.190112	0			PT_Muscle.cell.development	3.65263e-13	0.0137532	6.3792e-06	0.00709862	6.10414e-06	1	0.0880049	1.21387e-06	5.05027e-10	2.61761e-06	0.99884	0.00902671	0.00358215	0.764623	6.48498e-05	0.000825858	0.342334	6.73526e-06	1	4.55808e-10
PT_Hindbrain.development	PT_All_genes	-0.252677	-0.325692	-0.179662	0			PT_Reproductive.system.development	0	0.999996	0.185564	0.999996	0.28237	0.634531	1	0.0977178	0.00014262	0.0430954	1	0.999942	0.985307	1	0.177421	0.594839	1	0.138684	3.44606e-06	4.42018e-05
PT_Kidney.genes.all	PT_All_genes	-0.214423	-0.259977	-0.168869	0			PT_Skeletal.system.development	0	1	0.999452	1	0.999999	0.00598573	1	0.999202	0.148182	0.825686	0.527633	1	1	1	0.951033	0.999744	1	0.9932	6.40044e-13	0.0194456
PT_Liver.development	PT_All_genes	-0.245522	-0.33222	-0.158824	2.75335e-13			PT_Forebrain.development	0	0.999712	1	0.989647	1	7.00782e-05	0.925773	1	0.997837	0.999998	0.0251949	0.999986	1	0.994639	1	1	1	1	2.82219e-13	0.608642
PT_Mammary.gland.development	PT_All_genes	-0.181243	-0.257122	-0.105364	4.21996e-13			PT_Hindbrain.development	0	1	1	1	1	0.0196834	0.999991	1	0.998789	0.99999	0.578275	1	1	0.999997	0.999998	1	1	1	2.01447e-07	0.713202
PT_Muscle.cell.development	PT_All_genes	-0.144032	-0.209479	-0.0785857	3.68705e-13			PT_Epidermis.development	0	0.303607	0.000390095	0.213391	0.000391495	1	0.776211	7.88127e-05	2.91972e-08	0.000135634	1	0.225476	0.0976258	0.999641	0.00215649	0.020692	0.907504	0.000384122	0.45803	2.92034e-08
PT_Pancreas.development	PT_All_genes	-0.215469	-0.319535	-0.111403	1.15852e-12			PT_Eye.development	0	1	0.303924	1	0.462991	0.607103	1	0.195098	0.000522767	0.0723286	1	0.999995	0.995351	1	0.241361	0.689379	1	0.224453	6.07596e-06	0.000113512
PT_PG_ESC_genes	PT_All_genes	-0.158719	-0.195309	-0.122129	0			PT_Glial.cell.differentiation	0	1	0.997731	1	0.99998	0.189884	1	0.997645	0.240775	0.782397	0.991611	1	1	1	0.911283	0.99824	1	0.984107	2.43836e-06	0.0292043
PT_Reproductive.system.development	PT_All_genes	-0.206636	-0.251083	-0.162189	0			PT_Mammary.gland.development	4.14446e-13	0.982903	0.111011	0.98321	0.200867	1	0.999853	0.0849612	0.000671912	0.0207127	1	0.963178	0.781335	1	0.0663345	0.271165	0.997653	0.0738785	0.670407	6.77288e-05
PT_Respiratory.system.development	PT_All_genes	-0.243414	-0.302912	-0.183916	0			PT_Digestive.tract.development	8.88178e-14	1	1	1	1	0.0806698	0.999999	1	0.999974	1	0.817518	1	1	0.999999	1	1	1	1	3.48055e-05	0.910465
PT_Skeletal.system.development	PT_All_genes	-0.236484	-0.278045	-0.194924	0			PT_Liver.development	2.57572e-13	1	1	1	1	0.180342	1	1	0.997749	0.999946	0.952602	1	1	1	0.999981	1	1	1	0.000157107	0.71339
PT_stem.cell.population.maintenance	PT_All_genes	-0.292384	-0.366032	-0.218737	0			PT_Pancreas.development	1.10678e-12	1	0.999779	1	0.999998	0.9883	1	0.999868	0.775561	0.941502	1	1	1	1	0.967395	0.99918	1	0.997928	0.244312	0.228509
PT_Urogenital.system.development	PT_All_genes	-0.238567	-0.289849	-0.187285	0			PT_Respiratory.system.development	0	1	1	1	1	0.0165584	1	1	0.831964	0.99365	0.633772	1	1	1	0.998577	1	1	0.999997	4.65855e-09	0.213182
TT_All_genes	PT_All_genes	0.000258139	-0.00574218	0.00625846	1			PT_PG_ESC_genes	0	0.00107719	1.53532e-08	8.43775e-05	4.74606e-10	1	0.0207535	7.92935e-11	3.36065e-13	1.1967e-07	0.999982	0.000655897	0.000593157	0.86984	2.03862e-05	0.000397123	0.459563	7.5766e-08	0.596036	2.15816e-12
TT_Blood.vessel.development	PT_All_genes	-0.227857	-0.263439	-0.192274	0			PT_stem.cell.population.maintenance	0	0.70295	1	0.454787	0.99985	9.62837e-06	0.283493	1	1	1	0.00263175	0.824937	0.999367	0.603548	1	1	0.999996	1	7.43849e-13	1
TT_Digestive.tract.development	PT_All_genes	-0.294917	-0.383045	-0.20679	0
TT_Epidermis.development	PT_All_genes	-0.184543	-0.238118	-0.130969	0			Legend :
TT_Eye.development	PT_All_genes	-0.233689	-0.280876	-0.186501	0			Comparison of PT with TT for the same gene set
TT_Forebrain.development	PT_All_genes	-0.294913	-0.343987	-0.245838	0			Significant difference in means (p-value<0.05)
TT_Glial.cell.differentiation	PT_All_genes	-0.248026	-0.30856	-0.187492	0
TT_Heart.development	PT_All_genes	-0.256235	-0.294588	-0.217883	0
TT_Hindbrain.development	PT_All_genes	-0.292826	-0.365842	-0.219811	0
TT_Kidney.genes.all	PT_All_genes	-0.230539	-0.276093	-0.184985	0
TT_Liver.development	PT_All_genes	-0.279245	-0.365597	-0.192894	0
TT_Mammary.gland.development	PT_All_genes	-0.213578	-0.289457	-0.137699	3.77476e-13
TT_Muscle.cell.development	PT_All_genes	-0.148578	-0.213876	-0.0832808	2.98428e-13
TT_Pancreas.development	PT_All_genes	-0.244805	-0.347684	-0.141926	4.32987e-13
TT_PG_ESC_genes	PT_All_genes	-0.120211	-0.156852	-0.0835701	0
TT_Reproductive.system.development	PT_All_genes	-0.219519	-0.264013	-0.175026	0
TT_Respiratory.system.development	PT_All_genes	-0.274705	-0.334316	-0.215094	0
TT_Skeletal.system.development	PT_All_genes	-0.264049	-0.305609	-0.222488	0
TT_stem.cell.population.maintenance	PT_All_genes	-0.326563	-0.400424	-0.252701	0
TT_Urogenital.system.development	PT_All_genes	-0.266923	-0.318205	-0.21564	0
PT_Digestive.tract.development	PT_Blood.vessel.development	-0.0433057	-0.138155	0.051544	0.999595
PT_Epidermis.development	PT_Blood.vessel.development	0.0393672	-0.0248724	0.103607	0.936968
PT_Eye.development	PT_Blood.vessel.development	0.00231215	-0.0565257	0.06115	1
PT_Forebrain.development	PT_Blood.vessel.development	-0.0497767	-0.110249	0.0106955	0.354992
PT_Glial.cell.differentiation	PT_Blood.vessel.development	-0.0168148	-0.0867746	0.053145	1
PT_Heart.development	PT_Blood.vessel.development	-0.0176944	-0.0696863	0.0342976	1
PT_Hindbrain.development	PT_Blood.vessel.development	-0.0418776	-0.122879	0.039124	0.99527
PT_Kidney.genes.all	PT_Blood.vessel.development	-0.00362386	-0.0611144	0.0538667	1
PT_Liver.development	PT_Blood.vessel.development	-0.0347223	-0.128245	0.0588005	0.999997
PT_Mammary.gland.development	PT_Blood.vessel.development	0.0295565	-0.0540355	0.113149	0.999999
PT_Muscle.cell.development	PT_Blood.vessel.development	0.0667672	-0.00748403	0.141018	0.171584
PT_Pancreas.development	PT_Blood.vessel.development	-0.00466959	-0.114487	0.105147	1
PT_PG_ESC_genes	PT_Blood.vessel.development	0.0520803	0.00139677	0.102764	0.0340417
PT_Reproductive.system.development	PT_Blood.vessel.development	0.00416338	-0.0524543	0.060781	1
PT_Respiratory.system.development	PT_Blood.vessel.development	-0.0326147	-0.10168	0.036451	0.999175
PT_Skeletal.system.development	PT_Blood.vessel.development	-0.025685	-0.0800658	0.0286958	0.999172
PT_stem.cell.population.maintenance	PT_Blood.vessel.development	-0.081585	-0.163157	-1.33523e-05	0.0498888
PT_Urogenital.system.development	PT_Blood.vessel.development	-0.0277675	-0.0898955	0.0343605	0.999745
TT_All_genes	PT_Blood.vessel.development	0.211057	0.175476	0.246639	0
TT_Blood.vessel.development	PT_Blood.vessel.development	-0.0170574	-0.0670187	0.0329038	1
TT_Digestive.tract.development	PT_Blood.vessel.development	-0.0841179	-0.178968	0.0107318	0.195553
TT_Epidermis.development	PT_Blood.vessel.development	0.0262561	-0.037777	0.0902892	0.999966
TT_Eye.development	PT_Blood.vessel.development	-0.0228893	-0.0816825	0.0359039	0.999991
TT_Forebrain.development	PT_Blood.vessel.development	-0.0841135	-0.144432	-0.023795	4.43005e-05
TT_Glial.cell.differentiation	PT_Blood.vessel.development	-0.0372268	-0.107187	0.032733	0.992172
TT_Heart.development	PT_Blood.vessel.development	-0.0454361	-0.0974062	0.00653397	0.222314
TT_Hindbrain.development	PT_Blood.vessel.development	-0.0820271	-0.163029	-0.00102555	0.042004
TT_Kidney.genes.all	PT_Blood.vessel.development	-0.0197396	-0.0772302	0.0377509	1
TT_Liver.development	PT_Blood.vessel.development	-0.068446	-0.161648	0.0247555	0.643608
TT_Mammary.gland.development	PT_Blood.vessel.development	-0.00277897	-0.086371	0.080813	1
TT_Muscle.cell.development	PT_Blood.vessel.development	0.0622211	-0.0118988	0.136341	0.308643
TT_Pancreas.development	PT_Blood.vessel.development	-0.0340056	-0.142698	0.0746869	1
TT_PG_ESC_genes	PT_Blood.vessel.development	0.0905881	0.0398675	0.141309	2.98099e-09
TT_Reproductive.system.development	PT_Blood.vessel.development	-0.00872008	-0.0653742	0.047934	1
TT_Respiratory.system.development	PT_Blood.vessel.development	-0.0639057	-0.133068	0.00525681	0.130145
TT_Skeletal.system.development	PT_Blood.vessel.development	-0.0532493	-0.10763	0.00113152	0.0659873
TT_stem.cell.population.maintenance	PT_Blood.vessel.development	-0.115763	-0.197528	-0.0339981	2.79359e-05
TT_Urogenital.system.development	PT_Blood.vessel.development	-0.0561235	-0.118251	0.00600449	0.164042
PT_Epidermis.development	PT_Digestive.tract.development	0.0826729	-0.0204148	0.185761	0.419741
PT_Eye.development	PT_Digestive.tract.development	0.0456179	-0.0541931	0.145429	0.999585
PT_Forebrain.development	PT_Digestive.tract.development	-0.006471	-0.107254	0.0943121	1
PT_Glial.cell.differentiation	PT_Digestive.tract.development	0.026491	-0.080255	0.133237	1
PT_Heart.development	PT_Digestive.tract.development	0.0256114	-0.0703235	0.121546	1
PT_Hindbrain.development	PT_Digestive.tract.development	0.00142817	-0.112859	0.115716	1
PT_Kidney.genes.all	PT_Digestive.tract.development	0.0396819	-0.0593409	0.138705	0.99998
PT_Liver.development	PT_Digestive.tract.development	0.00858339	-0.114895	0.132062	1
PT_Mammary.gland.development	PT_Digestive.tract.development	0.0728623	-0.0432754	0.189	0.916258
PT_Muscle.cell.development	PT_Digestive.tract.development	0.110073	0.000466432	0.219679	0.0471769
PT_Pancreas.development	PT_Digestive.tract.development	0.0386362	-0.0975994	0.174872	1
PT_PG_ESC_genes	PT_Digestive.tract.development	0.095386	0.000153887	0.190618	0.0489113
PT_Reproductive.system.development	PT_Digestive.tract.development	0.0474691	-0.0510494	0.145988	0.998758
PT_Respiratory.system.development	PT_Digestive.tract.development	0.0106911	-0.0954711	0.116853	1
PT_Skeletal.system.development	PT_Digestive.tract.development	0.0176208	-0.0796295	0.114871	1
PT_stem.cell.population.maintenance	PT_Digestive.tract.development	-0.0382792	-0.152971	0.0764128	1
PT_Urogenital.system.development	PT_Digestive.tract.development	0.0155382	-0.086247	0.117323	1
TT_All_genes	PT_Digestive.tract.development	0.254363	0.166236	0.34249	8.88178e-14
TT_Blood.vessel.development	PT_Digestive.tract.development	0.0262483	-0.0686014	0.121098	1
TT_Digestive.tract.development	PT_Digestive.tract.development	-0.0408122	-0.165298	0.083674	1
TT_Epidermis.development	PT_Digestive.tract.development	0.0695619	-0.0333972	0.172521	0.817518
TT_Eye.development	PT_Digestive.tract.development	0.0204164	-0.0793682	0.120201	1
TT_Forebrain.development	PT_Digestive.tract.development	-0.0408077	-0.141499	0.0598832	0.999974
TT_Glial.cell.differentiation	PT_Digestive.tract.development	0.00607893	-0.100667	0.112825	1
TT_Heart.development	PT_Digestive.tract.development	-0.00213039	-0.0980534	0.0937926	1
TT_Hindbrain.development	PT_Digestive.tract.development	-0.0387214	-0.153009	0.0755659	1
TT_Kidney.genes.all	PT_Digestive.tract.development	0.0235661	-0.0754566	0.122589	1
TT_Liver.development	PT_Digestive.tract.development	-0.0251403	-0.148375	0.0980947	1
TT_Mammary.gland.development	PT_Digestive.tract.development	0.0405268	-0.0756109	0.156664	0.999999
TT_Muscle.cell.development	PT_Digestive.tract.development	0.105527	-0.00399074	0.215044	0.0806698
TT_Pancreas.development	PT_Digestive.tract.development	0.0093001	-0.126031	0.144631	1
TT_PG_ESC_genes	PT_Digestive.tract.development	0.133894	0.038642	0.229146	3.48055e-05
TT_Reproductive.system.development	PT_Digestive.tract.development	0.0345857	-0.0639538	0.133125	0.999999
TT_Respiratory.system.development	PT_Digestive.tract.development	-0.0206	-0.126825	0.0856252	1
TT_Skeletal.system.development	PT_Digestive.tract.development	-0.00994355	-0.107194	0.0873067	1
TT_stem.cell.population.maintenance	PT_Digestive.tract.development	-0.0724576	-0.187287	0.0423722	0.910465
TT_Urogenital.system.development	PT_Digestive.tract.development	-0.0128178	-0.114603	0.0889674	1
PT_Eye.development	PT_Epidermis.development	-0.037055	-0.108417	0.0343067	0.994887
PT_Forebrain.development	PT_Epidermis.development	-0.0891439	-0.161859	-0.0164288	0.00129252
PT_Glial.cell.differentiation	PT_Epidermis.development	-0.056182	-0.136959	0.0245953	0.763996
PT_Heart.development	PT_Epidermis.development	-0.0570616	-0.122893	0.00876976	0.239379
PT_Hindbrain.development	PT_Epidermis.development	-0.0812448	-0.171754	0.00926411	0.174491
PT_Kidney.genes.all	PT_Epidermis.development	-0.042991	-0.113246	0.0272639	0.938102
PT_Liver.development	PT_Epidermis.development	-0.0740895	-0.175958	0.0277786	0.666674
PT_Mammary.gland.development	PT_Epidermis.development	-0.00981064	-0.102645	0.0830237	1
PT_Muscle.cell.development	PT_Epidermis.development	0.0274	-0.0571213	0.111921	1
PT_Pancreas.development	PT_Epidermis.development	-0.0440368	-0.161043	0.0729692	0.999996
PT_PG_ESC_genes	PT_Epidermis.development	0.0127131	-0.0520898	0.077516	1
PT_Reproductive.system.development	PT_Epidermis.development	-0.0352038	-0.104746	0.0343387	0.996779
PT_Respiratory.system.development	PT_Epidermis.development	-0.0719819	-0.151986	0.00802229	0.170624
PT_Skeletal.system.development	PT_Epidermis.development	-0.0650522	-0.132786	0.00268167	0.0839375
PT_stem.cell.population.maintenance	PT_Epidermis.development	-0.120952	-0.211972	-0.0299328	0.000174732
PT_Urogenital.system.development	PT_Epidermis.development	-0.0671347	-0.141233	0.00696311	0.159309
TT_All_genes	PT_Epidermis.development	0.17169	0.11787	0.22551	0
TT_Blood.vessel.development	PT_Epidermis.development	-0.0564246	-0.120664	0.00781499	0.213391
TT_Digestive.tract.development	PT_Epidermis.development	-0.123485	-0.226573	-0.0203975	0.00215649
TT_Epidermis.development	PT_Epidermis.development	-0.013111	-0.0888133	0.0625912	1
TT_Eye.development	PT_Epidermis.development	-0.0622565	-0.133581	0.00906837	0.225476
TT_Forebrain.development	PT_Epidermis.development	-0.123481	-0.196068	-0.0508934	2.91972e-08
TT_Glial.cell.differentiation	PT_Epidermis.development	-0.076594	-0.157371	0.0041833	0.0976258
TT_Heart.development	PT_Epidermis.development	-0.0848033	-0.150617	-0.0189893	0.000391495
TT_Hindbrain.development	PT_Epidermis.development	-0.121394	-0.211903	-0.0308854	0.000135634
TT_Kidney.genes.all	PT_Epidermis.development	-0.0591068	-0.129362	0.0111482	0.303607
TT_Liver.development	PT_Epidermis.development	-0.107813	-0.209387	-0.00623994	0.020692
TT_Mammary.gland.development	PT_Epidermis.development	-0.0421462	-0.134981	0.0506882	0.999641
TT_Muscle.cell.development	PT_Epidermis.development	0.0228539	-0.061552	0.10726	1
TT_Pancreas.development	PT_Epidermis.development	-0.0733728	-0.189324	0.0425783	0.907504
TT_PG_ESC_genes	PT_Epidermis.development	0.051221	-0.013611	0.116053	0.45803
TT_Reproductive.system.development	PT_Epidermis.development	-0.0480873	-0.117659	0.0214849	0.776211
TT_Respiratory.system.development	PT_Epidermis.development	-0.103273	-0.183361	-0.0231851	0.000384122
TT_Skeletal.system.development	PT_Epidermis.development	-0.0926165	-0.16035	-0.0248826	7.88127e-05
TT_stem.cell.population.maintenance	PT_Epidermis.development	-0.15513	-0.246323	-0.0639376	2.92034e-08
TT_Urogenital.system.development	PT_Epidermis.development	-0.0954907	-0.169588	-0.0213929	0.000390095
PT_Forebrain.development	PT_Eye.development	-0.0520889	-0.120079	0.0159013	0.537509
PT_Glial.cell.differentiation	PT_Eye.development	-0.0191269	-0.0956785	0.0574246	1
PT_Heart.development	PT_Eye.development	-0.0200065	-0.0805782	0.0405652	1
PT_Hindbrain.development	PT_Eye.development	-0.0441897	-0.130948	0.0425687	0.996392
PT_Kidney.genes.all	PT_Eye.development	-0.00593601	-0.0712883	0.0594163	1
PT_Liver.development	PT_Eye.development	-0.0370345	-0.135585	0.0615164	0.999996
PT_Mammary.gland.development	PT_Eye.development	0.0272444	-0.0619374	0.116426	1
PT_Muscle.cell.development	PT_Eye.development	0.064455	-0.0160372	0.144947	0.423567
PT_Pancreas.development	PT_Eye.development	-0.00698173	-0.121111	0.107148	1
PT_PG_ESC_genes	PT_Eye.development	0.0497681	-0.00968423	0.10922	0.315113
PT_Reproductive.system.development	PT_Eye.development	0.00185123	-0.0627345	0.066437	1
PT_Respiratory.system.development	PT_Eye.development	-0.0349268	-0.110662	0.0408084	0.999498
PT_Skeletal.system.development	PT_Eye.development	-0.0279971	-0.0906313	0.034637	0.999745
PT_stem.cell.population.maintenance	PT_Eye.development	-0.0838971	-0.171188	0.00339374	0.0831891
PT_Urogenital.system.development	PT_Eye.development	-0.0300797	-0.0995466	0.0393872	0.999875
TT_All_genes	PT_Eye.development	0.208745	0.161504	0.255987	0
TT_Blood.vessel.development	PT_Eye.development	-0.0193696	-0.0782075	0.0394683	1
TT_Digestive.tract.development	PT_Eye.development	-0.0864301	-0.186241	0.0133809	0.241361
TT_Epidermis.development	PT_Eye.development	0.023944	-0.0472319	0.0951198	1
TT_Eye.development	PT_Eye.development	-0.0252014	-0.0917026	0.0412997	0.999995
TT_Forebrain.development	PT_Eye.development	-0.0864256	-0.154279	-0.0185722	0.000522767
TT_Glial.cell.differentiation	PT_Eye.development	-0.039539	-0.11609	0.0370126	0.995351
TT_Heart.development	PT_Eye.development	-0.0477483	-0.108301	0.0128046	0.462991
TT_Hindbrain.development	PT_Eye.development	-0.0843393	-0.171098	0.00241913	0.0723286
TT_Kidney.genes.all	PT_Eye.development	-0.0220518	-0.0874041	0.0433005	1
TT_Liver.development	PT_Eye.development	-0.0707582	-0.169004	0.0274879	0.689379
TT_Mammary.gland.development	PT_Eye.development	-0.00509112	-0.0942729	0.0840907	1
TT_Muscle.cell.development	PT_Eye.development	0.059909	-0.0204622	0.14028	0.607103
TT_Pancreas.development	PT_Eye.development	-0.0363178	-0.149366	0.0767301	1
TT_PG_ESC_genes	PT_Eye.development	0.088276	0.028792	0.14776	6.07596e-06
TT_Reproductive.system.development	PT_Eye.development	-0.0110322	-0.07565	0.0535855	1
TT_Respiratory.system.development	PT_Eye.development	-0.0662179	-0.142042	0.00960574	0.224453
TT_Skeletal.system.development	PT_Eye.development	-0.0555614	-0.118196	0.00707271	0.195098
TT_stem.cell.population.maintenance	PT_Eye.development	-0.118075	-0.205547	-0.0306037	0.000113512
TT_Urogenital.system.development	PT_Eye.development	-0.0584356	-0.127903	0.0110313	0.303924
PT_Glial.cell.differentiation	PT_Forebrain.development	0.032962	-0.0448528	0.110777	0.999925
PT_Heart.development	PT_Forebrain.development	0.0320824	-0.0300782	0.0942429	0.995412
PT_Hindbrain.development	PT_Forebrain.development	0.00789917	-0.0799759	0.0957742	1
PT_Kidney.genes.all	PT_Forebrain.development	0.0461529	-0.0206747	0.11298	0.777767
PT_Liver.development	PT_Forebrain.development	0.0150544	-0.084481	0.11459	1
PT_Mammary.gland.development	PT_Forebrain.development	0.0793333	-0.0109351	0.169602	0.212284
PT_Muscle.cell.development	PT_Forebrain.development	0.116544	0.0348493	0.198239	2.2063e-05
PT_Pancreas.development	PT_Forebrain.development	0.0451072	-0.0698735	0.160088	0.999989
PT_PG_ESC_genes	PT_Forebrain.development	0.101857	0.0407867	0.162927	6.93217e-08
PT_Reproductive.system.development	PT_Forebrain.development	0.0539401	-0.012138	0.120018	0.375342
PT_Respiratory.system.development	PT_Forebrain.development	0.0171621	-0.0598498	0.0941739	1
PT_Skeletal.system.development	PT_Forebrain.development	0.0240918	-0.0400802	0.0882637	0.999996
PT_stem.cell.population.maintenance	PT_Forebrain.development	-0.0318082	-0.120209	0.0565925	0.999999
PT_Urogenital.system.development	PT_Forebrain.development	0.0220092	-0.0488473	0.0928658	1
TT_All_genes	PT_Forebrain.development	0.260834	0.211572	0.310097	0
TT_Blood.vessel.development	PT_Forebrain.development	0.0327193	-0.027753	0.0931916	0.989647
TT_Digestive.tract.development	PT_Forebrain.development	-0.0343412	-0.135124	0.0664419	1
TT_Epidermis.development	PT_Forebrain.development	0.0760329	0.0035001	0.148566	0.0251949
TT_Eye.development	PT_Forebrain.development	0.0268874	-0.041064	0.0948389	0.999986
TT_Forebrain.development	PT_Forebrain.development	-0.0343367	-0.103612	0.0349387	0.997837
TT_Glial.cell.differentiation	PT_Forebrain.development	0.0125499	-0.0652648	0.0903647	1
TT_Heart.development	PT_Forebrain.development	0.00434061	-0.0578016	0.0664828	1
TT_Hindbrain.development	PT_Forebrain.development	-0.0322504	-0.120125	0.0556246	0.999998
TT_Kidney.genes.all	PT_Forebrain.development	0.0300371	-0.0367905	0.0968647	0.999712
TT_Liver.development	PT_Forebrain.development	-0.0186693	-0.117903	0.0805643	1
TT_Mammary.gland.development	PT_Forebrain.development	0.0469978	-0.0432707	0.137266	0.994639
TT_Muscle.cell.development	PT_Forebrain.development	0.111998	0.0304226	0.193573	7.00782e-05
TT_Pancreas.development	PT_Forebrain.development	0.0157711	-0.098136	0.129678	1
TT_PG_ESC_genes	PT_Forebrain.development	0.140365	0.0792638	0.201466	2.82219e-13
TT_Reproductive.system.development	PT_Forebrain.development	0.0410567	-0.0250527	0.107166	0.925773
TT_Respiratory.system.development	PT_Forebrain.development	-0.014129	-0.0912278	0.0629698	1
TT_Skeletal.system.development	PT_Forebrain.development	-0.00347254	-0.0676445	0.0606994	1
TT_stem.cell.population.maintenance	PT_Forebrain.development	-0.0659866	-0.154566	0.0225928	0.608642
TT_Urogenital.system.development	PT_Forebrain.development	-0.00634676	-0.0772033	0.0645098	1
PT_Heart.development	PT_Glial.cell.differentiation	-0.000879609	-0.0723037	0.0705445	1
PT_Hindbrain.development	PT_Glial.cell.differentiation	-0.0250628	-0.119717	0.0695918	1
PT_Kidney.genes.all	PT_Glial.cell.differentiation	0.0131909	-0.06233	0.0887118	1
PT_Liver.development	PT_Glial.cell.differentiation	-0.0179076	-0.123476	0.0876612	1
PT_Mammary.gland.development	PT_Glial.cell.differentiation	0.0463713	-0.0505094	0.143252	0.998913
PT_Muscle.cell.development	PT_Glial.cell.differentiation	0.0835819	-0.00536458	0.172528	0.108229
PT_Pancreas.development	PT_Glial.cell.differentiation	0.0121452	-0.108096	0.132387	1
PT_PG_ESC_genes	PT_Glial.cell.differentiation	0.068895	-0.00158233	0.139372	0.0674174
PT_Reproductive.system.development	PT_Glial.cell.differentiation	0.0209781	-0.0538804	0.0958367	1
PT_Respiratory.system.development	PT_Glial.cell.differentiation	-0.0157999	-0.100466	0.068866	1
PT_Skeletal.system.development	PT_Glial.cell.differentiation	-0.0088702	-0.0820516	0.0643112	1
PT_stem.cell.population.maintenance	PT_Glial.cell.differentiation	-0.0647702	-0.159913	0.0303727	0.804334
PT_Urogenital.system.development	PT_Glial.cell.differentiation	-0.0109527	-0.0900611	0.0681556	1
TT_All_genes	PT_Glial.cell.differentiation	0.227872	0.167339	0.288405	0
TT_Blood.vessel.development	PT_Glial.cell.differentiation	-0.00024268	-0.0702025	0.0697171	1
TT_Digestive.tract.development	PT_Glial.cell.differentiation	-0.0673032	-0.174049	0.0394428	0.911283
TT_Epidermis.development	PT_Glial.cell.differentiation	0.0430709	-0.0375422	0.123684	0.991611
TT_Eye.development	PT_Glial.cell.differentiation	-0.00607453	-0.0825917	0.0704426	1
TT_Forebrain.development	PT_Glial.cell.differentiation	-0.0672987	-0.144994	0.0103966	0.240775
TT_Glial.cell.differentiation	PT_Glial.cell.differentiation	-0.020412	-0.105809	0.0649848	1
TT_Heart.development	PT_Glial.cell.differentiation	-0.0286214	-0.10003	0.0427869	0.99998
TT_Hindbrain.development	PT_Glial.cell.differentiation	-0.0652124	-0.159867	0.0294423	0.782397
TT_Kidney.genes.all	PT_Glial.cell.differentiation	-0.00292487	-0.0784458	0.072596	1
TT_Liver.development	PT_Glial.cell.differentiation	-0.0516313	-0.156916	0.053653	0.99824
TT_Mammary.gland.development	PT_Glial.cell.differentiation	0.0140358	-0.0828449	0.110916	1
TT_Muscle.cell.development	PT_Glial.cell.differentiation	0.0790359	-0.00980108	0.167873	0.189884
TT_Pancreas.development	PT_Glial.cell.differentiation	-0.0171909	-0.136406	0.102025	1
TT_PG_ESC_genes	PT_Glial.cell.differentiation	0.107403	0.0368989	0.177907	2.43836e-06
TT_Reproductive.system.development	PT_Glial.cell.differentiation	0.00809469	-0.0667914	0.0829808	1
TT_Respiratory.system.development	PT_Glial.cell.differentiation	-0.047091	-0.131836	0.0376539	0.984107
TT_Skeletal.system.development	PT_Glial.cell.differentiation	-0.0364345	-0.109616	0.0367469	0.997645
TT_stem.cell.population.maintenance	PT_Glial.cell.differentiation	-0.0989485	-0.194257	-0.00363964	0.0292043
TT_Urogenital.system.development	PT_Glial.cell.differentiation	-0.0393087	-0.118417	0.0397996	0.997731
PT_Hindbrain.development	PT_Heart.development	-0.0241832	-0.106453	0.0580864	1
PT_Kidney.genes.all	PT_Heart.development	0.0140705	-0.0451933	0.0733343	1
PT_Liver.development	PT_Heart.development	-0.017028	-0.111651	0.0775953	1
PT_Mammary.gland.development	PT_Heart.development	0.0472509	-0.0375704	0.132072	0.983477
PT_Muscle.cell.development	PT_Heart.development	0.0844616	0.00882905	0.160094	0.00867596
PT_Pancreas.development	PT_Heart.development	0.0130248	-0.0977309	0.12378	1
PT_PG_ESC_genes	PT_Heart.development	0.0697746	0.0170883	0.122461	0.00019154
PT_Reproductive.system.development	PT_Heart.development	0.0218578	-0.0365596	0.0802751	0.999997
PT_Respiratory.system.development	PT_Heart.development	-0.0149203	-0.0854689	0.0556283	1
PT_Skeletal.system.development	PT_Heart.development	-0.00799059	-0.0642428	0.0482616	1
PT_stem.cell.population.maintenance	PT_Heart.development	-0.0638906	-0.146722	0.0189403	0.520015
PT_Urogenital.system.development	PT_Heart.development	-0.0100731	-0.0738456	0.0536993	1
TT_All_genes	PT_Heart.development	0.228752	0.190372	0.267132	0
TT_Blood.vessel.development	PT_Heart.development	0.000636929	-0.051355	0.0526289	1
TT_Digestive.tract.development	PT_Heart.development	-0.0664236	-0.162358	0.0295113	0.772866
TT_Epidermis.development	PT_Heart.development	0.0439505	-0.0216793	0.10958	0.832179
TT_Eye.development	PT_Heart.development	-0.00519492	-0.0657232	0.0553333	1
TT_Forebrain.development	PT_Heart.development	-0.0664191	-0.12843	-0.0044082	0.0178667
TT_Glial.cell.differentiation	PT_Heart.development	-0.0195324	-0.0909566	0.0518917	1
TT_Heart.development	PT_Heart.development	-0.0277418	-0.0816669	0.0261834	0.995672
TT_Hindbrain.development	PT_Heart.development	-0.0643328	-0.146602	0.0179369	0.484583
TT_Kidney.genes.all	PT_Heart.development	-0.00204526	-0.0613091	0.0572185	1
TT_Liver.development	PT_Heart.development	-0.0507517	-0.145057	0.0435541	0.990531
TT_Mammary.gland.development	PT_Heart.development	0.0149154	-0.0699059	0.0997367	1
TT_Muscle.cell.development	PT_Heart.development	0.0799155	0.00441186	0.155419	0.0216485
TT_Pancreas.development	PT_Heart.development	-0.0163113	-0.125952	0.0933295	1
TT_PG_ESC_genes	PT_Heart.development	0.108283	0.0555605	0.161005	1.63281e-12
TT_Reproductive.system.development	PT_Heart.development	0.0089743	-0.0494784	0.067427	1
TT_Respiratory.system.development	PT_Heart.development	-0.0462114	-0.116855	0.0244321	0.867201
TT_Skeletal.system.development	PT_Heart.development	-0.0355549	-0.0918071	0.0206973	0.908715
TT_stem.cell.population.maintenance	PT_Heart.development	-0.0980689	-0.18109	-0.0150474	0.0028991
TT_Urogenital.system.development	PT_Heart.development	-0.0384291	-0.102202	0.0253433	0.949139
PT_Kidney.genes.all	PT_Hindbrain.development	0.0382537	-0.0475967	0.124104	0.999762
PT_Liver.development	PT_Hindbrain.development	0.00715522	-0.106033	0.120344	1
PT_Mammary.gland.development	PT_Hindbrain.development	0.0714341	-0.0336979	0.176566	0.807705
PT_Muscle.cell.development	PT_Hindbrain.development	0.108645	0.0107756	0.206514	0.0096636
PT_Pancreas.development	PT_Hindbrain.development	0.037208	-0.0897759	0.164192	1
PT_PG_ESC_genes	PT_Hindbrain.development	0.0939578	0.0125088	0.175407	0.00468776
PT_Reproductive.system.development	PT_Hindbrain.development	0.0460409	-0.0392273	0.131309	0.989993
PT_Respiratory.system.development	PT_Hindbrain.development	0.00926288	-0.0847328	0.103259	1
PT_Skeletal.system.development	PT_Hindbrain.development	0.0161926	-0.0676071	0.0999923	1
PT_stem.cell.population.maintenance	PT_Hindbrain.development	-0.0397074	-0.14324	0.0638255	0.999994
PT_Urogenital.system.development	PT_Hindbrain.development	0.0141101	-0.0749125	0.103133	1
TT_All_genes	PT_Hindbrain.development	0.252935	0.17992	0.32595	0
TT_Blood.vessel.development	PT_Hindbrain.development	0.0248201	-0.0561815	0.105822	1
TT_Digestive.tract.development	PT_Hindbrain.development	-0.0422404	-0.156528	0.072047	0.999998
TT_Epidermis.development	PT_Hindbrain.development	0.0681337	-0.0222287	0.158496	0.578275
TT_Eye.development	PT_Hindbrain.development	0.0189883	-0.0677398	0.105716	1
TT_Forebrain.development	PT_Hindbrain.development	-0.0422359	-0.130005	0.0455334	0.998789
TT_Glial.cell.differentiation	PT_Hindbrain.development	0.00465076	-0.0900039	0.0993054	1
TT_Heart.development	PT_Hindbrain.development	-0.00355856	-0.0858144	0.0786972	1
TT_Hindbrain.development	PT_Hindbrain.development	-0.0401496	-0.143234	0.0629348	0.99999
TT_Kidney.genes.all	PT_Hindbrain.development	0.0221379	-0.0637125	0.107988	1
TT_Liver.development	PT_Hindbrain.development	-0.0265685	-0.139492	0.0863548	1
TT_Mammary.gland.development	PT_Hindbrain.development	0.0390986	-0.0660335	0.144231	0.999997
TT_Muscle.cell.development	PT_Hindbrain.development	0.104099	0.00632911	0.201868	0.0196834
TT_Pancreas.development	PT_Hindbrain.development	0.00787193	-0.118141	0.133885	1
TT_PG_ESC_genes	PT_Hindbrain.development	0.132466	0.0509936	0.213938	2.01447e-07
TT_Reproductive.system.development	PT_Hindbrain.development	0.0331575	-0.052135	0.11845	0.999991
TT_Respiratory.system.development	PT_Hindbrain.development	-0.0220282	-0.116095	0.0720387	1
TT_Skeletal.system.development	PT_Hindbrain.development	-0.0113717	-0.0951715	0.072428	1
TT_stem.cell.population.maintenance	PT_Hindbrain.development	-0.0738857	-0.177571	0.0297997	0.713202
TT_Urogenital.system.development	PT_Hindbrain.development	-0.0142459	-0.103268	0.0747766	1
PT_Liver.development	PT_Kidney.genes.all	-0.0310985	-0.128851	0.066654	1
PT_Mammary.gland.development	PT_Kidney.genes.all	0.0331804	-0.0551183	0.121479	0.999996
PT_Muscle.cell.development	PT_Kidney.genes.all	0.070391	-0.0091217	0.149904	0.198773
PT_Pancreas.development	PT_Kidney.genes.all	-0.00104573	-0.114487	0.112395	1
PT_PG_ESC_genes	PT_Kidney.genes.all	0.0557041	-0.00241515	0.113823	0.0860281
PT_Reproductive.system.development	PT_Kidney.genes.all	0.00778724	-0.0555736	0.071148	1
PT_Respiratory.system.development	PT_Kidney.genes.all	-0.0289908	-0.103684	0.0457025	0.999991
PT_Skeletal.system.development	PT_Kidney.genes.all	-0.0220611	-0.0834313	0.0393091	0.999999
PT_stem.cell.population.maintenance	PT_Kidney.genes.all	-0.0779611	-0.16435	0.00842733	0.165666
PT_Urogenital.system.development	PT_Kidney.genes.all	-0.0241437	-0.0924731	0.0441858	0.999999
TT_All_genes	PT_Kidney.genes.all	0.214681	0.169129	0.260234	0
TT_Blood.vessel.development	PT_Kidney.genes.all	-0.0134336	-0.0709241	0.044057	1
TT_Digestive.tract.development	PT_Kidney.genes.all	-0.0804941	-0.179517	0.0185287	0.385747
TT_Epidermis.development	PT_Kidney.genes.all	0.02988	-0.0401862	0.0999462	0.999912
TT_Eye.development	PT_Kidney.genes.all	-0.0192654	-0.0845775	0.0460467	1
TT_Forebrain.development	PT_Kidney.genes.all	-0.0804896	-0.147178	-0.0138012	0.00183024
TT_Glial.cell.differentiation	PT_Kidney.genes.all	-0.033603	-0.109124	0.0419179	0.999769
TT_Heart.development	PT_Kidney.genes.all	-0.0418123	-0.101057	0.0174323	0.734011
TT_Hindbrain.development	PT_Kidney.genes.all	-0.0784033	-0.164254	0.00744712	0.147035
TT_Kidney.genes.all	PT_Kidney.genes.all	-0.0161158	-0.0802578	0.0480262	1
TT_Liver.development	PT_Kidney.genes.all	-0.0648222	-0.162267	0.032623	0.842714
TT_Mammary.gland.development	PT_Kidney.genes.all	0.00084489	-0.0874538	0.0891436	1
TT_Muscle.cell.development	PT_Kidney.genes.all	0.065845	-0.0135452	0.145235	0.336846
TT_Pancreas.development	PT_Kidney.genes.all	-0.0303818	-0.142734	0.0819708	1
TT_PG_ESC_genes	PT_Kidney.genes.all	0.094212	0.0360604	0.152364	2.3292e-07
TT_Reproductive.system.development	PT_Kidney.genes.all	-0.00509622	-0.0684896	0.0582972	1
TT_Respiratory.system.development	PT_Kidney.genes.all	-0.0602819	-0.135065	0.0145011	0.406763
TT_Skeletal.system.development	PT_Kidney.genes.all	-0.0496254	-0.110996	0.0117448	0.398874
TT_stem.cell.population.maintenance	PT_Kidney.genes.all	-0.112139	-0.198711	-0.0255682	0.000342297
TT_Urogenital.system.development	PT_Kidney.genes.all	-0.0524996	-0.120829	0.0158299	0.530098
PT_Mammary.gland.development	PT_Liver.development	0.0642789	-0.0507777	0.179335	0.98272
PT_Muscle.cell.development	PT_Liver.development	0.10149	-0.00697075	0.20995	0.113457
PT_Pancreas.development	PT_Liver.development	0.0300528	-0.105262	0.165368	1
PT_PG_ESC_genes	PT_Liver.development	0.0868026	-0.00710802	0.180713	0.129669
PT_Reproductive.system.development	PT_Liver.development	0.0388857	-0.058356	0.136127	0.999981
PT_Respiratory.system.development	PT_Liver.development	0.00210766	-0.102871	0.107086	1
PT_Skeletal.system.development	PT_Liver.development	0.00903738	-0.0869192	0.104994	1
PT_stem.cell.population.maintenance	PT_Liver.development	-0.0468626	-0.16046	0.0667346	0.99996
PT_Urogenital.system.development	PT_Liver.development	0.00695484	-0.093595	0.107505	1
TT_All_genes	PT_Liver.development	0.24578	0.159083	0.332477	2.57572e-13
TT_Blood.vessel.development	PT_Liver.development	0.0176649	-0.0758579	0.111188	1
TT_Digestive.tract.development	PT_Liver.development	-0.0493956	-0.172874	0.0740826	0.999981
TT_Epidermis.development	PT_Liver.development	0.0609785	-0.0407596	0.162717	0.952602
TT_Eye.development	PT_Liver.development	0.0118331	-0.0866912	0.110357	1
TT_Forebrain.development	PT_Liver.development	-0.0493911	-0.148833	0.0500509	0.997749
TT_Glial.cell.differentiation	PT_Liver.development	-0.00250446	-0.108073	0.103064	1
TT_Heart.development	PT_Liver.development	-0.0107138	-0.105325	0.0838974	1
TT_Hindbrain.development	PT_Liver.development	-0.0473048	-0.160493	0.0658838	0.999946
TT_Kidney.genes.all	PT_Liver.development	0.0149827	-0.0827698	0.112735	1
TT_Liver.development	PT_Liver.development	-0.0337237	-0.15594	0.088493	1
TT_Mammary.gland.development	PT_Liver.development	0.0319434	-0.0831132	0.147	1
TT_Muscle.cell.development	PT_Liver.development	0.0969435	-0.011427	0.205314	0.180342
TT_Pancreas.development	PT_Liver.development	0.00071671	-0.133687	0.135121	1
TT_PG_ESC_genes	PT_Liver.development	0.12531	0.0313798	0.219241	0.000157107
TT_Reproductive.system.development	PT_Liver.development	0.0260023	-0.0712607	0.123265	1
TT_Respiratory.system.development	PT_Liver.development	-0.0291834	-0.134226	0.0758587	1
TT_Skeletal.system.development	PT_Liver.development	-0.0185269	-0.114483	0.0774296	1
TT_stem.cell.population.maintenance	PT_Liver.development	-0.0810409	-0.194777	0.0326953	0.71339
TT_Urogenital.system.development	PT_Liver.development	-0.0214011	-0.121951	0.0791487	1
PT_Muscle.cell.development	PT_Mammary.gland.development	0.0372106	-0.062813	0.137234	0.999997
PT_Pancreas.development	PT_Mammary.gland.development	-0.0342261	-0.162878	0.0944257	1
PT_PG_ESC_genes	PT_Mammary.gland.development	0.0225237	-0.0615019	0.106549	1
PT_Reproductive.system.development	PT_Mammary.gland.development	-0.0253932	-0.113126	0.0623397	1
PT_Respiratory.system.development	PT_Mammary.gland.development	-0.0621712	-0.158408	0.0340658	0.883624
PT_Skeletal.system.development	PT_Mammary.gland.development	-0.0552415	-0.141548	0.0310647	0.894815
PT_stem.cell.population.maintenance	PT_Mammary.gland.development	-0.111142	-0.216713	-0.00556963	0.0235669
PT_Urogenital.system.development	PT_Mammary.gland.development	-0.0573241	-0.14871	0.0340618	0.91642
TT_All_genes	PT_Mammary.gland.development	0.181501	0.105623	0.257379	4.14446e-13
TT_Blood.vessel.development	PT_Mammary.gland.development	-0.046614	-0.130206	0.036978	0.98321
TT_Digestive.tract.development	PT_Mammary.gland.development	-0.113674	-0.229812	0.0024632	0.0663345
TT_Epidermis.development	PT_Mammary.gland.development	-0.00330041	-0.095992	0.0893912	1
TT_Eye.development	PT_Mammary.gland.development	-0.0524458	-0.141598	0.0367064	0.963178
TT_Forebrain.development	PT_Mammary.gland.development	-0.11367	-0.203835	-0.0235046	0.000671912
TT_Glial.cell.differentiation	PT_Mammary.gland.development	-0.0667834	-0.163664	0.0300973	0.781335
TT_Heart.development	PT_Mammary.gland.development	-0.0749927	-0.159801	0.00981525	0.200867
TT_Hindbrain.development	PT_Mammary.gland.development	-0.111584	-0.216716	-0.00645162	0.0207127
TT_Kidney.genes.all	PT_Mammary.gland.development	-0.0492962	-0.137595	0.0390025	0.982903
TT_Liver.development	PT_Mammary.gland.development	-0.0980026	-0.212798	0.016793	0.271165
TT_Mammary.gland.development	PT_Mammary.gland.development	-0.0323355	-0.139476	0.0748051	1
TT_Muscle.cell.development	PT_Mammary.gland.development	0.0326646	-0.0672617	0.132591	1
TT_Pancreas.development	PT_Mammary.gland.development	-0.0635622	-0.191255	0.0641311	0.997653
TT_PG_ESC_genes	PT_Mammary.gland.development	0.0610316	-0.0230164	0.14508	0.670407
TT_Reproductive.system.development	PT_Mammary.gland.development	-0.0382766	-0.126033	0.0494797	0.999853
TT_Respiratory.system.development	PT_Mammary.gland.development	-0.0934623	-0.189769	0.00284427	0.0738785
TT_Skeletal.system.development	PT_Mammary.gland.development	-0.0828058	-0.169112	0.0035004	0.0849612
TT_stem.cell.population.maintenance	PT_Mammary.gland.development	-0.14532	-0.251041	-0.0395983	6.77288e-05
TT_Urogenital.system.development	PT_Mammary.gland.development	-0.08568	-0.177066	0.00570584	0.111011
PT_Pancreas.development	PT_Muscle.cell.development	-0.0714368	-0.194225	0.0513513	0.968469
PT_PG_ESC_genes	PT_Muscle.cell.development	-0.0146869	-0.089426	0.0600521	1
PT_Reproductive.system.development	PT_Muscle.cell.development	-0.0626038	-0.141488	0.0162801	0.446463
PT_Respiratory.system.development	PT_Muscle.cell.development	-0.0993819	-0.187627	-0.0111369	0.00742659
PT_Skeletal.system.development	PT_Muscle.cell.development	-0.0924521	-0.169746	-0.015158	0.00222559
PT_stem.cell.population.maintenance	PT_Muscle.cell.development	-0.148352	-0.246694	-0.0500107	3.44922e-06
PT_Urogenital.system.development	PT_Muscle.cell.development	-0.0945347	-0.177462	-0.011607	0.00590441
TT_All_genes	PT_Muscle.cell.development	0.14429	0.0788448	0.209736	3.65263e-13
TT_Blood.vessel.development	PT_Muscle.cell.development	-0.0838246	-0.158076	-0.00957342	0.00709862
TT_Digestive.tract.development	PT_Muscle.cell.development	-0.150885	-0.260492	-0.0412786	6.48498e-05
TT_Epidermis.development	PT_Muscle.cell.development	-0.040511	-0.124875	0.0438533	0.99884
TT_Eye.development	PT_Muscle.cell.development	-0.0896565	-0.170116	-0.00919687	0.00902671
TT_Forebrain.development	PT_Muscle.cell.development	-0.150881	-0.232461	-0.0692998	5.05027e-10
TT_Glial.cell.differentiation	PT_Muscle.cell.development	-0.103994	-0.192941	-0.0150475	0.00358215
TT_Heart.development	PT_Muscle.cell.development	-0.112203	-0.187821	-0.0365858	6.10414e-06
TT_Hindbrain.development	PT_Muscle.cell.development	-0.148794	-0.246663	-0.0509252	2.61761e-06
TT_Kidney.genes.all	PT_Muscle.cell.development	-0.0865068	-0.16602	-0.00699408	0.0137532
TT_Liver.development	PT_Muscle.cell.development	-0.135213	-0.243397	-0.0270298	0.000825858
TT_Mammary.gland.development	PT_Muscle.cell.development	-0.0695461	-0.16957	0.0304775	0.764623
TT_Muscle.cell.development	PT_Muscle.cell.development	-0.00454605	-0.0968005	0.0877084	1
TT_Pancreas.development	PT_Muscle.cell.development	-0.100773	-0.222556	0.0210105	0.342334
TT_PG_ESC_genes	PT_Muscle.cell.development	0.023821	-0.0509433	0.0985852	1
TT_Reproductive.system.development	PT_Muscle.cell.development	-0.0754873	-0.154397	0.00342281	0.0880049
TT_Respiratory.system.development	PT_Muscle.cell.development	-0.130673	-0.218994	-0.0423521	6.73526e-06
TT_Skeletal.system.development	PT_Muscle.cell.development	-0.120016	-0.197311	-0.0427223	1.21387e-06
TT_stem.cell.population.maintenance	PT_Muscle.cell.development	-0.18253	-0.281033	-0.0840284	4.55808e-10
TT_Urogenital.system.development	PT_Muscle.cell.development	-0.122891	-0.205818	-0.039963	6.3792e-06
PT_PG_ESC_genes	PT_Pancreas.development	0.0567498	-0.0533977	0.166897	0.995554
PT_Reproductive.system.development	PT_Pancreas.development	0.00883296	-0.104168	0.121834	1
PT_Respiratory.system.development	PT_Pancreas.development	-0.0279451	-0.147669	0.0917784	1
PT_Skeletal.system.development	PT_Pancreas.development	-0.0210154	-0.132912	0.0908816	1
PT_stem.cell.population.maintenance	PT_Pancreas.development	-0.0769154	-0.204264	0.0504329	0.947606
PT_Urogenital.system.development	PT_Pancreas.development	-0.0230979	-0.138958	0.0927621	1
TT_All_genes	PT_Pancreas.development	0.215727	0.111661	0.319793	1.10678e-12
TT_Blood.vessel.development	PT_Pancreas.development	-0.0123879	-0.122205	0.0974292	1
TT_Digestive.tract.development	PT_Pancreas.development	-0.0794484	-0.215684	0.0567872	0.967395
TT_Epidermis.development	PT_Pancreas.development	0.0309257	-0.085967	0.147818	1
TT_Eye.development	PT_Pancreas.development	-0.0182197	-0.132326	0.0958868	1
TT_Forebrain.development	PT_Pancreas.development	-0.0794439	-0.194344	0.035456	0.775561
TT_Glial.cell.differentiation	PT_Pancreas.development	-0.0325572	-0.152799	0.0876843	1
TT_Heart.development	PT_Pancreas.development	-0.0407665	-0.151512	0.0699789	0.999998
TT_Hindbrain.development	PT_Pancreas.development	-0.0773575	-0.204341	0.0496264	0.941502
TT_Kidney.genes.all	PT_Pancreas.development	-0.0150701	-0.128511	0.0983708	1
TT_Liver.development	PT_Pancreas.development	-0.0637765	-0.19887	0.0713168	0.99918
TT_Mammary.gland.development	PT_Pancreas.development	0.00189062	-0.126761	0.130542	1
TT_Muscle.cell.development	PT_Pancreas.development	0.0668907	-0.055818	0.189599	0.9883
TT_Pancreas.development	PT_Pancreas.development	-0.0293361	-0.175547	0.116875	1
TT_PG_ESC_genes	PT_Pancreas.development	0.0952577	-0.0149069	0.205422	0.244312
TT_Reproductive.system.development	PT_Pancreas.development	-0.00405049	-0.11707	0.108969	1
TT_Respiratory.system.development	PT_Pancreas.development	-0.0592362	-0.179016	0.0605433	0.997928
TT_Skeletal.system.development	PT_Pancreas.development	-0.0485797	-0.160477	0.0633173	0.999868
TT_stem.cell.population.maintenance	PT_Pancreas.development	-0.111094	-0.238566	0.0163787	0.228509
TT_Urogenital.system.development	PT_Pancreas.development	-0.0514539	-0.167314	0.0644061	0.999779
PT_Reproductive.system.development	PT_PG_ESC_genes	-0.0479169	-0.105173	0.00933906	0.315721
PT_Respiratory.system.development	PT_PG_ESC_genes	-0.0846949	-0.154285	-0.0151051	0.00152207
PT_Skeletal.system.development	PT_PG_ESC_genes	-0.0777652	-0.13281	-0.0227202	2.98525e-05
PT_stem.cell.population.maintenance	PT_PG_ESC_genes	-0.133665	-0.215681	-0.0516493	1.82893e-07
PT_Urogenital.system.development	PT_PG_ESC_genes	-0.0798478	-0.142558	-0.0171375	0.000527138
TT_All_genes	PT_PG_ESC_genes	0.158977	0.122389	0.195565	0
TT_Blood.vessel.development	PT_PG_ESC_genes	-0.0691377	-0.119821	-0.0184542	8.43775e-05
TT_Digestive.tract.development	PT_PG_ESC_genes	-0.136198	-0.23143	-0.0409661	2.03862e-05
TT_Epidermis.development	PT_PG_ESC_genes	-0.0258241	-0.0904223	0.0387741	0.999982
TT_Eye.development	PT_PG_ESC_genes	-0.0749696	-0.134378	-0.0155615	0.000655897
TT_Forebrain.development	PT_PG_ESC_genes	-0.136194	-0.197112	-0.0752757	3.36065e-13
TT_Glial.cell.differentiation	PT_PG_ESC_genes	-0.0893071	-0.159784	-0.0188297	0.000593157
TT_Heart.development	PT_PG_ESC_genes	-0.0975164	-0.150181	-0.0448516	4.74606e-10
TT_Hindbrain.development	PT_PG_ESC_genes	-0.134107	-0.215556	-0.0526584	1.1967e-07
TT_Kidney.genes.all	PT_PG_ESC_genes	-0.0718199	-0.129939	-0.0137006	0.00107719
TT_Liver.development	PT_PG_ESC_genes	-0.120526	-0.214117	-0.0269356	0.000397123
TT_Mammary.gland.development	PT_PG_ESC_genes	-0.0548592	-0.138885	0.0291664	0.86984
TT_Muscle.cell.development	PT_PG_ESC_genes	0.0101409	-0.0644678	0.0847495	1
TT_Pancreas.development	PT_PG_ESC_genes	-0.0860859	-0.195112	0.0229405	0.459563
TT_PG_ESC_genes	PT_PG_ESC_genes	0.0385079	-0.0129243	0.08994	0.596036
TT_Reproductive.system.development	PT_PG_ESC_genes	-0.0608003	-0.118092	-0.00350835	0.0207535
TT_Respiratory.system.development	PT_PG_ESC_genes	-0.115986	-0.185672	-0.0463	7.5766e-08
TT_Skeletal.system.development	PT_PG_ESC_genes	-0.10533	-0.160375	-0.0502845	7.92935e-11
TT_stem.cell.population.maintenance	PT_PG_ESC_genes	-0.167844	-0.250052	-0.0856351	2.15816e-12
TT_Urogenital.system.development	PT_PG_ESC_genes	-0.108204	-0.170914	-0.0454935	1.53532e-08
PT_Respiratory.system.development	PT_Reproductive.system.development	-0.0367781	-0.110802	0.0372455	0.997736
PT_Skeletal.system.development	PT_Reproductive.system.development	-0.0298484	-0.0904016	0.0307049	0.998055
PT_stem.cell.population.maintenance	PT_Reproductive.system.development	-0.0857483	-0.171558	6.16457e-05	0.0504907
PT_Urogenital.system.development	PT_Reproductive.system.development	-0.0319309	-0.0995276	0.0356658	0.99917
TT_All_genes	PT_Reproductive.system.development	0.206894	0.162448	0.25134	0
TT_Blood.vessel.development	PT_Reproductive.system.development	-0.0212208	-0.0778385	0.0353968	0.999996
TT_Digestive.tract.development	PT_Reproductive.system.development	-0.0882813	-0.1868	0.0102372	0.177421
TT_Epidermis.development	PT_Reproductive.system.development	0.0220928	-0.047259	0.0914445	1
TT_Eye.development	PT_Reproductive.system.development	-0.0270527	-0.0915977	0.0374924	0.999942
TT_Forebrain.development	PT_Reproductive.system.development	-0.0882769	-0.154214	-0.0223394	0.00014262
TT_Glial.cell.differentiation	PT_Reproductive.system.development	-0.0413902	-0.116249	0.0334683	0.985307
TT_Heart.development	PT_Reproductive.system.development	-0.0495995	-0.107997	0.00879841	0.28237
TT_Hindbrain.development	PT_Reproductive.system.development	-0.0861905	-0.171459	-0.000922209	0.0430954
TT_Kidney.genes.all	PT_Reproductive.system.development	-0.023903	-0.0872638	0.0394578	0.999996
TT_Liver.development	PT_Reproductive.system.development	-0.0726094	-0.169542	0.0243233	0.594839
TT_Mammary.gland.development	PT_Reproductive.system.development	-0.00694235	-0.0946752	0.0807905	1
TT_Muscle.cell.development	PT_Reproductive.system.development	0.0580577	-0.0207026	0.136818	0.634531
TT_Pancreas.development	PT_Reproductive.system.development	-0.038169	-0.150077	0.0737394	1
TT_PG_ESC_genes	PT_Reproductive.system.development	0.0864248	0.029136	0.143714	3.44606e-06
TT_Reproductive.system.development	PT_Reproductive.system.development	-0.0128835	-0.0754863	0.0497194	1
TT_Respiratory.system.development	PT_Reproductive.system.development	-0.0680691	-0.142183	0.00604488	0.138684
TT_Skeletal.system.development	PT_Reproductive.system.development	-0.0574127	-0.117966	0.0031406	0.0977178
TT_stem.cell.population.maintenance	PT_Reproductive.system.development	-0.119927	-0.205921	-0.0339327	4.42018e-05
TT_Urogenital.system.development	PT_Reproductive.system.development	-0.0602869	-0.127884	0.00730982	0.185564
PT_Skeletal.system.development	PT_Respiratory.system.development	0.00692971	-0.0653974	0.0792568	1
PT_stem.cell.population.maintenance	PT_Respiratory.system.development	-0.0489703	-0.143458	0.0455171	0.995057
PT_Urogenital.system.development	PT_Respiratory.system.development	0.00484717	-0.0734716	0.0831659	1
TT_All_genes	PT_Respiratory.system.development	0.243672	0.184175	0.30317	0
TT_Blood.vessel.development	PT_Respiratory.system.development	0.0155572	-0.0535084	0.0846229	1
TT_Digestive.tract.development	PT_Respiratory.system.development	-0.0515033	-0.157665	0.0546589	0.998577
TT_Epidermis.development	PT_Respiratory.system.development	0.0588708	-0.0209676	0.138709	0.633772
TT_Eye.development	PT_Respiratory.system.development	0.00972539	-0.0659752	0.0854259	1
TT_Forebrain.development	PT_Respiratory.system.development	-0.0514988	-0.12839	0.0253924	0.831964
TT_Glial.cell.differentiation	PT_Respiratory.system.development	-0.00461212	-0.089278	0.0800537	1
TT_Heart.development	PT_Respiratory.system.development	-0.0128214	-0.0833539	0.057711	1
TT_Hindbrain.development	PT_Respiratory.system.development	-0.0494124	-0.143408	0.0445833	0.99365
TT_Kidney.genes.all	PT_Respiratory.system.development	0.012875	-0.0618183	0.0875684	1
TT_Liver.development	PT_Respiratory.system.development	-0.0358314	-0.140524	0.0688609	1
TT_Mammary.gland.development	PT_Respiratory.system.development	0.0298357	-0.0664013	0.126073	1
TT_Muscle.cell.development	PT_Respiratory.system.development	0.0948358	0.00670124	0.18297	0.0165584
TT_Pancreas.development	PT_Respiratory.system.development	-0.00139095	-0.120084	0.117302	1
TT_PG_ESC_genes	PT_Respiratory.system.development	0.123203	0.0535859	0.19282	4.65855e-09
TT_Reproductive.system.development	PT_Respiratory.system.development	0.0238946	-0.0501569	0.0979461	1
TT_Respiratory.system.development	PT_Respiratory.system.development	-0.0312911	-0.115299	0.0527173	0.999997
TT_Skeletal.system.development	PT_Respiratory.system.development	-0.0206346	-0.0929617	0.0516925	1
TT_stem.cell.population.maintenance	PT_Respiratory.system.development	-0.0831486	-0.177803	0.0115059	0.213182
TT_Urogenital.system.development	PT_Respiratory.system.development	-0.0235088	-0.101828	0.0548099	1
PT_stem.cell.population.maintenance	PT_Skeletal.system.development	-0.0559	-0.140251	0.0284509	0.848476
PT_Urogenital.system.development	PT_Skeletal.system.development	-0.00208254	-0.0678171	0.063652	1
TT_All_genes	PT_Skeletal.system.development	0.236742	0.195183	0.278301	0
TT_Blood.vessel.development	PT_Skeletal.system.development	0.00862752	-0.0457533	0.0630083	1
TT_Digestive.tract.development	PT_Skeletal.system.development	-0.058433	-0.155683	0.0388173	0.951033
TT_Epidermis.development	PT_Skeletal.system.development	0.0519411	-0.0155969	0.119479	0.527633
TT_Eye.development	PT_Skeletal.system.development	0.00279567	-0.0597965	0.0653878	1
TT_Forebrain.development	PT_Skeletal.system.development	-0.0584285	-0.122456	0.00559851	0.148182
TT_Glial.cell.differentiation	PT_Skeletal.system.development	-0.0115418	-0.0847232	0.0616395	1
TT_Heart.development	PT_Skeletal.system.development	-0.0197512	-0.0759831	0.0364808	0.999999
TT_Hindbrain.development	PT_Skeletal.system.development	-0.0563422	-0.140142	0.0274576	0.825686
TT_Kidney.genes.all	PT_Skeletal.system.development	0.00594533	-0.0554249	0.0673156	1
TT_Liver.development	PT_Skeletal.system.development	-0.0427611	-0.138405	0.0528824	0.999744
TT_Mammary.gland.development	PT_Skeletal.system.development	0.022906	-0.0634002	0.109212	1
TT_Muscle.cell.development	PT_Skeletal.system.development	0.0879061	0.0107381	0.165074	0.00598573
TT_Pancreas.development	PT_Skeletal.system.development	-0.00832067	-0.119114	0.102473	1
TT_PG_ESC_genes	PT_Skeletal.system.development	0.116273	0.0611939	0.171352	6.40044e-13
TT_Reproductive.system.development	PT_Skeletal.system.development	0.0169649	-0.0436225	0.0775523	1
TT_Respiratory.system.development	PT_Skeletal.system.development	-0.0382208	-0.11064	0.0341988	0.9932
TT_Skeletal.system.development	PT_Skeletal.system.development	-0.0275643	-0.0860315	0.0309029	0.999202
TT_stem.cell.population.maintenance	PT_Skeletal.system.development	-0.0900783	-0.174616	-0.00554027	0.0194456
TT_Urogenital.system.development	PT_Skeletal.system.development	-0.0304385	-0.0961731	0.035296	0.999452
PT_Urogenital.system.development	PT_stem.cell.population.maintenance	0.0538175	-0.0357241	0.143359	0.950838
TT_All_genes	PT_stem.cell.population.maintenance	0.292642	0.218996	0.366289	0
TT_Blood.vessel.development	PT_stem.cell.population.maintenance	0.0645275	-0.0170441	0.146099	0.454787
TT_Digestive.tract.development	PT_stem.cell.population.maintenance	-0.00253298	-0.117225	0.112159	1
TT_Epidermis.development	PT_stem.cell.population.maintenance	0.107841	0.0169674	0.198715	0.00263175
TT_Eye.development	PT_stem.cell.population.maintenance	0.0586957	-0.0285651	0.145956	0.824937
TT_Forebrain.development	PT_stem.cell.population.maintenance	-0.00252852	-0.0908241	0.0857671	1
TT_Glial.cell.differentiation	PT_stem.cell.population.maintenance	0.0443582	-0.0507847	0.139501	0.999367
TT_Heart.development	PT_stem.cell.population.maintenance	0.0361488	-0.0466684	0.118966	0.99985
TT_Hindbrain.development	PT_stem.cell.population.maintenance	-0.000442161	-0.103975	0.103091	1
TT_Kidney.genes.all	PT_stem.cell.population.maintenance	0.0618453	-0.0245431	0.148234	0.70295
TT_Liver.development	PT_stem.cell.population.maintenance	0.0131389	-0.100194	0.126472	1
TT_Mammary.gland.development	PT_stem.cell.population.maintenance	0.078806	-0.0267659	0.184378	0.603548
TT_Muscle.cell.development	PT_stem.cell.population.maintenance	0.143806	0.0455637	0.242048	9.62837e-06
TT_Pancreas.development	PT_stem.cell.population.maintenance	0.0475793	-0.0788005	0.173959	0.999996
TT_PG_ESC_genes	PT_stem.cell.population.maintenance	0.172173	0.0901342	0.254212	7.43849e-13
TT_Reproductive.system.development	PT_stem.cell.population.maintenance	0.0728649	-0.0129692	0.158699	0.283493
TT_Respiratory.system.development	PT_stem.cell.population.maintenance	0.0176792	-0.076879	0.112237	1
TT_Skeletal.system.development	PT_stem.cell.population.maintenance	0.0283357	-0.0560152	0.112687	1
TT_stem.cell.population.maintenance	PT_stem.cell.population.maintenance	-0.0341783	-0.13831	0.069953	1
TT_Urogenital.system.development	PT_stem.cell.population.maintenance	0.0254615	-0.0640801	0.115003	1
TT_All_genes	PT_Urogenital.system.development	0.238825	0.187544	0.290106	0
TT_Blood.vessel.development	PT_Urogenital.system.development	0.0107101	-0.0514179	0.072838	1
TT_Digestive.tract.development	PT_Urogenital.system.development	-0.0563504	-0.158136	0.0454348	0.985007
TT_Epidermis.development	PT_Urogenital.system.development	0.0540237	-0.0198952	0.127942	0.655176
TT_Eye.development	PT_Urogenital.system.development	0.00487821	-0.0645508	0.0743073	1
TT_Forebrain.development	PT_Urogenital.system.development	-0.056346	-0.127071	0.0143794	0.436577
TT_Glial.cell.differentiation	PT_Urogenital.system.development	-0.0094593	-0.0885676	0.069649	1
TT_Heart.development	PT_Urogenital.system.development	-0.0176686	-0.0814232	0.046086	1
TT_Hindbrain.development	PT_Urogenital.system.development	-0.0542596	-0.143282	0.0347629	0.941121
TT_Kidney.genes.all	PT_Urogenital.system.development	0.00802787	-0.0603016	0.0763574	1
TT_Liver.development	PT_Urogenital.system.development	-0.0406785	-0.14093	0.0595726	0.999973
TT_Mammary.gland.development	PT_Urogenital.system.development	0.0249885	-0.0663973	0.116374	1
TT_Muscle.cell.development	PT_Urogenital.system.development	0.0899886	0.00717848	0.172799	0.0140311
TT_Pancreas.development	PT_Urogenital.system.development	-0.00623813	-0.121033	0.108557	1
TT_PG_ESC_genes	PT_Urogenital.system.development	0.118356	0.0556154	0.181096	1.74631e-10
TT_Reproductive.system.development	PT_Urogenital.system.development	0.0190474	-0.0485798	0.0866747	1
TT_Respiratory.system.development	PT_Urogenital.system.development	-0.0361382	-0.114542	0.042266	0.999503
TT_Skeletal.system.development	PT_Urogenital.system.development	-0.0254818	-0.0912163	0.0402528	0.999992
TT_stem.cell.population.maintenance	PT_Urogenital.system.development	-0.0879958	-0.177714	0.0017221	0.0646097
TT_Urogenital.system.development	PT_Urogenital.system.development	-0.028356	-0.100631	0.0439188	0.999989
TT_Blood.vessel.development	TT_All_genes	-0.228115	-0.263696	-0.192534	0
TT_Digestive.tract.development	TT_All_genes	-0.295175	-0.383302	-0.207049	0
TT_Epidermis.development	TT_All_genes	-0.184801	-0.238375	-0.131228	0
TT_Eye.development	TT_All_genes	-0.233947	-0.281133	-0.186761	0
TT_Forebrain.development	TT_All_genes	-0.295171	-0.344244	-0.246098	0
TT_Glial.cell.differentiation	TT_All_genes	-0.248284	-0.308817	-0.187751	0
TT_Heart.development	TT_All_genes	-0.256494	-0.294844	-0.218143	0
TT_Hindbrain.development	TT_All_genes	-0.293085	-0.366099	-0.22007	0
TT_Kidney.genes.all	TT_All_genes	-0.230797	-0.27635	-0.185244	0
TT_Liver.development	TT_All_genes	-0.279504	-0.365854	-0.193153	0
TT_Mammary.gland.development	TT_All_genes	-0.213836	-0.289715	-0.137958	3.73035e-13
TT_Muscle.cell.development	TT_All_genes	-0.148836	-0.214133	-0.0835398	2.91989e-13
TT_Pancreas.development	TT_All_genes	-0.245063	-0.347941	-0.142185	4.31433e-13
TT_PG_ESC_genes	TT_All_genes	-0.120469	-0.157109	-0.0838298	0
TT_Reproductive.system.development	TT_All_genes	-0.219778	-0.26427	-0.175285	0
TT_Respiratory.system.development	TT_All_genes	-0.274963	-0.334573	-0.215353	0
TT_Skeletal.system.development	TT_All_genes	-0.264307	-0.305866	-0.222748	0
TT_stem.cell.population.maintenance	TT_All_genes	-0.326821	-0.400682	-0.25296	0
TT_Urogenital.system.development	TT_All_genes	-0.267181	-0.318462	-0.2159	0
TT_Digestive.tract.development	TT_Blood.vessel.development	-0.0670605	-0.16191	0.0277892	0.730216
TT_Epidermis.development	TT_Blood.vessel.development	0.0433136	-0.0207195	0.107347	0.815501
TT_Eye.development	TT_Blood.vessel.development	-0.00583185	-0.064625	0.0529613	1
TT_Forebrain.development	TT_Blood.vessel.development	-0.067056	-0.127375	-0.00673756	0.00941674
TT_Glial.cell.differentiation	TT_Blood.vessel.development	-0.0201694	-0.0901292	0.0497904	1
TT_Heart.development	TT_Blood.vessel.development	-0.0283787	-0.0803488	0.0235914	0.987968
TT_Hindbrain.development	TT_Blood.vessel.development	-0.0649697	-0.145971	0.0160319	0.419386
TT_Kidney.genes.all	TT_Blood.vessel.development	-0.00268219	-0.0601727	0.0548084	1
TT_Liver.development	TT_Blood.vessel.development	-0.0513886	-0.14459	0.041813	0.985944
TT_Mammary.gland.development	TT_Blood.vessel.development	0.0142785	-0.0693135	0.0978705	1
TT_Muscle.cell.development	TT_Blood.vessel.development	0.0792786	0.00515863	0.153399	0.0182784
TT_Pancreas.development	TT_Blood.vessel.development	-0.0169482	-0.125641	0.0917444	1
TT_PG_ESC_genes	TT_Blood.vessel.development	0.107646	0.056925	0.158366	5.68212e-13
TT_Reproductive.system.development	TT_Blood.vessel.development	0.00833737	-0.0483167	0.0649915	1
TT_Respiratory.system.development	TT_Blood.vessel.development	-0.0468483	-0.116011	0.0223143	0.813113
TT_Skeletal.system.development	TT_Blood.vessel.development	-0.0361918	-0.0905726	0.018189	0.841995
TT_stem.cell.population.maintenance	TT_Blood.vessel.development	-0.0987058	-0.180471	-0.0169407	0.00182238
TT_Urogenital.system.development	TT_Blood.vessel.development	-0.0390661	-0.101194	0.0230619	0.914016
TT_Epidermis.development	TT_Digestive.tract.development	0.110374	0.00741498	0.213333	0.0176135
TT_Eye.development	TT_Digestive.tract.development	0.0612286	-0.038556	0.161013	0.935948
TT_Forebrain.development	TT_Digestive.tract.development	4.45985e-06	-0.100686	0.100695	1
TT_Glial.cell.differentiation	TT_Digestive.tract.development	0.0468911	-0.0598549	0.153637	0.999827
TT_Heart.development	TT_Digestive.tract.development	0.0386818	-0.0572412	0.134605	0.999977
TT_Hindbrain.development	TT_Digestive.tract.development	0.00209082	-0.112197	0.116378	1
TT_Kidney.genes.all	TT_Digestive.tract.development	0.0643783	-0.0346444	0.163401	0.875476
TT_Liver.development	TT_Digestive.tract.development	0.0156719	-0.107563	0.138907	1
TT_Mammary.gland.development	TT_Digestive.tract.development	0.081339	-0.0347987	0.197477	0.74998
TT_Muscle.cell.development	TT_Digestive.tract.development	0.146339	0.0368215	0.255857	0.000150374
TT_Pancreas.development	TT_Digestive.tract.development	0.0501123	-0.0852184	0.185443	0.999997
TT_PG_ESC_genes	TT_Digestive.tract.development	0.174706	0.0794542	0.269958	7.79463e-10
TT_Reproductive.system.development	TT_Digestive.tract.development	0.0753979	-0.0231416	0.173937	0.54077
TT_Respiratory.system.development	TT_Digestive.tract.development	0.0202122	-0.086013	0.126437	1
TT_Skeletal.system.development	TT_Digestive.tract.development	0.0308687	-0.0663816	0.128119	1
TT_stem.cell.population.maintenance	TT_Digestive.tract.development	-0.0316454	-0.146475	0.0831844	1
TT_Urogenital.system.development	TT_Digestive.tract.development	0.0279944	-0.0737907	0.12978	1
TT_Eye.development	TT_Epidermis.development	-0.0491454	-0.120284	0.0219935	0.777179
TT_Forebrain.development	TT_Epidermis.development	-0.11037	-0.182774	-0.037965	2.38235e-06
TT_Glial.cell.differentiation	TT_Epidermis.development	-0.0634829	-0.144096	0.0171302	0.466386
TT_Heart.development	TT_Epidermis.development	-0.0716923	-0.137305	-0.00607978	0.012772
TT_Hindbrain.development	TT_Epidermis.development	-0.108283	-0.198646	-0.0179209	0.00213885
TT_Kidney.genes.all	TT_Epidermis.development	-0.0459958	-0.116062	0.0240704	0.862285
TT_Liver.development	TT_Epidermis.development	-0.0947022	-0.196145	0.00674062	0.116417
TT_Mammary.gland.development	TT_Epidermis.development	-0.0290351	-0.121727	0.0636565	1
TT_Muscle.cell.development	TT_Epidermis.development	0.035965	-0.0482839	0.120214	0.99991
TT_Pancreas.development	TT_Epidermis.development	-0.0602618	-0.176099	0.0555751	0.994714
TT_PG_ESC_genes	TT_Epidermis.development	0.064332	-0.00029529	0.128959	0.0531921
TT_Reproductive.system.development	TT_Epidermis.development	-0.0349762	-0.104358	0.0344053	0.99702
TT_Respiratory.system.development	TT_Epidermis.development	-0.0901619	-0.170084	-0.0102396	0.00719491
TT_Skeletal.system.development	TT_Epidermis.development	-0.0795054	-0.147043	-0.0119674	0.00311341
TT_stem.cell.population.maintenance	TT_Epidermis.development	-0.142019	-0.233067	-0.0509719	1.02307e-06
TT_Urogenital.system.development	TT_Epidermis.development	-0.0823796	-0.156298	-0.0084608	0.00900376
TT_Forebrain.development	TT_Eye.development	-0.0612242	-0.129039	0.00659045	0.165003
TT_Glial.cell.differentiation	TT_Eye.development	-0.0143375	-0.0908547	0.0621797	1
TT_Heart.development	TT_Eye.development	-0.0225468	-0.0830563	0.0379626	0.999997
TT_Hindbrain.development	TT_Eye.development	-0.0591378	-0.145866	0.0275903	0.801429
TT_Kidney.genes.all	TT_Eye.development	0.00314966	-0.0621624	0.0684618	1
TT_Liver.development	TT_Eye.development	-0.0455567	-0.143776	0.0526626	0.999433
TT_Mammary.gland.development	TT_Eye.development	0.0201103	-0.069042	0.109263	1
TT_Muscle.cell.development	TT_Eye.development	0.0851104	0.00477194	0.165449	0.0213365
TT_Pancreas.development	TT_Eye.development	-0.0111163	-0.124141	0.101908	1
TT_PG_ESC_genes	TT_Eye.development	0.113477	0.0540377	0.172917	9.02067e-11
TT_Reproductive.system.development	TT_Eye.development	0.0141692	-0.0504078	0.0787462	1
TT_Respiratory.system.development	TT_Eye.development	-0.0410164	-0.116805	0.0347725	0.989606
TT_Skeletal.system.development	TT_Eye.development	-0.03036	-0.0929521	0.0322322	0.998582
TT_stem.cell.population.maintenance	TT_Eye.development	-0.092874	-0.180316	-0.00543232	0.0204769
TT_Urogenital.system.development	TT_Eye.development	-0.0332342	-0.102663	0.0361948	0.998912
TT_Glial.cell.differentiation	TT_Forebrain.development	0.0468867	-0.0308086	0.124582	0.948175
TT_Heart.development	TT_Forebrain.development	0.0386774	-0.0233152	0.10067	0.921573
TT_Hindbrain.development	TT_Forebrain.development	0.00208636	-0.0856829	0.0898556	1
TT_Kidney.genes.all	TT_Forebrain.development	0.0643738	-0.00231462	0.131062	0.0789203
TT_Liver.development	TT_Forebrain.development	0.0156674	-0.0834725	0.114807	1
TT_Mammary.gland.development	TT_Forebrain.development	0.0813345	-0.00883095	0.1715	0.16637
TT_Muscle.cell.development	TT_Forebrain.development	0.146335	0.0648732	0.227796	2.24073e-09
TT_Pancreas.development	TT_Forebrain.development	0.0501078	-0.0637177	0.163933	0.999819
TT_PG_ESC_genes	TT_Forebrain.development	0.174702	0.113753	0.235651	1.33227e-13
TT_Reproductive.system.development	TT_Forebrain.development	0.0753934	0.00942467	0.141362	0.00562298
TT_Respiratory.system.development	TT_Forebrain.development	0.0202077	-0.0567705	0.097186	1
TT_Skeletal.system.development	TT_Forebrain.development	0.0308642	-0.0331628	0.0948912	0.998747
TT_stem.cell.population.maintenance	TT_Forebrain.development	-0.0316498	-0.120124	0.0568246	0.999999
TT_Urogenital.system.development	TT_Forebrain.development	0.02799	-0.0427354	0.0987153	0.999986
TT_Heart.development	TT_Glial.cell.differentiation	-0.00820932	-0.0796175	0.0631989	1
TT_Hindbrain.development	TT_Glial.cell.differentiation	-0.0448003	-0.139455	0.0498543	0.999135
TT_Kidney.genes.all	TT_Glial.cell.differentiation	0.0174872	-0.0580337	0.0930081	1
TT_Liver.development	TT_Glial.cell.differentiation	-0.0312192	-0.136503	0.074065	1
TT_Mammary.gland.development	TT_Glial.cell.differentiation	0.0344478	-0.0624328	0.131329	0.999999
TT_Muscle.cell.development	TT_Glial.cell.differentiation	0.0994479	0.010611	0.188285	0.00830033
TT_Pancreas.development	TT_Glial.cell.differentiation	0.00322117	-0.115994	0.122437	1
TT_PG_ESC_genes	TT_Glial.cell.differentiation	0.127815	0.0573109	0.198319	1.41634e-09
TT_Reproductive.system.development	TT_Glial.cell.differentiation	0.0285067	-0.0463794	0.103393	0.999995
TT_Respiratory.system.development	TT_Glial.cell.differentiation	-0.0266789	-0.111424	0.058066	1
TT_Skeletal.system.development	TT_Glial.cell.differentiation	-0.0160225	-0.0892039	0.0571589	1
TT_stem.cell.population.maintenance	TT_Glial.cell.differentiation	-0.0785365	-0.173845	0.0167724	0.352387
TT_Urogenital.system.development	TT_Glial.cell.differentiation	-0.0188967	-0.098005	0.0602116	1
TT_Hindbrain.development	TT_Heart.development	-0.036591	-0.118847	0.0456648	0.999771
TT_Kidney.genes.all	TT_Heart.development	0.0256965	-0.0335481	0.0849411	0.99987
TT_Liver.development	TT_Heart.development	-0.0230099	-0.117304	0.0712837	1
TT_Mammary.gland.development	TT_Heart.development	0.0426572	-0.0421508	0.127465	0.997142
TT_Muscle.cell.development	TT_Heart.development	0.107657	0.0321687	0.183146	2.22779e-05
TT_Pancreas.development	TT_Heart.development	0.0114305	-0.0981999	0.121061	1
TT_PG_ESC_genes	TT_Heart.development	0.136024	0.0833238	0.188725	2.99427e-13
TT_Reproductive.system.development	TT_Heart.development	0.0367161	-0.0217172	0.0951493	0.914743
TT_Respiratory.system.development	TT_Heart.development	-0.0184696	-0.0890969	0.0521577	1
TT_Skeletal.system.development	TT_Heart.development	-0.00781315	-0.0640451	0.0484188	1
TT_stem.cell.population.maintenance	TT_Heart.development	-0.0703272	-0.153335	0.0126807	0.287849
TT_Urogenital.system.development	TT_Heart.development	-0.0106874	-0.074442	0.0530672	1
TT_Kidney.genes.all	TT_Hindbrain.development	0.0622875	-0.0235629	0.148138	0.67239
TT_Liver.development	TT_Hindbrain.development	0.0135811	-0.0993422	0.126504	1
TT_Mammary.gland.development	TT_Hindbrain.development	0.0792482	-0.0258839	0.18438	0.578977
TT_Muscle.cell.development	TT_Hindbrain.development	0.144248	0.0464787	0.242018	7.40126e-06
TT_Pancreas.development	TT_Hindbrain.development	0.0480215	-0.0779912	0.174034	0.999995
TT_PG_ESC_genes	TT_Hindbrain.development	0.172615	0.0911432	0.254087	5.88529e-13
TT_Reproductive.system.development	TT_Hindbrain.development	0.0733071	-0.0119855	0.1586	0.256835
TT_Respiratory.system.development	TT_Hindbrain.development	0.0181214	-0.0759455	0.112188	1
TT_Skeletal.system.development	TT_Hindbrain.development	0.0287778	-0.0550219	0.112578	1
TT_stem.cell.population.maintenance	TT_Hindbrain.development	-0.0337362	-0.137422	0.0699493	1
TT_Urogenital.system.development	TT_Hindbrain.development	0.0259036	-0.0631189	0.114926	1
TT_Liver.development	TT_Kidney.genes.all	-0.0487064	-0.146152	0.0487388	0.997461
TT_Mammary.gland.development	TT_Kidney.genes.all	0.0169607	-0.071338	0.105259	1
TT_Muscle.cell.development	TT_Kidney.genes.all	0.0819608	0.0025706	0.161351	0.0317665
TT_Pancreas.development	TT_Kidney.genes.all	-0.014266	-0.126619	0.0980866	1
TT_PG_ESC_genes	TT_Kidney.genes.all	0.110328	0.0521762	0.168479	1.27587e-10
TT_Reproductive.system.development	TT_Kidney.genes.all	0.0110196	-0.0523738	0.0744129	1
TT_Respiratory.system.development	TT_Kidney.genes.all	-0.0441661	-0.118949	0.0306169	0.961132
TT_Skeletal.system.development	TT_Kidney.genes.all	-0.0335096	-0.0948799	0.0278606	0.98798
TT_stem.cell.population.maintenance	TT_Kidney.genes.all	-0.0960237	-0.182595	-0.00945244	0.00980769
TT_Urogenital.system.development	TT_Kidney.genes.all	-0.0363839	-0.104713	0.0319456	0.992082
TT_Mammary.gland.development	TT_Liver.development	0.0656671	-0.0491285	0.180463	0.975304
TT_Muscle.cell.development	TT_Liver.development	0.130667	0.0225738	0.23876	0.00176859
TT_Pancreas.development	TT_Liver.development	0.0344404	-0.0997403	0.168621	1
TT_PG_ESC_genes	TT_Liver.development	0.159034	0.0654234	0.252645	3.09686e-08
TT_Reproductive.system.development	TT_Liver.development	0.059726	-0.0372281	0.15668	0.932757
TT_Respiratory.system.development	TT_Liver.development	0.0045403	-0.100216	0.109296	1
TT_Skeletal.system.development	TT_Liver.development	0.0151968	-0.0804467	0.11084	1
TT_stem.cell.population.maintenance	TT_Liver.development	-0.0473173	-0.160789	0.066155	0.999948
TT_Urogenital.system.development	TT_Liver.development	0.0123225	-0.0879286	0.112574	1
TT_Muscle.cell.development	TT_Mammary.gland.development	0.0650001	-0.0349262	0.164926	0.87478
TT_Pancreas.development	TT_Mammary.gland.development	-0.0312267	-0.15892	0.0964666	1
TT_PG_ESC_genes	TT_Mammary.gland.development	0.0933671	0.00931907	0.177415	0.009543
TT_Reproductive.system.development	TT_Mammary.gland.development	-0.00594111	-0.0936975	0.0818153	1
TT_Respiratory.system.development	TT_Mammary.gland.development	-0.0611268	-0.157433	0.0351798	0.904258
TT_Skeletal.system.development	TT_Mammary.gland.development	-0.0504703	-0.136777	0.0358359	0.966104
TT_stem.cell.population.maintenance	TT_Mammary.gland.development	-0.112984	-0.218706	-0.00726283	0.0185316
TT_Urogenital.system.development	TT_Mammary.gland.development	-0.0533445	-0.14473	0.0380414	0.966951
TT_Pancreas.development	TT_Muscle.cell.development	-0.0962268	-0.21793	0.0254766	0.456046
TT_PG_ESC_genes	TT_Muscle.cell.development	0.028367	-0.0462669	0.103001	0.999995
TT_Reproductive.system.development	TT_Muscle.cell.development	-0.0709412	-0.149728	0.00784535	0.169346
TT_Respiratory.system.development	TT_Muscle.cell.development	-0.126127	-0.214337	-0.0379164	2.05358e-05
TT_Skeletal.system.development	TT_Muscle.cell.development	-0.11547	-0.192638	-0.0383024	4.57652e-06
TT_stem.cell.population.maintenance	TT_Muscle.cell.development	-0.177984	-0.276388	-0.0795813	1.58996e-09
TT_Urogenital.system.development	TT_Muscle.cell.development	-0.118345	-0.201155	-0.0355345	2.08696e-05
TT_PG_ESC_genes	TT_Pancreas.development	0.124594	0.0155501	0.233637	0.0056478
TT_Reproductive.system.development	TT_Pancreas.development	0.0252856	-0.0866413	0.137212	1
TT_Respiratory.system.development	TT_Pancreas.development	-0.0299001	-0.148649	0.0888492	1
TT_Skeletal.system.development	TT_Pancreas.development	-0.0192436	-0.130037	0.0915499	1
TT_stem.cell.population.maintenance	TT_Pancreas.development	-0.0817577	-0.208263	0.0447472	0.883122
TT_Urogenital.system.development	TT_Pancreas.development	-0.0221179	-0.136913	0.0926769	1
TT_Reproductive.system.development	TT_PG_ESC_genes	-0.0993082	-0.156633	-0.0419834	1.27663e-08
TT_Respiratory.system.development	TT_PG_ESC_genes	-0.154494	-0.224207	-0.0847808	3.50053e-13
TT_Skeletal.system.development	TT_PG_ESC_genes	-0.143837	-0.198917	-0.0887582	3.80029e-13
TT_stem.cell.population.maintenance	TT_PG_ESC_genes	-0.206351	-0.288583	-0.12412	4.46643e-13
TT_Urogenital.system.development	TT_PG_ESC_genes	-0.146712	-0.209452	-0.0839714	5.07594e-13
TT_Respiratory.system.development	TT_Reproductive.system.development	-0.0551857	-0.129328	0.0189562	0.610701
TT_Skeletal.system.development	TT_Reproductive.system.development	-0.0445292	-0.105117	0.0160582	0.64173
TT_stem.cell.population.maintenance	TT_Reproductive.system.development	-0.107043	-0.193061	-0.0210252	0.000915003
TT_Urogenital.system.development	TT_Reproductive.system.development	-0.0474034	-0.115031	0.0202238	0.748267
TT_Skeletal.system.development	TT_Respiratory.system.development	0.0106565	-0.0617632	0.0830761	1
TT_stem.cell.population.maintenance	TT_Respiratory.system.development	-0.0518576	-0.146583	0.0428677	0.987462
TT_Urogenital.system.development	TT_Respiratory.system.development	0.00778224	-0.0706219	0.0861864	1
TT_stem.cell.population.maintenance	TT_Skeletal.system.development	-0.062514	-0.147052	0.022024	0.626816
TT_Urogenital.system.development	TT_Skeletal.system.development	-0.00287422	-0.0686087	0.0628603	1
TT_Urogenital.system.development	TT_stem.cell.population.maintenance	0.0596398	-0.0300781	0.149358	0.843799
PT_All_genes	PT_Blood.vessel.development				0
PT_All_genes	PT_Digestive.tract.development				8.88178e-14
PT_All_genes	PT_Epidermis.development				0
PT_All_genes	PT_Eye.development				0
PT_All_genes	PT_Forebrain.development				0
PT_All_genes	PT_Glial.cell.differentiation				0
PT_All_genes	PT_Heart.development				0
PT_All_genes	PT_Hindbrain.development				0
PT_All_genes	PT_Kidney.genes.all				0
PT_All_genes	PT_Liver.development				2.75335e-13
PT_All_genes	PT_Mammary.gland.development				4.21996e-13
PT_All_genes	PT_Muscle.cell.development				3.68705e-13
PT_All_genes	PT_Pancreas.development				1.15852e-12
PT_All_genes	PT_PG_ESC_genes				0
PT_All_genes	PT_Reproductive.system.development				0
PT_All_genes	PT_Respiratory.system.development				0
PT_All_genes	PT_Skeletal.system.development				0
PT_All_genes	PT_stem.cell.population.maintenance				0
PT_All_genes	PT_Urogenital.system.development				0
PT_All_genes	TT_All_genes				1
PT_All_genes	TT_Blood.vessel.development				0
PT_All_genes	TT_Digestive.tract.development				0
PT_All_genes	TT_Epidermis.development				0
PT_All_genes	TT_Eye.development				0
PT_All_genes	TT_Forebrain.development				0
PT_All_genes	TT_Glial.cell.differentiation				0
PT_All_genes	TT_Heart.development				0
PT_All_genes	TT_Hindbrain.development				0
PT_All_genes	TT_Kidney.genes.all				0
PT_All_genes	TT_Liver.development				0
PT_All_genes	TT_Mammary.gland.development				3.77476e-13
PT_All_genes	TT_Muscle.cell.development				2.98428e-13
PT_All_genes	TT_Pancreas.development				4.32987e-13
PT_All_genes	TT_PG_ESC_genes				0
PT_All_genes	TT_Reproductive.system.development				0
PT_All_genes	TT_Respiratory.system.development				0
PT_All_genes	TT_Skeletal.system.development				0
PT_All_genes	TT_stem.cell.population.maintenance				0
PT_All_genes	TT_Urogenital.system.development				0
PT_Blood.vessel.development	PT_Digestive.tract.development				0.999595
PT_Blood.vessel.development	PT_Epidermis.development				0.936968
PT_Blood.vessel.development	PT_Eye.development				1
PT_Blood.vessel.development	PT_Forebrain.development				0.354992
PT_Blood.vessel.development	PT_Glial.cell.differentiation				1
PT_Blood.vessel.development	PT_Heart.development				1
PT_Blood.vessel.development	PT_Hindbrain.development				0.99527
PT_Blood.vessel.development	PT_Kidney.genes.all				1
PT_Blood.vessel.development	PT_Liver.development				0.999997
PT_Blood.vessel.development	PT_Mammary.gland.development				0.999999
PT_Blood.vessel.development	PT_Muscle.cell.development				0.171584
PT_Blood.vessel.development	PT_Pancreas.development				1
PT_Blood.vessel.development	PT_PG_ESC_genes				0.0340417
PT_Blood.vessel.development	PT_Reproductive.system.development				1
PT_Blood.vessel.development	PT_Respiratory.system.development				0.999175
PT_Blood.vessel.development	PT_Skeletal.system.development				0.999172
PT_Blood.vessel.development	PT_stem.cell.population.maintenance				0.0498888
PT_Blood.vessel.development	PT_Urogenital.system.development				0.999745
PT_Blood.vessel.development	TT_All_genes				0
PT_Blood.vessel.development	TT_Blood.vessel.development				1
PT_Blood.vessel.development	TT_Digestive.tract.development				0.195553
PT_Blood.vessel.development	TT_Epidermis.development				0.999966
PT_Blood.vessel.development	TT_Eye.development				0.999991
PT_Blood.vessel.development	TT_Forebrain.development				4.43005e-05
PT_Blood.vessel.development	TT_Glial.cell.differentiation				0.992172
PT_Blood.vessel.development	TT_Heart.development				0.222314
PT_Blood.vessel.development	TT_Hindbrain.development				0.042004
PT_Blood.vessel.development	TT_Kidney.genes.all				1
PT_Blood.vessel.development	TT_Liver.development				0.643608
PT_Blood.vessel.development	TT_Mammary.gland.development				1
PT_Blood.vessel.development	TT_Muscle.cell.development				0.308643
PT_Blood.vessel.development	TT_Pancreas.development				1
PT_Blood.vessel.development	TT_PG_ESC_genes				2.98099e-09
PT_Blood.vessel.development	TT_Reproductive.system.development				1
PT_Blood.vessel.development	TT_Respiratory.system.development				0.130145
PT_Blood.vessel.development	TT_Skeletal.system.development				0.0659873
PT_Blood.vessel.development	TT_stem.cell.population.maintenance				2.79359e-05
PT_Blood.vessel.development	TT_Urogenital.system.development				0.164042
PT_Digestive.tract.development	PT_Epidermis.development				0.419741
PT_Digestive.tract.development	PT_Eye.development				0.999585
PT_Digestive.tract.development	PT_Forebrain.development				1
PT_Digestive.tract.development	PT_Glial.cell.differentiation				1
PT_Digestive.tract.development	PT_Heart.development				1
PT_Digestive.tract.development	PT_Hindbrain.development				1
PT_Digestive.tract.development	PT_Kidney.genes.all				0.99998
PT_Digestive.tract.development	PT_Liver.development				1
PT_Digestive.tract.development	PT_Mammary.gland.development				0.916258
PT_Digestive.tract.development	PT_Muscle.cell.development				0.0471769
PT_Digestive.tract.development	PT_Pancreas.development				1
PT_Digestive.tract.development	PT_PG_ESC_genes				0.0489113
PT_Digestive.tract.development	PT_Reproductive.system.development				0.998758
PT_Digestive.tract.development	PT_Respiratory.system.development				1
PT_Digestive.tract.development	PT_Skeletal.system.development				1
PT_Digestive.tract.development	PT_stem.cell.population.maintenance				1
PT_Digestive.tract.development	PT_Urogenital.system.development				1
PT_Digestive.tract.development	TT_All_genes				8.88178e-14
PT_Digestive.tract.development	TT_Blood.vessel.development				1
PT_Digestive.tract.development	TT_Digestive.tract.development				1
PT_Digestive.tract.development	TT_Epidermis.development				0.817518
PT_Digestive.tract.development	TT_Eye.development				1
PT_Digestive.tract.development	TT_Forebrain.development				0.999974
PT_Digestive.tract.development	TT_Glial.cell.differentiation				1
PT_Digestive.tract.development	TT_Heart.development				1
PT_Digestive.tract.development	TT_Hindbrain.development				1
PT_Digestive.tract.development	TT_Kidney.genes.all				1
PT_Digestive.tract.development	TT_Liver.development				1
PT_Digestive.tract.development	TT_Mammary.gland.development				0.999999
PT_Digestive.tract.development	TT_Muscle.cell.development				0.0806698
PT_Digestive.tract.development	TT_Pancreas.development				1
PT_Digestive.tract.development	TT_PG_ESC_genes				3.48055e-05
PT_Digestive.tract.development	TT_Reproductive.system.development				0.999999
PT_Digestive.tract.development	TT_Respiratory.system.development				1
PT_Digestive.tract.development	TT_Skeletal.system.development				1
PT_Digestive.tract.development	TT_stem.cell.population.maintenance				0.910465
PT_Digestive.tract.development	TT_Urogenital.system.development				1
PT_Epidermis.development	PT_Eye.development				0.994887
PT_Epidermis.development	PT_Forebrain.development				0.00129252
PT_Epidermis.development	PT_Glial.cell.differentiation				0.763996
PT_Epidermis.development	PT_Heart.development				0.239379
PT_Epidermis.development	PT_Hindbrain.development				0.174491
PT_Epidermis.development	PT_Kidney.genes.all				0.938102
PT_Epidermis.development	PT_Liver.development				0.666674
PT_Epidermis.development	PT_Mammary.gland.development				1
PT_Epidermis.development	PT_Muscle.cell.development				1
PT_Epidermis.development	PT_Pancreas.development				0.999996
PT_Epidermis.development	PT_PG_ESC_genes				1
PT_Epidermis.development	PT_Reproductive.system.development				0.996779
PT_Epidermis.development	PT_Respiratory.system.development				0.170624
PT_Epidermis.development	PT_Skeletal.system.development				0.0839375
PT_Epidermis.development	PT_stem.cell.population.maintenance				0.000174732
PT_Epidermis.development	PT_Urogenital.system.development				0.159309
PT_Epidermis.development	TT_All_genes				0
PT_Epidermis.development	TT_Blood.vessel.development				0.213391
PT_Epidermis.development	TT_Digestive.tract.development				0.00215649
PT_Epidermis.development	TT_Epidermis.development				1
PT_Epidermis.development	TT_Eye.development				0.225476
PT_Epidermis.development	TT_Forebrain.development				2.91972e-08
PT_Epidermis.development	TT_Glial.cell.differentiation				0.0976258
PT_Epidermis.development	TT_Heart.development				0.000391495
PT_Epidermis.development	TT_Hindbrain.development				0.000135634
PT_Epidermis.development	TT_Kidney.genes.all				0.303607
PT_Epidermis.development	TT_Liver.development				0.020692
PT_Epidermis.development	TT_Mammary.gland.development				0.999641
PT_Epidermis.development	TT_Muscle.cell.development				1
PT_Epidermis.development	TT_Pancreas.development				0.907504
PT_Epidermis.development	TT_PG_ESC_genes				0.45803
PT_Epidermis.development	TT_Reproductive.system.development				0.776211
PT_Epidermis.development	TT_Respiratory.system.development				0.000384122
PT_Epidermis.development	TT_Skeletal.system.development				7.88127e-05
PT_Epidermis.development	TT_stem.cell.population.maintenance				2.92034e-08
PT_Epidermis.development	TT_Urogenital.system.development				0.000390095
PT_Eye.development	PT_Forebrain.development				0.537509
PT_Eye.development	PT_Glial.cell.differentiation				1
PT_Eye.development	PT_Heart.development				1
PT_Eye.development	PT_Hindbrain.development				0.996392
PT_Eye.development	PT_Kidney.genes.all				1
PT_Eye.development	PT_Liver.development				0.999996
PT_Eye.development	PT_Mammary.gland.development				1
PT_Eye.development	PT_Muscle.cell.development				0.423567
PT_Eye.development	PT_Pancreas.development				1
PT_Eye.development	PT_PG_ESC_genes				0.315113
PT_Eye.development	PT_Reproductive.system.development				1
PT_Eye.development	PT_Respiratory.system.development				0.999498
PT_Eye.development	PT_Skeletal.system.development				0.999745
PT_Eye.development	PT_stem.cell.population.maintenance				0.0831891
PT_Eye.development	PT_Urogenital.system.development				0.999875
PT_Eye.development	TT_All_genes				0
PT_Eye.development	TT_Blood.vessel.development				1
PT_Eye.development	TT_Digestive.tract.development				0.241361
PT_Eye.development	TT_Epidermis.development				1
PT_Eye.development	TT_Eye.development				0.999995
PT_Eye.development	TT_Forebrain.development				0.000522767
PT_Eye.development	TT_Glial.cell.differentiation				0.995351
PT_Eye.development	TT_Heart.development				0.462991
PT_Eye.development	TT_Hindbrain.development				0.0723286
PT_Eye.development	TT_Kidney.genes.all				1
PT_Eye.development	TT_Liver.development				0.689379
PT_Eye.development	TT_Mammary.gland.development				1
PT_Eye.development	TT_Muscle.cell.development				0.607103
PT_Eye.development	TT_Pancreas.development				1
PT_Eye.development	TT_PG_ESC_genes				6.07596e-06
PT_Eye.development	TT_Reproductive.system.development				1
PT_Eye.development	TT_Respiratory.system.development				0.224453
PT_Eye.development	TT_Skeletal.system.development				0.195098
PT_Eye.development	TT_stem.cell.population.maintenance				0.000113512
PT_Eye.development	TT_Urogenital.system.development				0.303924
PT_Forebrain.development	PT_Glial.cell.differentiation				0.999925
PT_Forebrain.development	PT_Heart.development				0.995412
PT_Forebrain.development	PT_Hindbrain.development				1
PT_Forebrain.development	PT_Kidney.genes.all				0.777767
PT_Forebrain.development	PT_Liver.development				1
PT_Forebrain.development	PT_Mammary.gland.development				0.212284
PT_Forebrain.development	PT_Muscle.cell.development				2.2063e-05
PT_Forebrain.development	PT_Pancreas.development				0.999989
PT_Forebrain.development	PT_PG_ESC_genes				6.93217e-08
PT_Forebrain.development	PT_Reproductive.system.development				0.375342
PT_Forebrain.development	PT_Respiratory.system.development				1
PT_Forebrain.development	PT_Skeletal.system.development				0.999996
PT_Forebrain.development	PT_stem.cell.population.maintenance				0.999999
PT_Forebrain.development	PT_Urogenital.system.development				1
PT_Forebrain.development	TT_All_genes				0
PT_Forebrain.development	TT_Blood.vessel.development				0.989647
PT_Forebrain.development	TT_Digestive.tract.development				1
PT_Forebrain.development	TT_Epidermis.development				0.0251949
PT_Forebrain.development	TT_Eye.development				0.999986
PT_Forebrain.development	TT_Forebrain.development				0.997837
PT_Forebrain.development	TT_Glial.cell.differentiation				1
PT_Forebrain.development	TT_Heart.development				1
PT_Forebrain.development	TT_Hindbrain.development				0.999998
PT_Forebrain.development	TT_Kidney.genes.all				0.999712
PT_Forebrain.development	TT_Liver.development				1
PT_Forebrain.development	TT_Mammary.gland.development				0.994639
PT_Forebrain.development	TT_Muscle.cell.development				7.00782e-05
PT_Forebrain.development	TT_Pancreas.development				1
PT_Forebrain.development	TT_PG_ESC_genes				2.82219e-13
PT_Forebrain.development	TT_Reproductive.system.development				0.925773
PT_Forebrain.development	TT_Respiratory.system.development				1
PT_Forebrain.development	TT_Skeletal.system.development				1
PT_Forebrain.development	TT_stem.cell.population.maintenance				0.608642
PT_Forebrain.development	TT_Urogenital.system.development				1
PT_Glial.cell.differentiation	PT_Heart.development				1
PT_Glial.cell.differentiation	PT_Hindbrain.development				1
PT_Glial.cell.differentiation	PT_Kidney.genes.all				1
PT_Glial.cell.differentiation	PT_Liver.development				1
PT_Glial.cell.differentiation	PT_Mammary.gland.development				0.998913
PT_Glial.cell.differentiation	PT_Muscle.cell.development				0.108229
PT_Glial.cell.differentiation	PT_Pancreas.development				1
PT_Glial.cell.differentiation	PT_PG_ESC_genes				0.0674174
PT_Glial.cell.differentiation	PT_Reproductive.system.development				1
PT_Glial.cell.differentiation	PT_Respiratory.system.development				1
PT_Glial.cell.differentiation	PT_Skeletal.system.development				1
PT_Glial.cell.differentiation	PT_stem.cell.population.maintenance				0.804334
PT_Glial.cell.differentiation	PT_Urogenital.system.development				1
PT_Glial.cell.differentiation	TT_All_genes				0
PT_Glial.cell.differentiation	TT_Blood.vessel.development				1
PT_Glial.cell.differentiation	TT_Digestive.tract.development				0.911283
PT_Glial.cell.differentiation	TT_Epidermis.development				0.991611
PT_Glial.cell.differentiation	TT_Eye.development				1
PT_Glial.cell.differentiation	TT_Forebrain.development				0.240775
PT_Glial.cell.differentiation	TT_Glial.cell.differentiation				1
PT_Glial.cell.differentiation	TT_Heart.development				0.99998
PT_Glial.cell.differentiation	TT_Hindbrain.development				0.782397
PT_Glial.cell.differentiation	TT_Kidney.genes.all				1
PT_Glial.cell.differentiation	TT_Liver.development				0.99824
PT_Glial.cell.differentiation	TT_Mammary.gland.development				1
PT_Glial.cell.differentiation	TT_Muscle.cell.development				0.189884
PT_Glial.cell.differentiation	TT_Pancreas.development				1
PT_Glial.cell.differentiation	TT_PG_ESC_genes				2.43836e-06
PT_Glial.cell.differentiation	TT_Reproductive.system.development				1
PT_Glial.cell.differentiation	TT_Respiratory.system.development				0.984107
PT_Glial.cell.differentiation	TT_Skeletal.system.development				0.997645
PT_Glial.cell.differentiation	TT_stem.cell.population.maintenance				0.0292043
PT_Glial.cell.differentiation	TT_Urogenital.system.development				0.997731
PT_Heart.development	PT_Hindbrain.development				1
PT_Heart.development	PT_Kidney.genes.all				1
PT_Heart.development	PT_Liver.development				1
PT_Heart.development	PT_Mammary.gland.development				0.983477
PT_Heart.development	PT_Muscle.cell.development				0.00867596
PT_Heart.development	PT_Pancreas.development				1
PT_Heart.development	PT_PG_ESC_genes				0.00019154
PT_Heart.development	PT_Reproductive.system.development				0.999997
PT_Heart.development	PT_Respiratory.system.development				1
PT_Heart.development	PT_Skeletal.system.development				1
PT_Heart.development	PT_stem.cell.population.maintenance				0.520015
PT_Heart.development	PT_Urogenital.system.development				1
PT_Heart.development	TT_All_genes				0
PT_Heart.development	TT_Blood.vessel.development				1
PT_Heart.development	TT_Digestive.tract.development				0.772866
PT_Heart.development	TT_Epidermis.development				0.832179
PT_Heart.development	TT_Eye.development				1
PT_Heart.development	TT_Forebrain.development				0.0178667
PT_Heart.development	TT_Glial.cell.differentiation				1
PT_Heart.development	TT_Heart.development				0.995672
PT_Heart.development	TT_Hindbrain.development				0.484583
PT_Heart.development	TT_Kidney.genes.all				1
PT_Heart.development	TT_Liver.development				0.990531
PT_Heart.development	TT_Mammary.gland.development				1
PT_Heart.development	TT_Muscle.cell.development				0.0216485
PT_Heart.development	TT_Pancreas.development				1
PT_Heart.development	TT_PG_ESC_genes				1.63281e-12
PT_Heart.development	TT_Reproductive.system.development				1
PT_Heart.development	TT_Respiratory.system.development				0.867201
PT_Heart.development	TT_Skeletal.system.development				0.908715
PT_Heart.development	TT_stem.cell.population.maintenance				0.0028991
PT_Heart.development	TT_Urogenital.system.development				0.949139
PT_Hindbrain.development	PT_Kidney.genes.all				0.999762
PT_Hindbrain.development	PT_Liver.development				1
PT_Hindbrain.development	PT_Mammary.gland.development				0.807705
PT_Hindbrain.development	PT_Muscle.cell.development				0.0096636
PT_Hindbrain.development	PT_Pancreas.development				1
PT_Hindbrain.development	PT_PG_ESC_genes				0.00468776
PT_Hindbrain.development	PT_Reproductive.system.development				0.989993
PT_Hindbrain.development	PT_Respiratory.system.development				1
PT_Hindbrain.development	PT_Skeletal.system.development				1
PT_Hindbrain.development	PT_stem.cell.population.maintenance				0.999994
PT_Hindbrain.development	PT_Urogenital.system.development				1
PT_Hindbrain.development	TT_All_genes				0
PT_Hindbrain.development	TT_Blood.vessel.development				1
PT_Hindbrain.development	TT_Digestive.tract.development				0.999998
PT_Hindbrain.development	TT_Epidermis.development				0.578275
PT_Hindbrain.development	TT_Eye.development				1
PT_Hindbrain.development	TT_Forebrain.development				0.998789
PT_Hindbrain.development	TT_Glial.cell.differentiation				1
PT_Hindbrain.development	TT_Heart.development				1
PT_Hindbrain.development	TT_Hindbrain.development				0.99999
PT_Hindbrain.development	TT_Kidney.genes.all				1
PT_Hindbrain.development	TT_Liver.development				1
PT_Hindbrain.development	TT_Mammary.gland.development				0.999997
PT_Hindbrain.development	TT_Muscle.cell.development				0.0196834
PT_Hindbrain.development	TT_Pancreas.development				1
PT_Hindbrain.development	TT_PG_ESC_genes				2.01447e-07
PT_Hindbrain.development	TT_Reproductive.system.development				0.999991
PT_Hindbrain.development	TT_Respiratory.system.development				1
PT_Hindbrain.development	TT_Skeletal.system.development				1
PT_Hindbrain.development	TT_stem.cell.population.maintenance				0.713202
PT_Hindbrain.development	TT_Urogenital.system.development				1
PT_Kidney.genes.all	PT_Liver.development				1
PT_Kidney.genes.all	PT_Mammary.gland.development				0.999996
PT_Kidney.genes.all	PT_Muscle.cell.development				0.198773
PT_Kidney.genes.all	PT_Pancreas.development				1
PT_Kidney.genes.all	PT_PG_ESC_genes				0.0860281
PT_Kidney.genes.all	PT_Reproductive.system.development				1
PT_Kidney.genes.all	PT_Respiratory.system.development				0.999991
PT_Kidney.genes.all	PT_Skeletal.system.development				0.999999
PT_Kidney.genes.all	PT_stem.cell.population.maintenance				0.165666
PT_Kidney.genes.all	PT_Urogenital.system.development				0.999999
PT_Kidney.genes.all	TT_All_genes				0
PT_Kidney.genes.all	TT_Blood.vessel.development				1
PT_Kidney.genes.all	TT_Digestive.tract.development				0.385747
PT_Kidney.genes.all	TT_Epidermis.development				0.999912
PT_Kidney.genes.all	TT_Eye.development				1
PT_Kidney.genes.all	TT_Forebrain.development				0.00183024
PT_Kidney.genes.all	TT_Glial.cell.differentiation				0.999769
PT_Kidney.genes.all	TT_Heart.development				0.734011
PT_Kidney.genes.all	TT_Hindbrain.development				0.147035
PT_Kidney.genes.all	TT_Kidney.genes.all				1
PT_Kidney.genes.all	TT_Liver.development				0.842714
PT_Kidney.genes.all	TT_Mammary.gland.development				1
PT_Kidney.genes.all	TT_Muscle.cell.development				0.336846
PT_Kidney.genes.all	TT_Pancreas.development				1
PT_Kidney.genes.all	TT_PG_ESC_genes				2.3292e-07
PT_Kidney.genes.all	TT_Reproductive.system.development				1
PT_Kidney.genes.all	TT_Respiratory.system.development				0.406763
PT_Kidney.genes.all	TT_Skeletal.system.development				0.398874
PT_Kidney.genes.all	TT_stem.cell.population.maintenance				0.000342297
PT_Kidney.genes.all	TT_Urogenital.system.development				0.530098
PT_Liver.development	PT_Mammary.gland.development				0.98272
PT_Liver.development	PT_Muscle.cell.development				0.113457
PT_Liver.development	PT_Pancreas.development				1
PT_Liver.development	PT_PG_ESC_genes				0.129669
PT_Liver.development	PT_Reproductive.system.development				0.999981
PT_Liver.development	PT_Respiratory.system.development				1
PT_Liver.development	PT_Skeletal.system.development				1
PT_Liver.development	PT_stem.cell.population.maintenance				0.99996
PT_Liver.development	PT_Urogenital.system.development				1
PT_Liver.development	TT_All_genes				2.57572e-13
PT_Liver.development	TT_Blood.vessel.development				1
PT_Liver.development	TT_Digestive.tract.development				0.999981
PT_Liver.development	TT_Epidermis.development				0.952602
PT_Liver.development	TT_Eye.development				1
PT_Liver.development	TT_Forebrain.development				0.997749
PT_Liver.development	TT_Glial.cell.differentiation				1
PT_Liver.development	TT_Heart.development				1
PT_Liver.development	TT_Hindbrain.development				0.999946
PT_Liver.development	TT_Kidney.genes.all				1
PT_Liver.development	TT_Liver.development				1
PT_Liver.development	TT_Mammary.gland.development				1
PT_Liver.development	TT_Muscle.cell.development				0.180342
PT_Liver.development	TT_Pancreas.development				1
PT_Liver.development	TT_PG_ESC_genes				0.000157107
PT_Liver.development	TT_Reproductive.system.development				1
PT_Liver.development	TT_Respiratory.system.development				1
PT_Liver.development	TT_Skeletal.system.development				1
PT_Liver.development	TT_stem.cell.population.maintenance				0.71339
PT_Liver.development	TT_Urogenital.system.development				1
PT_Mammary.gland.development	PT_Muscle.cell.development				0.999997
PT_Mammary.gland.development	PT_Pancreas.development				1
PT_Mammary.gland.development	PT_PG_ESC_genes				1
PT_Mammary.gland.development	PT_Reproductive.system.development				1
PT_Mammary.gland.development	PT_Respiratory.system.development				0.883624
PT_Mammary.gland.development	PT_Skeletal.system.development				0.894815
PT_Mammary.gland.development	PT_stem.cell.population.maintenance				0.0235669
PT_Mammary.gland.development	PT_Urogenital.system.development				0.91642
PT_Mammary.gland.development	TT_All_genes				4.14446e-13
PT_Mammary.gland.development	TT_Blood.vessel.development				0.98321
PT_Mammary.gland.development	TT_Digestive.tract.development				0.0663345
PT_Mammary.gland.development	TT_Epidermis.development				1
PT_Mammary.gland.development	TT_Eye.development				0.963178
PT_Mammary.gland.development	TT_Forebrain.development				0.000671912
PT_Mammary.gland.development	TT_Glial.cell.differentiation				0.781335
PT_Mammary.gland.development	TT_Heart.development				0.200867
PT_Mammary.gland.development	TT_Hindbrain.development				0.0207127
PT_Mammary.gland.development	TT_Kidney.genes.all				0.982903
PT_Mammary.gland.development	TT_Liver.development				0.271165
PT_Mammary.gland.development	TT_Mammary.gland.development				1
PT_Mammary.gland.development	TT_Muscle.cell.development				1
PT_Mammary.gland.development	TT_Pancreas.development				0.997653
PT_Mammary.gland.development	TT_PG_ESC_genes				0.670407
PT_Mammary.gland.development	TT_Reproductive.system.development				0.999853
PT_Mammary.gland.development	TT_Respiratory.system.development				0.0738785
PT_Mammary.gland.development	TT_Skeletal.system.development				0.0849612
PT_Mammary.gland.development	TT_stem.cell.population.maintenance				6.77288e-05
PT_Mammary.gland.development	TT_Urogenital.system.development				0.111011
PT_Muscle.cell.development	PT_Pancreas.development				0.968469
PT_Muscle.cell.development	PT_PG_ESC_genes				1
PT_Muscle.cell.development	PT_Reproductive.system.development				0.446463
PT_Muscle.cell.development	PT_Respiratory.system.development				0.00742659
PT_Muscle.cell.development	PT_Skeletal.system.development				0.00222559
PT_Muscle.cell.development	PT_stem.cell.population.maintenance				3.44922e-06
PT_Muscle.cell.development	PT_Urogenital.system.development				0.00590441
PT_Muscle.cell.development	TT_All_genes				3.65263e-13
PT_Muscle.cell.development	TT_Blood.vessel.development				0.00709862
PT_Muscle.cell.development	TT_Digestive.tract.development				6.48498e-05
PT_Muscle.cell.development	TT_Epidermis.development				0.99884
PT_Muscle.cell.development	TT_Eye.development				0.00902671
PT_Muscle.cell.development	TT_Forebrain.development				5.05027e-10
PT_Muscle.cell.development	TT_Glial.cell.differentiation				0.00358215
PT_Muscle.cell.development	TT_Heart.development				6.10414e-06
PT_Muscle.cell.development	TT_Hindbrain.development				2.61761e-06
PT_Muscle.cell.development	TT_Kidney.genes.all				0.0137532
PT_Muscle.cell.development	TT_Liver.development				0.000825858
PT_Muscle.cell.development	TT_Mammary.gland.development				0.764623
PT_Muscle.cell.development	TT_Muscle.cell.development				1
PT_Muscle.cell.development	TT_Pancreas.development				0.342334
PT_Muscle.cell.development	TT_PG_ESC_genes				1
PT_Muscle.cell.development	TT_Reproductive.system.development				0.0880049
PT_Muscle.cell.development	TT_Respiratory.system.development				6.73526e-06
PT_Muscle.cell.development	TT_Skeletal.system.development				1.21387e-06
PT_Muscle.cell.development	TT_stem.cell.population.maintenance				4.55808e-10
PT_Muscle.cell.development	TT_Urogenital.system.development				6.3792e-06
PT_Pancreas.development	PT_PG_ESC_genes				0.995554
PT_Pancreas.development	PT_Reproductive.system.development				1
PT_Pancreas.development	PT_Respiratory.system.development				1
PT_Pancreas.development	PT_Skeletal.system.development				1
PT_Pancreas.development	PT_stem.cell.population.maintenance				0.947606
PT_Pancreas.development	PT_Urogenital.system.development				1
PT_Pancreas.development	TT_All_genes				1.10678e-12
PT_Pancreas.development	TT_Blood.vessel.development				1
PT_Pancreas.development	TT_Digestive.tract.development				0.967395
PT_Pancreas.development	TT_Epidermis.development				1
PT_Pancreas.development	TT_Eye.development				1
PT_Pancreas.development	TT_Forebrain.development				0.775561
PT_Pancreas.development	TT_Glial.cell.differentiation				1
PT_Pancreas.development	TT_Heart.development				0.999998
PT_Pancreas.development	TT_Hindbrain.development				0.941502
PT_Pancreas.development	TT_Kidney.genes.all				1
PT_Pancreas.development	TT_Liver.development				0.99918
PT_Pancreas.development	TT_Mammary.gland.development				1
PT_Pancreas.development	TT_Muscle.cell.development				0.9883
PT_Pancreas.development	TT_Pancreas.development				1
PT_Pancreas.development	TT_PG_ESC_genes				0.244312
PT_Pancreas.development	TT_Reproductive.system.development				1
PT_Pancreas.development	TT_Respiratory.system.development				0.997928
PT_Pancreas.development	TT_Skeletal.system.development				0.999868
PT_Pancreas.development	TT_stem.cell.population.maintenance				0.228509
PT_Pancreas.development	TT_Urogenital.system.development				0.999779
PT_PG_ESC_genes	PT_Reproductive.system.development				0.315721
PT_PG_ESC_genes	PT_Respiratory.system.development				0.00152207
PT_PG_ESC_genes	PT_Skeletal.system.development				2.98525e-05
PT_PG_ESC_genes	PT_stem.cell.population.maintenance				1.82893e-07
PT_PG_ESC_genes	PT_Urogenital.system.development				0.000527138
PT_PG_ESC_genes	TT_All_genes				0
PT_PG_ESC_genes	TT_Blood.vessel.development				8.43775e-05
PT_PG_ESC_genes	TT_Digestive.tract.development				2.03862e-05
PT_PG_ESC_genes	TT_Epidermis.development				0.999982
PT_PG_ESC_genes	TT_Eye.development				0.000655897
PT_PG_ESC_genes	TT_Forebrain.development				3.36065e-13
PT_PG_ESC_genes	TT_Glial.cell.differentiation				0.000593157
PT_PG_ESC_genes	TT_Heart.development				4.74606e-10
PT_PG_ESC_genes	TT_Hindbrain.development				1.1967e-07
PT_PG_ESC_genes	TT_Kidney.genes.all				0.00107719
PT_PG_ESC_genes	TT_Liver.development				0.000397123
PT_PG_ESC_genes	TT_Mammary.gland.development				0.86984
PT_PG_ESC_genes	TT_Muscle.cell.development				1
PT_PG_ESC_genes	TT_Pancreas.development				0.459563
PT_PG_ESC_genes	TT_PG_ESC_genes				0.596036
PT_PG_ESC_genes	TT_Reproductive.system.development				0.0207535
PT_PG_ESC_genes	TT_Respiratory.system.development				7.5766e-08
PT_PG_ESC_genes	TT_Skeletal.system.development				7.92935e-11
PT_PG_ESC_genes	TT_stem.cell.population.maintenance				2.15816e-12
PT_PG_ESC_genes	TT_Urogenital.system.development				1.53532e-08
PT_Reproductive.system.development	PT_Respiratory.system.development				0.997736
PT_Reproductive.system.development	PT_Skeletal.system.development				0.998055
PT_Reproductive.system.development	PT_stem.cell.population.maintenance				0.0504907
PT_Reproductive.system.development	PT_Urogenital.system.development				0.99917
PT_Reproductive.system.development	TT_All_genes				0
PT_Reproductive.system.development	TT_Blood.vessel.development				0.999996
PT_Reproductive.system.development	TT_Digestive.tract.development				0.177421
PT_Reproductive.system.development	TT_Epidermis.development				1
PT_Reproductive.system.development	TT_Eye.development				0.999942
PT_Reproductive.system.development	TT_Forebrain.development				0.00014262
PT_Reproductive.system.development	TT_Glial.cell.differentiation				0.985307
PT_Reproductive.system.development	TT_Heart.development				0.28237
PT_Reproductive.system.development	TT_Hindbrain.development				0.0430954
PT_Reproductive.system.development	TT_Kidney.genes.all				0.999996
PT_Reproductive.system.development	TT_Liver.development				0.594839
PT_Reproductive.system.development	TT_Mammary.gland.development				1
PT_Reproductive.system.development	TT_Muscle.cell.development				0.634531
PT_Reproductive.system.development	TT_Pancreas.development				1
PT_Reproductive.system.development	TT_PG_ESC_genes				3.44606e-06
PT_Reproductive.system.development	TT_Reproductive.system.development				1
PT_Reproductive.system.development	TT_Respiratory.system.development				0.138684
PT_Reproductive.system.development	TT_Skeletal.system.development				0.0977178
PT_Reproductive.system.development	TT_stem.cell.population.maintenance				4.42018e-05
PT_Reproductive.system.development	TT_Urogenital.system.development				0.185564
PT_Respiratory.system.development	PT_Skeletal.system.development				1
PT_Respiratory.system.development	PT_stem.cell.population.maintenance				0.995057
PT_Respiratory.system.development	PT_Urogenital.system.development				1
PT_Respiratory.system.development	TT_All_genes				0
PT_Respiratory.system.development	TT_Blood.vessel.development				1
PT_Respiratory.system.development	TT_Digestive.tract.development				0.998577
PT_Respiratory.system.development	TT_Epidermis.development				0.633772
PT_Respiratory.system.development	TT_Eye.development				1
PT_Respiratory.system.development	TT_Forebrain.development				0.831964
PT_Respiratory.system.development	TT_Glial.cell.differentiation				1
PT_Respiratory.system.development	TT_Heart.development				1
PT_Respiratory.system.development	TT_Hindbrain.development				0.99365
PT_Respiratory.system.development	TT_Kidney.genes.all				1
PT_Respiratory.system.development	TT_Liver.development				1
PT_Respiratory.system.development	TT_Mammary.gland.development				1
PT_Respiratory.system.development	TT_Muscle.cell.development				0.0165584
PT_Respiratory.system.development	TT_Pancreas.development				1
PT_Respiratory.system.development	TT_PG_ESC_genes				4.65855e-09
PT_Respiratory.system.development	TT_Reproductive.system.development				1
PT_Respiratory.system.development	TT_Respiratory.system.development				0.999997
PT_Respiratory.system.development	TT_Skeletal.system.development				1
PT_Respiratory.system.development	TT_stem.cell.population.maintenance				0.213182
PT_Respiratory.system.development	TT_Urogenital.system.development				1
PT_Skeletal.system.development	PT_stem.cell.population.maintenance				0.848476
PT_Skeletal.system.development	PT_Urogenital.system.development				1
PT_Skeletal.system.development	TT_All_genes				0
PT_Skeletal.system.development	TT_Blood.vessel.development				1
PT_Skeletal.system.development	TT_Digestive.tract.development				0.951033
PT_Skeletal.system.development	TT_Epidermis.development				0.527633
PT_Skeletal.system.development	TT_Eye.development				1
PT_Skeletal.system.development	TT_Forebrain.development				0.148182
PT_Skeletal.system.development	TT_Glial.cell.differentiation				1
PT_Skeletal.system.development	TT_Heart.development				0.999999
PT_Skeletal.system.development	TT_Hindbrain.development				0.825686
PT_Skeletal.system.development	TT_Kidney.genes.all				1
PT_Skeletal.system.development	TT_Liver.development				0.999744
PT_Skeletal.system.development	TT_Mammary.gland.development				1
PT_Skeletal.system.development	TT_Muscle.cell.development				0.00598573
PT_Skeletal.system.development	TT_Pancreas.development				1
PT_Skeletal.system.development	TT_PG_ESC_genes				6.40044e-13
PT_Skeletal.system.development	TT_Reproductive.system.development				1
PT_Skeletal.system.development	TT_Respiratory.system.development				0.9932
PT_Skeletal.system.development	TT_Skeletal.system.development				0.999202
PT_Skeletal.system.development	TT_stem.cell.population.maintenance				0.0194456
PT_Skeletal.system.development	TT_Urogenital.system.development				0.999452
PT_stem.cell.population.maintenance	PT_Urogenital.system.development				0.950838
PT_stem.cell.population.maintenance	TT_All_genes				0
PT_stem.cell.population.maintenance	TT_Blood.vessel.development				0.454787
PT_stem.cell.population.maintenance	TT_Digestive.tract.development				1
PT_stem.cell.population.maintenance	TT_Epidermis.development				0.00263175
PT_stem.cell.population.maintenance	TT_Eye.development				0.824937
PT_stem.cell.population.maintenance	TT_Forebrain.development				1
PT_stem.cell.population.maintenance	TT_Glial.cell.differentiation				0.999367
PT_stem.cell.population.maintenance	TT_Heart.development				0.99985
PT_stem.cell.population.maintenance	TT_Hindbrain.development				1
PT_stem.cell.population.maintenance	TT_Kidney.genes.all				0.70295
PT_stem.cell.population.maintenance	TT_Liver.development				1
PT_stem.cell.population.maintenance	TT_Mammary.gland.development				0.603548
PT_stem.cell.population.maintenance	TT_Muscle.cell.development				9.62837e-06
PT_stem.cell.population.maintenance	TT_Pancreas.development				0.999996
PT_stem.cell.population.maintenance	TT_PG_ESC_genes				7.43849e-13
PT_stem.cell.population.maintenance	TT_Reproductive.system.development				0.283493
PT_stem.cell.population.maintenance	TT_Respiratory.system.development				1
PT_stem.cell.population.maintenance	TT_Skeletal.system.development				1
PT_stem.cell.population.maintenance	TT_stem.cell.population.maintenance				1
PT_stem.cell.population.maintenance	TT_Urogenital.system.development				1
PT_Urogenital.system.development	TT_All_genes				0
PT_Urogenital.system.development	TT_Blood.vessel.development				1
PT_Urogenital.system.development	TT_Digestive.tract.development				0.985007
PT_Urogenital.system.development	TT_Epidermis.development				0.655176
PT_Urogenital.system.development	TT_Eye.development				1
PT_Urogenital.system.development	TT_Forebrain.development				0.436577
PT_Urogenital.system.development	TT_Glial.cell.differentiation				1
PT_Urogenital.system.development	TT_Heart.development				1
PT_Urogenital.system.development	TT_Hindbrain.development				0.941121
PT_Urogenital.system.development	TT_Kidney.genes.all				1
PT_Urogenital.system.development	TT_Liver.development				0.999973
PT_Urogenital.system.development	TT_Mammary.gland.development				1
PT_Urogenital.system.development	TT_Muscle.cell.development				0.0140311
PT_Urogenital.system.development	TT_Pancreas.development				1
PT_Urogenital.system.development	TT_PG_ESC_genes				1.74631e-10
PT_Urogenital.system.development	TT_Reproductive.system.development				1
PT_Urogenital.system.development	TT_Respiratory.system.development				0.999503
PT_Urogenital.system.development	TT_Skeletal.system.development				0.999992
PT_Urogenital.system.development	TT_stem.cell.population.maintenance				0.0646097
PT_Urogenital.system.development	TT_Urogenital.system.development				0.999989
TT_All_genes	TT_Blood.vessel.development				0
TT_All_genes	TT_Digestive.tract.development				0
TT_All_genes	TT_Epidermis.development				0
TT_All_genes	TT_Eye.development				0
TT_All_genes	TT_Forebrain.development				0
TT_All_genes	TT_Glial.cell.differentiation				0
TT_All_genes	TT_Heart.development				0
TT_All_genes	TT_Hindbrain.development				0
TT_All_genes	TT_Kidney.genes.all				0
TT_All_genes	TT_Liver.development				0
TT_All_genes	TT_Mammary.gland.development				3.73035e-13
TT_All_genes	TT_Muscle.cell.development				2.91989e-13
TT_All_genes	TT_Pancreas.development				4.31433e-13
TT_All_genes	TT_PG_ESC_genes				0
TT_All_genes	TT_Reproductive.system.development				0
TT_All_genes	TT_Respiratory.system.development				0
TT_All_genes	TT_Skeletal.system.development				0
TT_All_genes	TT_stem.cell.population.maintenance				0
TT_All_genes	TT_Urogenital.system.development				0
TT_Blood.vessel.development	TT_Digestive.tract.development				0.730216
TT_Blood.vessel.development	TT_Epidermis.development				0.815501
TT_Blood.vessel.development	TT_Eye.development				1
TT_Blood.vessel.development	TT_Forebrain.development				0.00941674
TT_Blood.vessel.development	TT_Glial.cell.differentiation				1
TT_Blood.vessel.development	TT_Heart.development				0.987968
TT_Blood.vessel.development	TT_Hindbrain.development				0.419386
TT_Blood.vessel.development	TT_Kidney.genes.all				1
TT_Blood.vessel.development	TT_Liver.development				0.985944
TT_Blood.vessel.development	TT_Mammary.gland.development				1
TT_Blood.vessel.development	TT_Muscle.cell.development				0.0182784
TT_Blood.vessel.development	TT_Pancreas.development				1
TT_Blood.vessel.development	TT_PG_ESC_genes				5.68212e-13
TT_Blood.vessel.development	TT_Reproductive.system.development				1
TT_Blood.vessel.development	TT_Respiratory.system.development				0.813113
TT_Blood.vessel.development	TT_Skeletal.system.development				0.841995
TT_Blood.vessel.development	TT_stem.cell.population.maintenance				0.00182238
TT_Blood.vessel.development	TT_Urogenital.system.development				0.914016
TT_Digestive.tract.development	TT_Epidermis.development				0.0176135
TT_Digestive.tract.development	TT_Eye.development				0.935948
TT_Digestive.tract.development	TT_Forebrain.development				1
TT_Digestive.tract.development	TT_Glial.cell.differentiation				0.999827
TT_Digestive.tract.development	TT_Heart.development				0.999977
TT_Digestive.tract.development	TT_Hindbrain.development				1
TT_Digestive.tract.development	TT_Kidney.genes.all				0.875476
TT_Digestive.tract.development	TT_Liver.development				1
TT_Digestive.tract.development	TT_Mammary.gland.development				0.74998
TT_Digestive.tract.development	TT_Muscle.cell.development				0.000150374
TT_Digestive.tract.development	TT_Pancreas.development				0.999997
TT_Digestive.tract.development	TT_PG_ESC_genes				7.79463e-10
TT_Digestive.tract.development	TT_Reproductive.system.development				0.54077
TT_Digestive.tract.development	TT_Respiratory.system.development				1
TT_Digestive.tract.development	TT_Skeletal.system.development				1
TT_Digestive.tract.development	TT_stem.cell.population.maintenance				1
TT_Digestive.tract.development	TT_Urogenital.system.development				1
TT_Epidermis.development	TT_Eye.development				0.777179
TT_Epidermis.development	TT_Forebrain.development				2.38235e-06
TT_Epidermis.development	TT_Glial.cell.differentiation				0.466386
TT_Epidermis.development	TT_Heart.development				0.012772
TT_Epidermis.development	TT_Hindbrain.development				0.00213885
TT_Epidermis.development	TT_Kidney.genes.all				0.862285
TT_Epidermis.development	TT_Liver.development				0.116417
TT_Epidermis.development	TT_Mammary.gland.development				1
TT_Epidermis.development	TT_Muscle.cell.development				0.99991
TT_Epidermis.development	TT_Pancreas.development				0.994714
TT_Epidermis.development	TT_PG_ESC_genes				0.0531921
TT_Epidermis.development	TT_Reproductive.system.development				0.99702
TT_Epidermis.development	TT_Respiratory.system.development				0.00719491
TT_Epidermis.development	TT_Skeletal.system.development				0.00311341
TT_Epidermis.development	TT_stem.cell.population.maintenance				1.02307e-06
TT_Epidermis.development	TT_Urogenital.system.development				0.00900376
TT_Eye.development	TT_Forebrain.development				0.165003
TT_Eye.development	TT_Glial.cell.differentiation				1
TT_Eye.development	TT_Heart.development				0.999997
TT_Eye.development	TT_Hindbrain.development				0.801429
TT_Eye.development	TT_Kidney.genes.all				1
TT_Eye.development	TT_Liver.development				0.999433
TT_Eye.development	TT_Mammary.gland.development				1
TT_Eye.development	TT_Muscle.cell.development				0.0213365
TT_Eye.development	TT_Pancreas.development				1
TT_Eye.development	TT_PG_ESC_genes				9.02067e-11
TT_Eye.development	TT_Reproductive.system.development				1
TT_Eye.development	TT_Respiratory.system.development				0.989606
TT_Eye.development	TT_Skeletal.system.development				0.998582
TT_Eye.development	TT_stem.cell.population.maintenance				0.0204769
TT_Eye.development	TT_Urogenital.system.development				0.998912
TT_Forebrain.development	TT_Glial.cell.differentiation				0.948175
TT_Forebrain.development	TT_Heart.development				0.921573
TT_Forebrain.development	TT_Hindbrain.development				1
TT_Forebrain.development	TT_Kidney.genes.all				0.0789203
TT_Forebrain.development	TT_Liver.development				1
TT_Forebrain.development	TT_Mammary.gland.development				0.16637
TT_Forebrain.development	TT_Muscle.cell.development				2.24073e-09
TT_Forebrain.development	TT_Pancreas.development				0.999819
TT_Forebrain.development	TT_PG_ESC_genes				1.33227e-13
TT_Forebrain.development	TT_Reproductive.system.development				0.00562298
TT_Forebrain.development	TT_Respiratory.system.development				1
TT_Forebrain.development	TT_Skeletal.system.development				0.998747
TT_Forebrain.development	TT_stem.cell.population.maintenance				0.999999
TT_Forebrain.development	TT_Urogenital.system.development				0.999986
TT_Glial.cell.differentiation	TT_Heart.development				1
TT_Glial.cell.differentiation	TT_Hindbrain.development				0.999135
TT_Glial.cell.differentiation	TT_Kidney.genes.all				1
TT_Glial.cell.differentiation	TT_Liver.development				1
TT_Glial.cell.differentiation	TT_Mammary.gland.development				0.999999
TT_Glial.cell.differentiation	TT_Muscle.cell.development				0.00830033
TT_Glial.cell.differentiation	TT_Pancreas.development				1
TT_Glial.cell.differentiation	TT_PG_ESC_genes				1.41634e-09
TT_Glial.cell.differentiation	TT_Reproductive.system.development				0.999995
TT_Glial.cell.differentiation	TT_Respiratory.system.development				1
TT_Glial.cell.differentiation	TT_Skeletal.system.development				1
TT_Glial.cell.differentiation	TT_stem.cell.population.maintenance				0.352387
TT_Glial.cell.differentiation	TT_Urogenital.system.development				1
TT_Heart.development	TT_Hindbrain.development				0.999771
TT_Heart.development	TT_Kidney.genes.all				0.99987
TT_Heart.development	TT_Liver.development				1
TT_Heart.development	TT_Mammary.gland.development				0.997142
TT_Heart.development	TT_Muscle.cell.development				2.22779e-05
TT_Heart.development	TT_Pancreas.development				1
TT_Heart.development	TT_PG_ESC_genes				2.99427e-13
TT_Heart.development	TT_Reproductive.system.development				0.914743
TT_Heart.development	TT_Respiratory.system.development				1
TT_Heart.development	TT_Skeletal.system.development				1
TT_Heart.development	TT_stem.cell.population.maintenance				0.287849
TT_Heart.development	TT_Urogenital.system.development				1
TT_Hindbrain.development	TT_Kidney.genes.all				0.67239
TT_Hindbrain.development	TT_Liver.development				1
TT_Hindbrain.development	TT_Mammary.gland.development				0.578977
TT_Hindbrain.development	TT_Muscle.cell.development				7.40126e-06
TT_Hindbrain.development	TT_Pancreas.development				0.999995
TT_Hindbrain.development	TT_PG_ESC_genes				5.88529e-13
TT_Hindbrain.development	TT_Reproductive.system.development				0.256835
TT_Hindbrain.development	TT_Respiratory.system.development				1
TT_Hindbrain.development	TT_Skeletal.system.development				1
TT_Hindbrain.development	TT_stem.cell.population.maintenance				1
TT_Hindbrain.development	TT_Urogenital.system.development				1
TT_Kidney.genes.all	TT_Liver.development				0.997461
TT_Kidney.genes.all	TT_Mammary.gland.development				1
TT_Kidney.genes.all	TT_Muscle.cell.development				0.0317665
TT_Kidney.genes.all	TT_Pancreas.development				1
TT_Kidney.genes.all	TT_PG_ESC_genes				1.27587e-10
TT_Kidney.genes.all	TT_Reproductive.system.development				1
TT_Kidney.genes.all	TT_Respiratory.system.development				0.961132
TT_Kidney.genes.all	TT_Skeletal.system.development				0.98798
TT_Kidney.genes.all	TT_stem.cell.population.maintenance				0.00980769
TT_Kidney.genes.all	TT_Urogenital.system.development				0.992082
TT_Liver.development	TT_Mammary.gland.development				0.975304
TT_Liver.development	TT_Muscle.cell.development				0.00176859
TT_Liver.development	TT_Pancreas.development				1
TT_Liver.development	TT_PG_ESC_genes				3.09686e-08
TT_Liver.development	TT_Reproductive.system.development				0.932757
TT_Liver.development	TT_Respiratory.system.development				1
TT_Liver.development	TT_Skeletal.system.development				1
TT_Liver.development	TT_stem.cell.population.maintenance				0.999948
TT_Liver.development	TT_Urogenital.system.development				1
TT_Mammary.gland.development	TT_Muscle.cell.development				0.87478
TT_Mammary.gland.development	TT_Pancreas.development				1
TT_Mammary.gland.development	TT_PG_ESC_genes				0.009543
TT_Mammary.gland.development	TT_Reproductive.system.development				1
TT_Mammary.gland.development	TT_Respiratory.system.development				0.904258
TT_Mammary.gland.development	TT_Skeletal.system.development				0.966104
TT_Mammary.gland.development	TT_stem.cell.population.maintenance				0.0185316
TT_Mammary.gland.development	TT_Urogenital.system.development				0.966951
TT_Muscle.cell.development	TT_Pancreas.development				0.456046
TT_Muscle.cell.development	TT_PG_ESC_genes				0.999995
TT_Muscle.cell.development	TT_Reproductive.system.development				0.169346
TT_Muscle.cell.development	TT_Respiratory.system.development				2.05358e-05
TT_Muscle.cell.development	TT_Skeletal.system.development				4.57652e-06
TT_Muscle.cell.development	TT_stem.cell.population.maintenance				1.58996e-09
TT_Muscle.cell.development	TT_Urogenital.system.development				2.08696e-05
TT_Pancreas.development	TT_PG_ESC_genes				0.0056478
TT_Pancreas.development	TT_Reproductive.system.development				1
TT_Pancreas.development	TT_Respiratory.system.development				1
TT_Pancreas.development	TT_Skeletal.system.development				1
TT_Pancreas.development	TT_stem.cell.population.maintenance				0.883122
TT_Pancreas.development	TT_Urogenital.system.development				1
TT_PG_ESC_genes	TT_Reproductive.system.development				1.27663e-08
TT_PG_ESC_genes	TT_Respiratory.system.development				3.50053e-13
TT_PG_ESC_genes	TT_Skeletal.system.development				3.80029e-13
TT_PG_ESC_genes	TT_stem.cell.population.maintenance				4.46643e-13
TT_PG_ESC_genes	TT_Urogenital.system.development				5.07594e-13
TT_Reproductive.system.development	TT_Respiratory.system.development				0.610701
TT_Reproductive.system.development	TT_Skeletal.system.development				0.64173
TT_Reproductive.system.development	TT_stem.cell.population.maintenance				0.000915003
TT_Reproductive.system.development	TT_Urogenital.system.development				0.748267
TT_Respiratory.system.development	TT_Skeletal.system.development				1
TT_Respiratory.system.development	TT_stem.cell.population.maintenance				0.987462
TT_Respiratory.system.development	TT_Urogenital.system.development				1
TT_Skeletal.system.development	TT_stem.cell.population.maintenance				0.626816
TT_Skeletal.system.development	TT_Urogenital.system.development				1
TT_stem.cell.population.maintenance	TT_Urogenital.system.development				0.843799

## Sheet: H3K4 - Tukey
Comparison_1	Comparison_2	diff	lwr	upr	p adj
PT_Blood.vessel.development	PT_All_genes	0.00751266	-7.43563	7.45066	1				TT_All_genes	TT_Kidney.genes.all	TT_Urogenital.system.development	TT_Blood.vessel.development	TT_Heart.development	TT_Muscle.cell.development	TT_Reproductive.system.development	TT_Skeletal.system.development	TT_Forebrain.development	TT_Hindbrain.development	TT_Epidermis.development	TT_Eye.development	TT_Glial.cell.differentiation	TT_Mammary.gland.development	TT_Digestive.tract.development	TT_Liver.development	TT_Pancreas.development	TT_Respiratory.system.development	TT_PG_ESC_genes	TT_stem.cell.population.maintenance
PT_Digestive.tract.development	PT_All_genes	0.0842348	-17.6338	17.8022	1			PT_All_genes	1	1	1	1	1	1	1	1	1	1	1	1	1	1	1	1	1	1	1	1
PT_Epidermis.development	PT_All_genes	0.0349445	-11.6732	11.7431	1			PT_Kidney.genes.all	1	1	1	1	1	1	1	1	1	1	1	1	1	1	1	1	1	1	1	1
PT_Eye.development	PT_All_genes	0.00451778	-9.85293	9.86196	1			PT_Urogenital.system.development	1	1	1	1	1	1	1	1	1	1	1	1	1	1	1	1	1	1	1	1
PT_Forebrain.development	PT_All_genes	0.107461	-9.82148	10.0364	1			PT_Blood.vessel.development	1	1	1	1	1	1	1	1	1	1	1	1	1	1	1	1	1	1	1	1
PT_Glial.cell.differentiation	PT_All_genes	0.0518669	-12.4778	12.5816	1			PT_Heart.development	1	1	1	1	1	1	1	1	1	1	1	1	1	1	1	1	1	1	1	1
PT_Heart.development	PT_All_genes	0.0723096	-7.74933	7.89395	1			PT_Muscle.cell.development	1	1	1	1	1	1	1	1	1	1	1	1	1	1	1	1	1	1	1	1
PT_Hindbrain.development	PT_All_genes	0.0152639	-14.727	14.7575	1			PT_Reproductive.system.development	1	1	1	1	1	1	1	1	1	1	1	1	1	1	1	1	1	1	1	1
PT_Kidney.genes.all	PT_All_genes	-0.0425959	-9.51436	9.42917	1			PT_Skeletal.system.development	1	1	1	1	1	1	1	1	1	1	1	1	1	1	1	1	1	1	1	1
PT_Liver.development	PT_All_genes	0.229877	-17.3226	17.7823	1			PT_Forebrain.development	1	1	1	1	1	1	1	1	1	1	1	1	1	1	1	1	1	1	1	1
PT_Mammary.gland.development	PT_All_genes	0.172269	-16.7618	17.1064	1			PT_Hindbrain.development	1	1	1	1	1	1	1	1	1	1	1	1	1	1	1	1	1	1	1	1
PT_Muscle.cell.development	PT_All_genes	0.0194225	-14.4422	14.4811	1			PT_Epidermis.development	1	1	1	1	1	1	1	1	1	1	1	1	1	1	1	1	1	1	1	1
PT_Pancreas.development	PT_All_genes	-0.00136975	-21.2349	21.2322	1			PT_Eye.development	1	1	1	1	1	1	1	1	1	1	1	1	1	1	1	1	1	1	1	1
PT_PG_ESC_genes	PT_All_genes	-0.535657	-8.28219	7.21087	1			PT_Glial.cell.differentiation	1	1	1	1	1	1	1	1	1	1	1	1	1	1	1	1	1	1	1	1
PT_Reproductive.system.development	PT_All_genes	0.0527082	-9.29641	9.40183	1			PT_Mammary.gland.development	1	1	1	1	1	1	1	1	1	1	1	1	1	1	1	1	1	1	1	1
PT_Respiratory.system.development	PT_All_genes	0.0122756	-12.0723	12.0968	1			PT_Digestive.tract.development	1	1	1	1	1	1	1	1	1	1	1	1	1	1	1	1	1	1	1	1
PT_Skeletal.system.development	PT_All_genes	-0.0476935	-8.45841	8.36303	1			PT_Liver.development	1	1	1	1	1	1	1	1	1	1	1	1	1	1	1	1	1	1	1	1
PT_stem.cell.population.maintenance	PT_All_genes	0.383991	-14.1694	14.9374	1			PT_Pancreas.development	1	1	1	1	1	1	1	1	1	1	1	1	1	1	1	1	1	1	1	1
PT_Urogenital.system.development	PT_All_genes	0.0232909	-10.4379	10.4845	1			PT_Respiratory.system.development	1	1	1	1	1	1	1	1	1	1	1	1	1	1	1	1	1	1	1	1
TT_All_genes	PT_All_genes	0.376625	-1.38922	2.14247	1			PT_PG_ESC_genes	1	1	1	1	1	1	1	1	1	1	1	1	1	1	1	1	1	1	1	1
TT_Blood.vessel.development	PT_All_genes	0.236948	-7.2062	7.68009	1			PT_stem.cell.population.maintenance	1	1	1	1	1	1	1	1	1	1	1	1	1	1	1	1	1	1	1	1
TT_Digestive.tract.development	PT_All_genes	0.310146	-17.4079	18.0281	1
TT_Epidermis.development	PT_All_genes	0.146916	-11.5137	11.8075	1			Legend :
TT_Eye.development	PT_All_genes	0.18074	-9.70511	10.0666	1			Comparison of PT with TT for the same gene set
TT_Forebrain.development	PT_All_genes	0.280148	-9.69246	10.2528	1			Significant difference in means (p-value<0.05)
TT_Glial.cell.differentiation	PT_All_genes	0.284496	-12.2452	12.8142	1
TT_Heart.development	PT_All_genes	0.322797	-7.49192	8.13752	1
TT_Hindbrain.development	PT_All_genes	0.184277	-14.323	14.6916	1
TT_Kidney.genes.all	PT_All_genes	0.185814	-9.28595	9.65758	1
TT_Liver.development	PT_All_genes	0.358158	-17.1132	17.8296	1
TT_Mammary.gland.development	PT_All_genes	0.328884	-16.4606	17.1184	1
TT_Muscle.cell.development	PT_All_genes	0.18723	-14.7017	15.0761	1
TT_Pancreas.development	PT_All_genes	0.241637	-21.2879	21.7712	1
TT_PG_ESC_genes	PT_All_genes	-0.433118	-8.28264	7.4164	1
TT_Reproductive.system.development	PT_All_genes	0.292543	-9.10505	9.69014	1
TT_Respiratory.system.development	PT_All_genes	0.196558	-11.8618	12.2549	1
TT_Skeletal.system.development	PT_All_genes	0.0861745	-8.30724	8.47959	1
TT_stem.cell.population.maintenance	PT_All_genes	0.536741	-14.0632	15.1367	1
TT_Urogenital.system.development	PT_All_genes	0.213942	-10.1635	10.5914	1
PT_Digestive.tract.development	PT_Blood.vessel.development	0.0767221	-19.0609	19.2143	1
PT_Epidermis.development	PT_Blood.vessel.development	0.0274319	-13.7348	13.7897	1
PT_Eye.development	PT_Blood.vessel.development	-0.00299487	-12.2295	12.2236	1
PT_Forebrain.development	PT_Blood.vessel.development	0.0999479	-12.1843	12.3842	1
PT_Glial.cell.differentiation	PT_Blood.vessel.development	0.0443542	-14.4233	14.512	1
PT_Heart.development	PT_Blood.vessel.development	0.0647969	-10.5887	10.7183	1
PT_Hindbrain.development	PT_Blood.vessel.development	0.0077512	-16.4134	16.4289	1
PT_Kidney.genes.all	PT_Blood.vessel.development	-0.0501086	-11.9679	11.8677	1
PT_Liver.development	PT_Blood.vessel.development	0.222365	-18.762	19.2068	1
PT_Mammary.gland.development	PT_Blood.vessel.development	0.164756	-18.2494	18.579	1
PT_Muscle.cell.development	PT_Blood.vessel.development	0.0119098	-16.1578	16.1816	1
PT_Pancreas.development	PT_Blood.vessel.development	-0.0088824	-22.4406	22.4229	1
PT_PG_ESC_genes	PT_Blood.vessel.development	-0.54317	-11.1417	10.0553	1
PT_Reproductive.system.development	PT_Blood.vessel.development	0.0451955	-11.7754	11.8657	1
PT_Respiratory.system.development	PT_Blood.vessel.development	0.00476296	-14.0791	14.0887	1
PT_Skeletal.system.development	PT_Blood.vessel.development	-0.0552062	-11.1484	11.038	1
PT_stem.cell.population.maintenance	PT_Blood.vessel.development	0.376478	-15.8753	16.6283	1
PT_Urogenital.system.development	PT_Blood.vessel.development	0.0157783	-12.7026	12.7341	1
TT_All_genes	PT_Blood.vessel.development	0.369112	-7.07652	7.81474	1
TT_Blood.vessel.development	PT_Blood.vessel.development	0.229435	-10.1494	10.6082	1
TT_Digestive.tract.development	PT_Blood.vessel.development	0.302633	-18.8349	19.4402	1
TT_Epidermis.development	PT_Blood.vessel.development	0.139403	-13.5824	13.8612	1
TT_Eye.development	PT_Blood.vessel.development	0.173227	-12.0762	12.4227	1
TT_Forebrain.development	PT_Blood.vessel.development	0.272635	-12.0469	12.5922	1
TT_Glial.cell.differentiation	PT_Blood.vessel.development	0.276984	-14.1907	14.7446	1
TT_Heart.development	PT_Blood.vessel.development	0.315284	-10.3331	10.9637	1
TT_Hindbrain.development	PT_Blood.vessel.development	0.176764	-16.0338	16.3873	1
TT_Kidney.genes.all	PT_Blood.vessel.development	0.178302	-11.7395	12.0961	1
TT_Liver.development	PT_Blood.vessel.development	0.350646	-18.5589	19.2601	1
TT_Mammary.gland.development	PT_Blood.vessel.development	0.321371	-17.96	18.6027	1
TT_Muscle.cell.development	PT_Blood.vessel.development	0.179717	-16.3732	16.7326	1
TT_Pancreas.development	PT_Blood.vessel.development	0.234125	-22.478	22.9462	1
TT_PG_ESC_genes	PT_Blood.vessel.development	-0.440631	-11.1146	10.2334	1
TT_Reproductive.system.development	PT_Blood.vessel.development	0.285031	-11.5739	12.1439	1
TT_Respiratory.system.development	PT_Blood.vessel.development	0.189046	-13.8723	14.2504	1
TT_Skeletal.system.development	PT_Blood.vessel.development	0.0786619	-11.0014	11.1588	1
TT_stem.cell.population.maintenance	PT_Blood.vessel.development	0.529228	-15.7642	16.8227	1
TT_Urogenital.system.development	PT_Blood.vessel.development	0.206429	-12.4431	12.856	1
PT_Epidermis.development	PT_Digestive.tract.development	-0.0492903	-21.2136	21.115	1
PT_Eye.development	PT_Digestive.tract.development	-0.079717	-20.2791	20.1197	1
PT_Forebrain.development	PT_Digestive.tract.development	0.0232258	-20.2112	20.2576	1
PT_Glial.cell.differentiation	PT_Digestive.tract.development	-0.0323679	-21.662	21.5972	1
PT_Heart.development	PT_Digestive.tract.development	-0.0119252	-19.2999	19.276	1
PT_Hindbrain.development	PT_Digestive.tract.development	-0.0689709	-23.0511	22.9132	1
PT_Kidney.genes.all	PT_Digestive.tract.development	-0.126831	-20.1408	19.8872	1
PT_Liver.development	PT_Digestive.tract.development	0.145642	-24.7328	25.024	1
PT_Mammary.gland.development	PT_Digestive.tract.development	0.0880344	-24.358	24.5341	1
PT_Muscle.cell.development	PT_Digestive.tract.development	-0.0648123	-22.868	22.7384	1
PT_Pancreas.development	PT_Digestive.tract.development	-0.0856045	-27.6847	27.5135	1
PT_PG_ESC_genes	PT_Digestive.tract.development	-0.619892	-19.8775	18.6377	1
PT_Reproductive.system.development	PT_Digestive.tract.development	-0.0315266	-19.9878	19.9247	1
PT_Respiratory.system.development	PT_Digestive.tract.development	-0.0719592	-21.4468	21.3029	1
PT_Skeletal.system.development	PT_Digestive.tract.development	-0.131928	-19.6662	19.4023	1
PT_stem.cell.population.maintenance	PT_Digestive.tract.development	0.299756	-22.5617	23.1612	1
PT_Urogenital.system.development	PT_Digestive.tract.development	-0.0609438	-20.5618	20.4399	1
TT_All_genes	PT_Digestive.tract.development	0.29239	-17.4267	18.0114	1
TT_Blood.vessel.development	PT_Digestive.tract.development	0.152713	-18.9849	19.2903	1
TT_Digestive.tract.development	PT_Digestive.tract.development	0.225911	-24.7696	25.2214	1
TT_Epidermis.development	PT_Digestive.tract.development	0.0626813	-21.0753	21.2007	1
TT_Eye.development	PT_Digestive.tract.development	0.096505	-20.1168	20.3098	1
TT_Forebrain.development	PT_Digestive.tract.development	0.195913	-20.0599	20.4518	1
TT_Glial.cell.differentiation	PT_Digestive.tract.development	0.200261	-21.4294	21.8299	1
TT_Heart.development	PT_Digestive.tract.development	0.238562	-19.0466	19.5237	1
TT_Hindbrain.development	PT_Digestive.tract.development	0.100042	-22.7321	22.9322	1
TT_Kidney.genes.all	PT_Digestive.tract.development	0.10158	-19.9124	20.1156	1
TT_Liver.development	PT_Digestive.tract.development	0.273924	-24.5474	25.0952	1
TT_Mammary.gland.development	PT_Digestive.tract.development	0.244649	-24.1015	24.5908	1
TT_Muscle.cell.development	PT_Digestive.tract.development	0.102995	-22.9735	23.1795	1
TT_Pancreas.development	PT_Digestive.tract.development	0.157403	-27.6701	27.9849	1
TT_PG_ESC_genes	PT_Digestive.tract.development	-0.517353	-19.8166	18.7819	1
TT_Reproductive.system.development	PT_Digestive.tract.development	0.208309	-19.7707	20.1873	1
TT_Respiratory.system.development	PT_Digestive.tract.development	0.112324	-21.2477	21.4723	1
TT_Skeletal.system.development	PT_Digestive.tract.development	0.00193973	-19.5249	19.5287	1
TT_stem.cell.population.maintenance	PT_Digestive.tract.development	0.452506	-22.4386	23.3436	1
TT_Urogenital.system.development	PT_Digestive.tract.development	0.129707	-20.3285	20.5879	1
PT_Eye.development	PT_Epidermis.development	-0.0304267	-15.2347	15.1738	1
PT_Forebrain.development	PT_Epidermis.development	0.072516	-15.1782	15.3232	1
PT_Glial.cell.differentiation	PT_Epidermis.development	0.0169224	-17.0416	17.0754	1
PT_Heart.development	PT_Epidermis.development	0.0373651	-13.9332	14.008	1
PT_Hindbrain.development	PT_Epidermis.development	-0.0196807	-18.7636	18.7242	1
PT_Kidney.genes.all	PT_Epidermis.development	-0.0775404	-15.0346	14.8795	1
PT_Liver.development	PT_Epidermis.development	0.194933	-20.8309	21.2208	1
PT_Mammary.gland.development	PT_Epidermis.development	0.137325	-20.3752	20.6498	1
PT_Muscle.cell.development	PT_Epidermis.development	-0.0155221	-18.5395	18.5085	1
PT_Pancreas.development	PT_Epidermis.development	-0.0363143	-24.2203	24.1476	1
PT_PG_ESC_genes	PT_Epidermis.development	-0.570602	-14.4993	13.3581	1
PT_Reproductive.system.development	PT_Epidermis.development	0.0177637	-14.8619	14.8975	1
PT_Respiratory.system.development	PT_Epidermis.development	-0.0226689	-16.7569	16.7116	1
PT_Skeletal.system.development	PT_Epidermis.development	-0.082638	-14.3914	14.2261	1
PT_stem.cell.population.maintenance	PT_Epidermis.development	0.349047	-18.2467	18.9448	1
PT_Urogenital.system.development	PT_Epidermis.development	-0.0116536	-15.6141	15.5908	1
TT_All_genes	PT_Epidermis.development	0.34168	-11.368	12.0514	1
TT_Blood.vessel.development	PT_Epidermis.development	0.202004	-13.5602	13.9643	1
TT_Digestive.tract.development	PT_Epidermis.development	0.275202	-20.8891	21.4395	1
TT_Epidermis.development	PT_Epidermis.development	0.111972	-16.3187	16.5427	1
TT_Eye.development	PT_Epidermis.development	0.145795	-15.0769	15.3685	1
TT_Forebrain.development	PT_Epidermis.development	0.245203	-15.0339	15.5243	1
TT_Glial.cell.differentiation	PT_Epidermis.development	0.249552	-16.809	17.3081	1
TT_Heart.development	PT_Epidermis.development	0.287852	-13.6789	14.2546	1
TT_Hindbrain.development	PT_Epidermis.development	0.149332	-18.4103	18.709	1
TT_Kidney.genes.all	PT_Epidermis.development	0.15087	-14.8062	15.1079	1
TT_Liver.development	PT_Epidermis.development	0.323214	-20.6351	21.2815	1
TT_Mammary.gland.development	PT_Epidermis.development	0.293939	-20.0994	20.6872	1
TT_Muscle.cell.development	PT_Epidermis.development	0.152285	-18.7071	19.0117	1
TT_Pancreas.development	PT_Epidermis.development	0.206693	-24.2375	24.6509	1
TT_PG_ESC_genes	PT_Epidermis.development	-0.468063	-14.4543	13.5182	1
TT_Reproductive.system.development	PT_Epidermis.development	0.257599	-14.6526	15.1678	1
TT_Respiratory.system.development	PT_Epidermis.development	0.161614	-16.5537	16.8769	1
TT_Skeletal.system.development	PT_Epidermis.development	0.05123	-14.2473	14.3498	1
TT_stem.cell.population.maintenance	PT_Epidermis.development	0.501797	-18.1303	19.1339	1
TT_Urogenital.system.development	PT_Epidermis.development	0.178997	-15.3674	15.7254	1
PT_Forebrain.development	PT_Eye.development	0.102943	-13.7777	13.9836	1
PT_Glial.cell.differentiation	PT_Eye.development	0.0473491	-15.7982	15.8929	1
PT_Heart.development	PT_Eye.development	0.0677918	-12.3928	12.5284	1
PT_Hindbrain.development	PT_Eye.development	0.0107461	-17.6364	17.6579	1
PT_Kidney.genes.all	PT_Eye.development	-0.0471137	-13.6045	13.5103	1
PT_Liver.development	PT_Eye.development	0.225359	-19.829	20.2797	1
PT_Mammary.gland.development	PT_Eye.development	0.167751	-19.3477	19.6832	1
PT_Muscle.cell.development	PT_Eye.development	0.0149047	-17.3985	17.4283	1
PT_Pancreas.development	PT_Eye.development	-0.00588753	-23.3501	23.3383	1
PT_PG_ESC_genes	PT_Eye.development	-0.540175	-12.9537	11.8734	1
PT_Reproductive.system.development	PT_Eye.development	0.0481904	-13.4238	13.5202	1
PT_Respiratory.system.development	PT_Eye.development	0.00775784	-15.4882	15.5037	1
PT_Skeletal.system.development	PT_Eye.development	-0.0522113	-12.8908	12.7863	1
PT_stem.cell.population.maintenance	PT_Eye.development	0.379473	-17.1102	17.8692	1
PT_Urogenital.system.development	PT_Eye.development	0.0187731	-14.2475	14.285	1
TT_All_genes	PT_Eye.development	0.372107	-9.48722	10.2314	1
TT_Blood.vessel.development	PT_Eye.development	0.23243	-11.9941	12.459	1
TT_Digestive.tract.development	PT_Eye.development	0.305628	-19.8938	20.505	1
TT_Epidermis.development	PT_Eye.development	0.142398	-15.0252	15.31	1
TT_Eye.development	PT_Eye.development	0.176222	-13.6736	14.0261	1
TT_Forebrain.development	PT_Eye.development	0.27563	-13.6363	14.1875	1
TT_Glial.cell.differentiation	PT_Eye.development	0.279978	-15.5656	16.1255	1
TT_Heart.development	PT_Eye.development	0.318279	-12.138	12.7745	1
TT_Hindbrain.development	PT_Eye.development	0.179759	-17.2716	17.6311	1
TT_Kidney.genes.all	PT_Eye.development	0.181297	-13.3761	13.7387	1
TT_Liver.development	PT_Eye.development	0.353641	-19.6298	20.3371	1
TT_Mammary.gland.development	PT_Eye.development	0.324366	-19.0657	19.7145	1
TT_Muscle.cell.development	PT_Eye.development	0.182712	-17.5871	17.9525	1
TT_Pancreas.development	PT_Eye.development	0.23712	-23.3766	23.8509	1
TT_PG_ESC_genes	PT_Eye.development	-0.437636	-12.9157	12.0405	1
TT_Reproductive.system.development	PT_Eye.development	0.288026	-13.2176	13.7937	1
TT_Respiratory.system.development	PT_Eye.development	0.192041	-15.2835	15.6675	1
TT_Skeletal.system.development	PT_Eye.development	0.0816567	-12.7456	12.9089	1
TT_stem.cell.population.maintenance	PT_Eye.development	0.532223	-16.9962	18.0606	1
TT_Urogenital.system.development	PT_Eye.development	0.209424	-13.9955	14.4143	1
PT_Glial.cell.differentiation	PT_Forebrain.development	-0.0555936	-15.9457	15.8345	1
PT_Heart.development	PT_Forebrain.development	-0.0351509	-12.5524	12.4821	1
PT_Hindbrain.development	PT_Forebrain.development	-0.0921967	-17.7794	17.595	1
PT_Kidney.genes.all	PT_Forebrain.development	-0.150056	-13.7595	13.4594	1
PT_Liver.development	PT_Forebrain.development	0.122417	-19.9672	20.212	1
PT_Mammary.gland.development	PT_Forebrain.development	0.0648086	-19.4868	19.6164	1
PT_Muscle.cell.development	PT_Forebrain.development	-0.0880381	-17.542	17.366	1
PT_Pancreas.development	PT_Forebrain.development	-0.10883	-23.4833	23.2657	1
PT_PG_ESC_genes	PT_Forebrain.development	-0.643118	-13.1135	11.8273	1
PT_Reproductive.system.development	PT_Forebrain.development	-0.0547524	-13.5791	13.4696	1
PT_Respiratory.system.development	PT_Forebrain.development	-0.0951849	-15.6367	15.4464	1
PT_Skeletal.system.development	PT_Forebrain.development	-0.155154	-13.0487	12.7384	1
PT_stem.cell.population.maintenance	PT_Forebrain.development	0.276531	-17.2535	17.8066	1
PT_Urogenital.system.development	PT_Forebrain.development	-0.0841696	-14.3999	14.2316	1
TT_All_genes	PT_Forebrain.development	0.269164	-9.66164	10.2	1
TT_Blood.vessel.development	PT_Forebrain.development	0.129488	-12.1548	12.4137	1
TT_Digestive.tract.development	PT_Forebrain.development	0.202686	-20.0317	20.4371	1
TT_Epidermis.development	PT_Forebrain.development	0.0394555	-15.1748	15.2537	1
TT_Eye.development	PT_Forebrain.development	0.0732792	-13.8275	13.9741	1
TT_Forebrain.development	PT_Forebrain.development	0.172687	-13.79	14.1353	1
TT_Glial.cell.differentiation	PT_Forebrain.development	0.177036	-15.7131	16.0672	1
TT_Heart.development	PT_Forebrain.development	0.215336	-12.2976	12.7282	1
TT_Hindbrain.development	PT_Forebrain.development	0.0768161	-17.415	17.5687	1
TT_Kidney.genes.all	PT_Forebrain.development	0.0783538	-13.5311	13.6878	1
TT_Liver.development	PT_Forebrain.development	0.250698	-19.7681	20.2695	1
TT_Mammary.gland.development	PT_Forebrain.development	0.221423	-19.2051	19.648	1
TT_Muscle.cell.development	PT_Forebrain.development	0.0797691	-17.7298	17.8894	1
TT_Pancreas.development	PT_Forebrain.development	0.134177	-23.5095	23.7779	1
TT_PG_ESC_genes	PT_Forebrain.development	-0.540579	-13.0752	11.9941	1
TT_Reproductive.system.development	PT_Forebrain.development	0.185083	-13.3728	13.743	1
TT_Respiratory.system.development	PT_Forebrain.development	0.089098	-15.432	15.6102	1
TT_Skeletal.system.development	PT_Forebrain.development	-0.021286	-12.9035	12.861	1
TT_stem.cell.population.maintenance	PT_Forebrain.development	0.429281	-17.1394	17.998	1
TT_Urogenital.system.development	PT_Forebrain.development	0.106481	-14.1481	14.3611	1
PT_Heart.development	PT_Glial.cell.differentiation	0.0204427	-14.6455	14.6864	1
PT_Hindbrain.development	PT_Glial.cell.differentiation	-0.036603	-19.3044	19.2312	1
PT_Kidney.genes.all	PT_Glial.cell.differentiation	-0.0944628	-15.703	15.5141	1
PT_Liver.development	PT_Glial.cell.differentiation	0.17801	-21.3162	21.6722	1
PT_Mammary.gland.development	PT_Glial.cell.differentiation	0.120402	-20.8719	21.1127	1
PT_Muscle.cell.development	PT_Glial.cell.differentiation	-0.0324444	-19.0864	19.0215	1
PT_Pancreas.development	PT_Glial.cell.differentiation	-0.0532366	-24.6454	24.539	1
PT_PG_ESC_genes	PT_Glial.cell.differentiation	-0.587524	-15.2136	14.0385	1
PT_Reproductive.system.development	PT_Glial.cell.differentiation	0.000841291	-15.5336	15.5353	1
PT_Respiratory.system.development	PT_Glial.cell.differentiation	-0.0395913	-17.3586	17.2795	1
PT_Skeletal.system.development	PT_Glial.cell.differentiation	-0.0995604	-15.088	14.8889	1
PT_stem.cell.population.maintenance	PT_Glial.cell.differentiation	0.332124	-18.7915	19.4558	1
PT_Urogenital.system.development	PT_Glial.cell.differentiation	-0.028576	-16.2566	16.1995	1
TT_All_genes	PT_Glial.cell.differentiation	0.324758	-12.2064	12.856	1
TT_Blood.vessel.development	PT_Glial.cell.differentiation	0.185081	-14.2826	14.6527	1
TT_Digestive.tract.development	PT_Glial.cell.differentiation	0.258279	-21.3713	21.8879	1
TT_Epidermis.development	PT_Glial.cell.differentiation	0.0950491	-16.9309	17.121	1
TT_Eye.development	PT_Glial.cell.differentiation	0.128873	-15.7344	15.9921	1
TT_Forebrain.development	PT_Glial.cell.differentiation	0.228281	-15.6892	16.1457	1
TT_Glial.cell.differentiation	PT_Glial.cell.differentiation	0.232629	-17.3999	17.8652	1
TT_Heart.development	PT_Glial.cell.differentiation	0.27093	-14.3914	14.9332	1
TT_Hindbrain.development	PT_Glial.cell.differentiation	0.13241	-18.9562	19.221	1
TT_Kidney.genes.all	PT_Glial.cell.differentiation	0.133947	-15.4746	15.7425	1
TT_Liver.development	PT_Glial.cell.differentiation	0.306291	-21.1218	21.7344	1
TT_Mammary.gland.development	PT_Glial.cell.differentiation	0.277017	-20.5988	21.1529	1
TT_Muscle.cell.development	PT_Glial.cell.differentiation	0.135363	-19.2448	19.5155	1
TT_Pancreas.development	PT_Glial.cell.differentiation	0.189771	-24.6584	25.038	1
TT_PG_ESC_genes	PT_Glial.cell.differentiation	-0.484985	-15.1658	14.1959	1
TT_Reproductive.system.development	PT_Glial.cell.differentiation	0.240677	-15.323	15.8043	1
TT_Respiratory.system.development	PT_Glial.cell.differentiation	0.144692	-17.156	17.4454	1
TT_Skeletal.system.development	PT_Glial.cell.differentiation	0.0343076	-14.9444	15.013	1
TT_stem.cell.population.maintenance	PT_Glial.cell.differentiation	0.484874	-18.6742	19.6439	1
TT_Urogenital.system.development	PT_Glial.cell.differentiation	0.162075	-16.0121	16.3363	1
PT_Hindbrain.development	PT_Heart.development	-0.0570457	-16.6532	16.5391	1
PT_Kidney.genes.all	PT_Heart.development	-0.114905	-12.2727	12.0429	1
PT_Liver.development	PT_Heart.development	0.157568	-18.9784	19.2935	1
PT_Mammary.gland.development	PT_Heart.development	0.0999596	-18.4705	18.6704	1
PT_Muscle.cell.development	PT_Heart.development	-0.0528871	-16.4003	16.2945	1
PT_Pancreas.development	PT_Heart.development	-0.0736793	-22.6338	22.4865	1
PT_PG_ESC_genes	PT_Heart.development	-0.607967	-11.4756	10.2597	1
PT_Reproductive.system.development	PT_Heart.development	-0.0196014	-12.0821	12.0429	1
PT_Respiratory.system.development	PT_Heart.development	-0.060034	-14.3476	14.2275	1
PT_Skeletal.system.development	PT_Heart.development	-0.120003	-11.4706	11.2306	1
PT_stem.cell.population.maintenance	PT_Heart.development	0.311682	-16.1169	16.7403	1
PT_Urogenital.system.development	PT_Heart.development	-0.0490187	-12.9925	12.8945	1
TT_All_genes	PT_Heart.development	0.304315	-7.5197	8.12833	1
TT_Blood.vessel.development	PT_Heart.development	0.164639	-10.4889	10.8182	1
TT_Digestive.tract.development	PT_Heart.development	0.237836	-19.0501	19.5258	1
TT_Epidermis.development	PT_Heart.development	0.0746064	-13.8562	14.0054	1
TT_Eye.development	PT_Heart.development	0.10843	-12.3746	12.5915	1
TT_Forebrain.development	PT_Heart.development	0.207838	-12.344	12.7597	1
TT_Glial.cell.differentiation	PT_Heart.development	0.212187	-14.4538	14.8782	1
TT_Heart.development	PT_Heart.development	0.250487	-10.6659	11.1668	1
TT_Hindbrain.development	PT_Heart.development	0.111967	-16.2758	16.4997	1
TT_Kidney.genes.all	PT_Heart.development	0.113505	-12.0443	12.2713	1
TT_Liver.development	PT_Heart.development	0.285849	-18.7758	19.3475	1
TT_Mammary.gland.development	PT_Heart.development	0.256574	-18.1821	18.6952	1
TT_Muscle.cell.development	PT_Heart.development	0.11492	-16.6116	16.8414	1
TT_Pancreas.development	PT_Heart.development	0.169328	-22.6696	23.0083	1
TT_PG_ESC_genes	PT_Heart.development	-0.505428	-11.4467	10.4359	1
TT_Reproductive.system.development	PT_Heart.development	0.220234	-11.8798	12.3203	1
TT_Respiratory.system.development	PT_Heart.development	0.124249	-14.1411	14.3896	1
TT_Skeletal.system.development	PT_Heart.development	0.0138649	-11.324	11.3517	1
TT_stem.cell.population.maintenance	PT_Heart.development	0.464432	-16.0054	16.9342	1
TT_Urogenital.system.development	PT_Heart.development	0.141632	-12.7343	13.0175	1
PT_Kidney.genes.all	PT_Hindbrain.development	-0.0578598	-17.4925	17.3768	1
PT_Liver.development	PT_Hindbrain.development	0.214613	-22.6402	23.0694	1
PT_Mammary.gland.development	PT_Hindbrain.development	0.157005	-22.2264	22.5404	1
PT_Muscle.cell.development	PT_Hindbrain.development	0.00415862	-20.5723	20.5807	1
PT_Pancreas.development	PT_Hindbrain.development	-0.0166336	-25.8065	25.7732	1
PT_PG_ESC_genes	PT_Hindbrain.development	-0.550921	-17.1118	16.0099	1
PT_Reproductive.system.development	PT_Hindbrain.development	0.0374443	-17.3309	17.4058	1
PT_Respiratory.system.development	PT_Hindbrain.development	-0.00298824	-18.9843	18.9783	1
PT_Skeletal.system.development	PT_Hindbrain.development	-0.0629574	-16.9447	16.8188	1
PT_stem.cell.population.maintenance	PT_Hindbrain.development	0.368727	-20.2723	21.0098	1
PT_Urogenital.system.development	PT_Hindbrain.development	0.00802707	-17.9834	17.9994	1
TT_All_genes	PT_Hindbrain.development	0.361361	-14.3822	15.1049	1
TT_Blood.vessel.development	PT_Hindbrain.development	0.221684	-16.1994	16.6428	1
TT_Digestive.tract.development	PT_Hindbrain.development	0.294882	-22.6873	23.2771	1
TT_Epidermis.development	PT_Hindbrain.development	0.131652	-18.5826	18.8459	1
TT_Eye.development	PT_Hindbrain.development	0.165476	-17.4976	17.8285	1
TT_Forebrain.development	PT_Hindbrain.development	0.264884	-17.4469	17.9766	1
TT_Glial.cell.differentiation	PT_Hindbrain.development	0.269232	-18.9985	19.537	1
TT_Heart.development	PT_Hindbrain.development	0.307533	-16.2853	16.9004	1
TT_Hindbrain.development	PT_Hindbrain.development	0.169013	-20.4396	20.7776	1
TT_Kidney.genes.all	PT_Hindbrain.development	0.17055	-17.2641	17.6052	1
TT_Liver.development	PT_Hindbrain.development	0.342894	-22.4497	23.1355	1
TT_Mammary.gland.development	PT_Hindbrain.development	0.31362	-21.9606	22.5878	1
TT_Muscle.cell.development	PT_Hindbrain.development	0.171966	-20.707	21.051	1
TT_Pancreas.development	PT_Hindbrain.development	0.226374	-25.8077	26.2605	1
TT_PG_ESC_genes	PT_Hindbrain.development	-0.448382	-17.0577	16.1609	1
TT_Reproductive.system.development	PT_Hindbrain.development	0.27728	-17.1172	17.6718	1
TT_Respiratory.system.development	PT_Hindbrain.development	0.181295	-18.7833	19.1459	1
TT_Skeletal.system.development	PT_Hindbrain.development	0.0709107	-16.8022	16.944	1
TT_stem.cell.population.maintenance	PT_Hindbrain.development	0.521477	-20.1524	21.1954	1
TT_Urogenital.system.development	PT_Hindbrain.development	0.198678	-17.7441	18.1415	1
PT_Liver.development	PT_Kidney.genes.all	0.272473	-19.5951	20.1401	1
PT_Mammary.gland.development	PT_Kidney.genes.all	0.214865	-19.1086	19.5383	1
PT_Muscle.cell.development	PT_Kidney.genes.all	0.0620184	-17.136	17.2601	1
PT_Pancreas.development	PT_Kidney.genes.all	0.0412262	-23.1428	23.2252	1
PT_PG_ESC_genes	PT_Kidney.genes.all	-0.493062	-12.6026	11.6165	1
PT_Reproductive.system.development	PT_Kidney.genes.all	0.0953041	-13.0971	13.2877	1
PT_Respiratory.system.development	PT_Kidney.genes.all	0.0548715	-15.1986	15.3084	1
PT_Skeletal.system.development	PT_Kidney.genes.all	-0.0050976	-12.55	12.5398	1
PT_stem.cell.population.maintenance	PT_Kidney.genes.all	0.426587	-16.8487	17.7018	1
PT_Urogenital.system.development	PT_Kidney.genes.all	0.0658868	-13.9366	14.0684	1
TT_All_genes	PT_Kidney.genes.all	0.41922	-9.0545	9.89294	1
TT_Blood.vessel.development	PT_Kidney.genes.all	0.279544	-11.6382	12.1973	1
TT_Digestive.tract.development	PT_Kidney.genes.all	0.352742	-19.6613	20.3668	1
TT_Epidermis.development	PT_Kidney.genes.all	0.189512	-14.7304	15.1094	1
TT_Eye.development	PT_Kidney.genes.all	0.223336	-13.3547	13.8014	1
TT_Forebrain.development	PT_Kidney.genes.all	0.322744	-13.3186	13.9641	1
TT_Glial.cell.differentiation	PT_Kidney.genes.all	0.327092	-15.2815	15.9356	1
TT_Heart.development	PT_Kidney.genes.all	0.365393	-11.7879	12.5187	1
TT_Hindbrain.development	PT_Kidney.genes.all	0.226873	-17.0096	17.4633	1
TT_Kidney.genes.all	PT_Kidney.genes.all	0.22841	-13.0512	13.508	1
TT_Liver.development	PT_Kidney.genes.all	0.400754	-19.3953	20.1968	1
TT_Mammary.gland.development	PT_Kidney.genes.all	0.37148	-18.8254	19.5684	1
TT_Muscle.cell.development	PT_Kidney.genes.all	0.229826	-17.329	17.7886	1
TT_Pancreas.development	PT_Kidney.genes.all	0.284233	-23.1711	23.7396	1
TT_PG_ESC_genes	PT_Kidney.genes.all	-0.390522	-12.5662	11.7852	1
TT_Reproductive.system.development	PT_Kidney.genes.all	0.335139	-12.8916	13.5619	1
TT_Respiratory.system.development	PT_Kidney.genes.all	0.239154	-14.9936	15.4719	1
TT_Skeletal.system.development	PT_Kidney.genes.all	0.12877	-12.4045	12.662	1
TT_stem.cell.population.maintenance	PT_Kidney.genes.all	0.579337	-16.7351	17.8938	1
TT_Urogenital.system.development	PT_Kidney.genes.all	0.256538	-13.6835	14.1966	1
PT_Mammary.gland.development	PT_Liver.development	-0.0576081	-24.3839	24.2687	1
PT_Muscle.cell.development	PT_Liver.development	-0.210455	-22.8853	22.4644	1
PT_Pancreas.development	PT_Liver.development	-0.231247	-27.7244	27.2619	1
PT_PG_ESC_genes	PT_Liver.development	-0.765535	-19.8709	18.3399	1
PT_Reproductive.system.development	PT_Liver.development	-0.177169	-19.9866	19.6323	1
PT_Respiratory.system.development	PT_Liver.development	-0.217602	-21.4554	21.0202	1
PT_Skeletal.system.development	PT_Liver.development	-0.277571	-19.6618	19.1066	1
PT_stem.cell.population.maintenance	PT_Liver.development	0.154114	-22.5793	22.8875	1
PT_Urogenital.system.development	PT_Liver.development	-0.206586	-20.5645	20.1513	1
TT_All_genes	PT_Liver.development	0.146747	-17.4068	17.7003	1
TT_Blood.vessel.development	PT_Liver.development	0.00707091	-18.9773	18.9915	1
TT_Digestive.tract.development	PT_Liver.development	0.0802688	-24.7981	24.9587	1
TT_Epidermis.development	PT_Liver.development	-0.0829612	-21.0824	20.9165	1
TT_Eye.development	PT_Liver.development	-0.0491374	-20.1175	20.0192	1
TT_Forebrain.development	PT_Liver.development	0.0502705	-20.0609	20.1615	1
TT_Glial.cell.differentiation	PT_Liver.development	0.054619	-21.4396	21.5488	1
TT_Heart.development	PT_Liver.development	0.0929194	-19.0402	19.2261	1
TT_Hindbrain.development	PT_Liver.development	-0.0456006	-22.7495	22.6583	1
TT_Kidney.genes.all	PT_Liver.development	-0.0440629	-19.9117	19.8235	1
TT_Liver.development	PT_Liver.development	0.128281	-24.5751	24.8317	1
TT_Mammary.gland.development	PT_Liver.development	0.0990067	-24.1269	24.3249	1
TT_Muscle.cell.development	PT_Liver.development	-0.0426476	-22.9923	22.907	1
TT_Pancreas.development	PT_Liver.development	0.0117602	-27.7106	27.7341	1
TT_PG_ESC_genes	PT_Liver.development	-0.662996	-19.8104	18.4844	1
TT_Reproductive.system.development	PT_Liver.development	0.0626663	-19.7697	19.895	1
TT_Respiratory.system.development	PT_Liver.development	-0.0333187	-21.2562	21.1896	1
TT_Skeletal.system.development	PT_Liver.development	-0.143703	-19.5204	19.233	1
TT_stem.cell.population.maintenance	PT_Liver.development	0.306864	-22.4564	23.0701	1
TT_Urogenital.system.development	PT_Liver.development	-0.0159354	-20.3309	20.2991	1
PT_Muscle.cell.development	PT_Mammary.gland.development	-0.152847	-22.3524	22.0467	1
PT_Pancreas.development	PT_Mammary.gland.development	-0.173639	-27.2762	26.9289	1
PT_PG_ESC_genes	PT_Mammary.gland.development	-0.707927	-19.2468	17.831	1
PT_Reproductive.system.development	PT_Mammary.gland.development	-0.119561	-19.3832	19.1441	1
PT_Respiratory.system.development	PT_Mammary.gland.development	-0.159994	-20.8897	20.5697	1
PT_Skeletal.system.development	PT_Mammary.gland.development	-0.219963	-19.0461	18.6061	1
PT_stem.cell.population.maintenance	PT_Mammary.gland.development	0.211722	-22.0477	22.4712	1
PT_Urogenital.system.development	PT_Mammary.gland.development	-0.148978	-19.9762	19.6783	1
TT_All_genes	PT_Mammary.gland.development	0.204355	-16.7308	17.1395	1
TT_Blood.vessel.development	PT_Mammary.gland.development	0.064679	-18.3495	18.4789	1
TT_Digestive.tract.development	PT_Mammary.gland.development	0.137877	-24.3082	24.5839	1
TT_Epidermis.development	PT_Mammary.gland.development	-0.0253531	-20.5108	20.46	1
TT_Eye.development	PT_Mammary.gland.development	0.00847061	-19.5213	19.5383	1
TT_Forebrain.development	PT_Mammary.gland.development	0.107879	-19.466	19.6817	1
TT_Glial.cell.differentiation	PT_Mammary.gland.development	0.112227	-20.8801	21.1045	1
TT_Heart.development	PT_Mammary.gland.development	0.150528	-18.417	18.718	1
TT_Hindbrain.development	PT_Mammary.gland.development	0.0120075	-22.2173	22.2414	1
TT_Kidney.genes.all	PT_Mammary.gland.development	0.0135452	-19.3099	19.337	1
TT_Liver.development	PT_Mammary.gland.development	0.185889	-24.082	24.4538	1
TT_Mammary.gland.development	PT_Mammary.gland.development	0.156615	-23.6251	23.9383	1
TT_Muscle.cell.development	PT_Mammary.gland.development	0.0149605	-22.4653	22.4952	1
TT_Pancreas.development	PT_Mammary.gland.development	0.0693683	-27.2657	27.4044	1
TT_PG_ESC_genes	PT_Mammary.gland.development	-0.605388	-19.1876	17.9768	1
TT_Reproductive.system.development	PT_Mammary.gland.development	0.120274	-19.1669	19.4075	1
TT_Respiratory.system.development	PT_Mammary.gland.development	0.0242894	-20.6901	20.7387	1
TT_Skeletal.system.development	PT_Mammary.gland.development	-0.0860946	-18.9045	18.7323	1
TT_stem.cell.population.maintenance	PT_Mammary.gland.development	0.364472	-21.9254	22.6544	1
TT_Urogenital.system.development	PT_Mammary.gland.development	0.0416727	-19.7415	19.8248	1
PT_Pancreas.development	PT_Muscle.cell.development	-0.0207922	-25.6513	25.6097	1
PT_PG_ESC_genes	PT_Muscle.cell.development	-0.55508	-16.8666	15.7565	1
PT_Reproductive.system.development	PT_Muscle.cell.development	0.0332857	-17.0975	17.1641	1
PT_Respiratory.system.development	PT_Muscle.cell.development	-0.00714685	-18.7713	18.757	1
PT_Skeletal.system.development	PT_Muscle.cell.development	-0.067116	-16.7044	16.5701	1
PT_stem.cell.population.maintenance	PT_Muscle.cell.development	0.364569	-20.077	20.8062	1
PT_Urogenital.system.development	PT_Muscle.cell.development	0.00386846	-17.7583	17.7661	1
TT_All_genes	PT_Muscle.cell.development	0.357202	-14.1057	14.8201	1
TT_Blood.vessel.development	PT_Muscle.cell.development	0.217526	-15.9522	16.3872	1
TT_Digestive.tract.development	PT_Muscle.cell.development	0.290724	-22.5125	23.0939	1
TT_Epidermis.development	PT_Muscle.cell.development	0.127494	-18.3665	18.6215	1
TT_Eye.development	PT_Muscle.cell.development	0.161317	-17.2682	17.5908	1
TT_Forebrain.development	PT_Muscle.cell.development	0.260725	-17.2182	17.7396	1
TT_Glial.cell.differentiation	PT_Muscle.cell.development	0.265074	-18.7889	19.319	1
TT_Heart.development	PT_Muscle.cell.development	0.303374	-16.0407	16.6474	1
TT_Hindbrain.development	PT_Muscle.cell.development	0.164854	-20.244	20.5737	1
TT_Kidney.genes.all	PT_Muscle.cell.development	0.166392	-17.0316	17.3644	1
TT_Liver.development	PT_Muscle.cell.development	0.338736	-22.2734	22.9509	1
TT_Mammary.gland.development	PT_Muscle.cell.development	0.309461	-21.78	22.399	1
TT_Muscle.cell.development	PT_Muscle.cell.development	0.167807	-20.514	20.8496	1
TT_Pancreas.development	PT_Muscle.cell.development	0.222215	-25.654	26.0985	1
TT_PG_ESC_genes	PT_Muscle.cell.development	-0.452541	-16.8133	15.9082	1
TT_Reproductive.system.development	PT_Muscle.cell.development	0.273121	-16.8842	17.4304	1
TT_Respiratory.system.development	PT_Muscle.cell.development	0.177136	-18.5702	18.9244	1
TT_Skeletal.system.development	PT_Muscle.cell.development	0.066752	-16.5618	16.6953	1
TT_stem.cell.population.maintenance	PT_Muscle.cell.development	0.517319	-19.9574	20.9921	1
TT_Urogenital.system.development	PT_Muscle.cell.development	0.194519	-17.5185	17.9075	1
PT_PG_ESC_genes	PT_Pancreas.development	-0.534288	-23.0685	21.9999	1
PT_Reproductive.system.development	PT_Pancreas.development	0.0540779	-23.0801	23.1882	1
PT_Respiratory.system.development	PT_Pancreas.development	0.0136454	-24.3548	24.3821	1
PT_Skeletal.system.development	PT_Pancreas.development	-0.0463238	-22.8174	22.7248	1
PT_stem.cell.population.maintenance	PT_Pancreas.development	0.385361	-25.297	26.0677	1
PT_Urogenital.system.development	PT_Pancreas.development	0.0246607	-23.5809	23.6302	1
TT_All_genes	PT_Pancreas.development	0.377994	-20.8564	21.6124	1
TT_Blood.vessel.development	PT_Pancreas.development	0.238318	-22.1934	22.6701	1
TT_Digestive.tract.development	PT_Pancreas.development	0.311516	-27.2876	27.9106	1
TT_Epidermis.development	PT_Pancreas.development	0.148286	-24.0127	24.3093	1
TT_Eye.development	PT_Pancreas.development	0.18211	-23.1741	23.5383	1
TT_Forebrain.development	PT_Pancreas.development	0.281517	-23.1116	23.6746	1
TT_Glial.cell.differentiation	PT_Pancreas.development	0.285866	-24.3063	24.8781	1
TT_Heart.development	PT_Pancreas.development	0.324166	-22.2336	22.8819	1
TT_Hindbrain.development	PT_Pancreas.development	0.185646	-25.4706	25.8419	1
TT_Kidney.genes.all	PT_Pancreas.development	0.187184	-22.9968	23.3712	1
TT_Liver.development	PT_Pancreas.development	0.359528	-27.0819	27.801	1
TT_Mammary.gland.development	PT_Pancreas.development	0.330254	-26.6822	27.3427	1
TT_Muscle.cell.development	PT_Pancreas.development	0.188599	-25.6854	26.0626	1
TT_Pancreas.development	PT_Pancreas.development	0.243007	-29.9448	30.4308	1
TT_PG_ESC_genes	PT_Pancreas.development	-0.431749	-23.0016	22.1381	1
TT_Reproductive.system.development	PT_Pancreas.development	0.293913	-22.8599	23.4477	1
TT_Respiratory.system.development	PT_Pancreas.development	0.197928	-24.1575	24.5533	1
TT_Skeletal.system.development	PT_Pancreas.development	0.0875443	-22.6772	22.8523	1
TT_stem.cell.population.maintenance	PT_Pancreas.development	0.538111	-25.1707	26.2469	1
TT_Urogenital.system.development	PT_Pancreas.development	0.215312	-23.3532	23.7838	1
PT_Reproductive.system.development	PT_PG_ESC_genes	0.588366	-11.4255	12.6023	1
PT_Respiratory.system.development	PT_PG_ESC_genes	0.547933	-13.6986	14.7945	1
PT_Skeletal.system.development	PT_PG_ESC_genes	0.487964	-10.8111	11.787	1
PT_stem.cell.population.maintenance	PT_PG_ESC_genes	0.919649	-15.4733	17.3126	1
PT_Urogenital.system.development	PT_PG_ESC_genes	0.558948	-12.3393	13.4572	1
TT_All_genes	PT_PG_ESC_genes	0.912282	-6.83664	8.6612	1
TT_Blood.vessel.development	PT_PG_ESC_genes	0.772606	-9.82588	11.3711	1
TT_Digestive.tract.development	PT_PG_ESC_genes	0.845803	-18.4118	20.1034	1
TT_Epidermis.development	PT_PG_ESC_genes	0.682573	-13.2062	14.5713	1
TT_Eye.development	PT_PG_ESC_genes	0.716397	-11.7197	13.1525	1
TT_Forebrain.development	PT_PG_ESC_genes	0.815805	-11.6894	13.321	1
TT_Glial.cell.differentiation	PT_PG_ESC_genes	0.820154	-13.8059	15.4462	1
TT_Heart.development	PT_PG_ESC_genes	0.858454	-10.0042	11.7211	1
TT_Hindbrain.development	PT_PG_ESC_genes	0.719934	-15.6321	17.072	1
TT_Kidney.genes.all	PT_PG_ESC_genes	0.721472	-11.3881	12.831	1
TT_Liver.development	PT_PG_ESC_genes	0.893816	-18.1371	19.9248	1
TT_Mammary.gland.development	PT_PG_ESC_genes	0.864541	-17.5424	19.2715	1
TT_Muscle.cell.development	PT_PG_ESC_genes	0.722887	-15.9686	17.4144	1
TT_Pancreas.development	PT_PG_ESC_genes	0.777295	-22.0361	23.5906	1
TT_PG_ESC_genes	PT_PG_ESC_genes	0.102539	-10.7852	10.9903	1
TT_Reproductive.system.development	PT_PG_ESC_genes	0.828201	-11.2234	12.8799	1
TT_Respiratory.system.development	PT_PG_ESC_genes	0.732216	-13.4921	14.9565	1
TT_Skeletal.system.development	PT_PG_ESC_genes	0.621832	-10.6643	11.908	1
TT_stem.cell.population.maintenance	PT_PG_ESC_genes	1.0724	-15.3619	17.5067	1
TT_Urogenital.system.development	PT_PG_ESC_genes	0.749599	-12.0808	13.58	1
PT_Respiratory.system.development	PT_Reproductive.system.development	-0.0404326	-15.2181	15.1372	1
PT_Skeletal.system.development	PT_Reproductive.system.development	-0.100402	-12.5529	12.3521	1
PT_stem.cell.population.maintenance	PT_Reproductive.system.development	0.331283	-16.877	17.5396	1
PT_Urogenital.system.development	PT_Reproductive.system.development	-0.0294173	-13.9493	13.8904	1
TT_All_genes	PT_Reproductive.system.development	0.323916	-9.02719	9.67502	1
TT_Blood.vessel.development	PT_Reproductive.system.development	0.18424	-11.6363	12.0048	1
TT_Digestive.tract.development	PT_Reproductive.system.development	0.257438	-19.6988	20.2137	1
TT_Epidermis.development	PT_Reproductive.system.development	0.0942079	-14.7481	14.9365	1
TT_Eye.development	PT_Reproductive.system.development	0.128032	-13.3647	13.6208	1
TT_Forebrain.development	PT_Reproductive.system.development	0.227439	-13.329	13.7839	1
TT_Glial.cell.differentiation	PT_Reproductive.system.development	0.231788	-15.3026	15.7662	1
TT_Heart.development	PT_Reproductive.system.development	0.270088	-11.7879	12.3281	1
TT_Hindbrain.development	PT_Reproductive.system.development	0.131568	-17.0378	17.3009	1
TT_Kidney.genes.all	PT_Reproductive.system.development	0.133106	-13.0593	13.3255	1
TT_Liver.development	PT_Reproductive.system.development	0.30545	-19.4322	20.0431	1
TT_Mammary.gland.development	PT_Reproductive.system.development	0.276176	-18.8605	19.4129	1
TT_Muscle.cell.development	PT_Reproductive.system.development	0.134521	-17.3584	17.6275	1
TT_Pancreas.development	PT_Reproductive.system.development	0.188929	-23.2172	23.595	1
TT_PG_ESC_genes	PT_Reproductive.system.development	-0.485827	-12.5664	11.5947	1
TT_Reproductive.system.development	PT_Reproductive.system.development	0.239835	-12.8994	13.3791	1
TT_Respiratory.system.development	PT_Reproductive.system.development	0.14385	-15.0129	15.3006	1
TT_Skeletal.system.development	PT_Reproductive.system.development	0.0334663	-12.4074	12.4743	1
TT_stem.cell.population.maintenance	PT_Reproductive.system.development	0.484033	-16.7636	17.7317	1
TT_Urogenital.system.development	PT_Reproductive.system.development	0.161234	-13.6958	14.0182	1
PT_Skeletal.system.development	PT_Respiratory.system.development	-0.0599691	-14.6783	14.5584	1
PT_stem.cell.population.maintenance	PT_Respiratory.system.development	0.371715	-18.4633	19.2067	1
PT_Urogenital.system.development	PT_Respiratory.system.development	0.0110153	-15.8759	15.8979	1
TT_All_genes	PT_Respiratory.system.development	0.364349	-11.7218	12.4504	1
TT_Blood.vessel.development	PT_Respiratory.system.development	0.224672	-13.8592	14.3086	1
TT_Digestive.tract.development	PT_Respiratory.system.development	0.29787	-21.077	21.6727	1
TT_Epidermis.development	PT_Respiratory.system.development	0.13464	-16.5664	16.8357	1
TT_Eye.development	PT_Respiratory.system.development	0.168464	-15.3456	15.6825	1
TT_Forebrain.development	PT_Respiratory.system.development	0.267872	-15.3016	15.8373	1
TT_Glial.cell.differentiation	PT_Respiratory.system.development	0.272221	-17.0468	17.5913	1
TT_Heart.development	PT_Respiratory.system.development	0.310521	-13.9732	14.5943	1
TT_Hindbrain.development	PT_Respiratory.system.development	0.172001	-18.6274	18.9714	1
TT_Kidney.genes.all	PT_Respiratory.system.development	0.173539	-15.08	15.4271	1
TT_Liver.development	PT_Respiratory.system.development	0.345883	-20.825	21.5168	1
TT_Mammary.gland.development	PT_Respiratory.system.development	0.316608	-20.2951	20.9283	1
TT_Muscle.cell.development	PT_Respiratory.system.development	0.174954	-18.9205	19.2704	1
TT_Pancreas.development	PT_Respiratory.system.development	0.229362	-24.3974	24.8561	1
TT_PG_ESC_genes	PT_Respiratory.system.development	-0.445394	-14.7482	13.8574	1
TT_Reproductive.system.development	PT_Respiratory.system.development	0.280268	-14.9273	15.4878	1
TT_Respiratory.system.development	PT_Respiratory.system.development	0.184283	-16.7968	17.1654	1
TT_Skeletal.system.development	PT_Respiratory.system.development	0.0738989	-14.5345	14.6823	1
TT_stem.cell.population.maintenance	PT_Respiratory.system.development	0.524466	-18.3465	19.3954	1
TT_Urogenital.system.development	PT_Respiratory.system.development	0.201666	-15.6302	16.0335	1
PT_stem.cell.population.maintenance	PT_Skeletal.system.development	0.431685	-16.2854	17.1487	1
PT_Urogenital.system.development	PT_Skeletal.system.development	0.0709844	-13.2368	13.3787	1
TT_All_genes	PT_Skeletal.system.development	0.424318	-7.9886	8.83724	1
TT_Blood.vessel.development	PT_Skeletal.system.development	0.284642	-10.8086	11.3779	1
TT_Digestive.tract.development	PT_Skeletal.system.development	0.35784	-19.1764	19.8921	1
TT_Epidermis.development	PT_Skeletal.system.development	0.19461	-14.0752	14.4645	1
TT_Eye.development	PT_Skeletal.system.development	0.228433	-12.6319	13.0888	1
TT_Forebrain.development	PT_Skeletal.system.development	0.327841	-12.5993	13.255	1
TT_Glial.cell.differentiation	PT_Skeletal.system.development	0.33219	-14.6562	15.3206	1
TT_Heart.development	PT_Skeletal.system.development	0.37049	-10.9754	11.7164	1
TT_Hindbrain.development	PT_Skeletal.system.development	0.23197	-16.445	16.9089	1
TT_Kidney.genes.all	PT_Skeletal.system.development	0.233508	-12.3113	12.7784	1
TT_Liver.development	PT_Skeletal.system.development	0.405852	-18.905	19.7167	1
TT_Mammary.gland.development	PT_Skeletal.system.development	0.376577	-18.3196	19.0727	1
TT_Muscle.cell.development	PT_Skeletal.system.development	0.234923	-16.775	17.2449	1
TT_Pancreas.development	PT_Skeletal.system.development	0.289331	-22.758	23.3367	1
TT_PG_ESC_genes	PT_Skeletal.system.development	-0.385425	-11.7553	10.9844	1
TT_Reproductive.system.development	PT_Skeletal.system.development	0.340237	-12.1487	12.8292	1
TT_Respiratory.system.development	PT_Skeletal.system.development	0.244252	-14.3524	14.8409	1
TT_Skeletal.system.development	PT_Skeletal.system.development	0.133868	-11.6181	11.8858	1
TT_stem.cell.population.maintenance	PT_Skeletal.system.development	0.584435	-16.1731	17.342	1
TT_Urogenital.system.development	PT_Skeletal.system.development	0.261635	-12.9804	13.5036	1
PT_Urogenital.system.development	PT_stem.cell.population.maintenance	-0.3607	-18.1977	17.4763	1
TT_All_genes	PT_stem.cell.population.maintenance	-0.0073666	-14.562	14.5473	1
TT_Blood.vessel.development	PT_stem.cell.population.maintenance	-0.147043	-16.3988	16.1047	1
TT_Digestive.tract.development	PT_stem.cell.population.maintenance	-0.0738451	-22.9353	22.7876	1
TT_Epidermis.development	PT_stem.cell.population.maintenance	-0.237075	-18.8029	18.3287	1
TT_Eye.development	PT_stem.cell.population.maintenance	-0.203251	-17.709	17.3025	1
TT_Forebrain.development	PT_stem.cell.population.maintenance	-0.103843	-17.6587	17.451	1
TT_Glial.cell.differentiation	PT_stem.cell.population.maintenance	-0.0994949	-19.2231	19.0241	1
TT_Heart.development	PT_stem.cell.population.maintenance	-0.0611945	-16.4865	16.3641	1
TT_Hindbrain.development	PT_stem.cell.population.maintenance	-0.199714	-20.6736	20.2742	1
TT_Kidney.genes.all	PT_stem.cell.population.maintenance	-0.198177	-17.4734	17.0771	1
TT_Liver.development	PT_stem.cell.population.maintenance	-0.0258328	-22.6967	22.6451	1
TT_Mammary.gland.development	PT_stem.cell.population.maintenance	-0.0551072	-22.2048	22.0946	1
TT_Muscle.cell.development	PT_stem.cell.population.maintenance	-0.196762	-20.9428	20.5493	1
TT_Pancreas.development	PT_stem.cell.population.maintenance	-0.142354	-26.07	25.7853	1
TT_PG_ESC_genes	PT_stem.cell.population.maintenance	-0.817109	-17.259	15.6248	1
TT_Reproductive.system.development	PT_stem.cell.population.maintenance	-0.0914477	-17.3261	17.1432	1
TT_Respiratory.system.development	PT_stem.cell.population.maintenance	-0.187433	-19.0056	18.6307	1
TT_Skeletal.system.development	PT_stem.cell.population.maintenance	-0.297817	-17.0062	16.4105	1
TT_stem.cell.population.maintenance	PT_stem.cell.population.maintenance	0.15275	-20.3869	20.6924	1
TT_Urogenital.system.development	PT_stem.cell.population.maintenance	-0.170049	-17.958	17.6179	1
TT_All_genes	PT_Urogenital.system.development	0.353334	-10.1097	10.8163	1
TT_Blood.vessel.development	PT_Urogenital.system.development	0.213657	-12.5047	12.932	1
TT_Digestive.tract.development	PT_Urogenital.system.development	0.286855	-20.214	20.7877	1
TT_Epidermis.development	PT_Urogenital.system.development	0.123625	-15.4432	15.6904	1
TT_Eye.development	PT_Urogenital.system.development	0.157449	-14.1284	14.4433	1
TT_Forebrain.development	PT_Urogenital.system.development	0.256857	-14.0892	14.6029	1
TT_Glial.cell.differentiation	PT_Urogenital.system.development	0.261205	-15.9669	16.4893	1
TT_Heart.development	PT_Urogenital.system.development	0.299506	-12.6398	13.2388	1
TT_Hindbrain.development	PT_Urogenital.system.development	0.160986	-17.6384	17.9604	1
TT_Kidney.genes.all	PT_Urogenital.system.development	0.162523	-13.84	14.165	1
TT_Liver.development	PT_Urogenital.system.development	0.334867	-19.9532	20.623	1
TT_Mammary.gland.development	PT_Urogenital.system.development	0.305593	-19.3983	20.0095	1
TT_Muscle.cell.development	PT_Urogenital.system.development	0.163939	-17.9478	18.2757	1
TT_Pancreas.development	PT_Urogenital.system.development	0.218347	-23.6538	24.0905	1
TT_PG_ESC_genes	PT_Urogenital.system.development	-0.456409	-13.4168	12.504	1
TT_Reproductive.system.development	PT_Urogenital.system.development	0.269253	-13.6832	14.2217	1
TT_Respiratory.system.development	PT_Urogenital.system.development	0.173268	-15.6937	16.0402	1
TT_Skeletal.system.development	PT_Urogenital.system.development	0.0628836	-13.2339	13.3597	1
TT_stem.cell.population.maintenance	PT_Urogenital.system.development	0.51345	-17.3615	18.3884	1
TT_Urogenital.system.development	PT_Urogenital.system.development	0.190651	-14.4397	14.821	1
TT_Blood.vessel.development	TT_All_genes	-0.139676	-7.58531	7.30596	1
TT_Digestive.tract.development	TT_All_genes	-0.0664785	-17.7855	17.6526	1
TT_Epidermis.development	TT_All_genes	-0.229708	-11.8919	11.4325	1
TT_Eye.development	TT_All_genes	-0.195885	-10.0836	9.69184	1
TT_Forebrain.development	TT_All_genes	-0.0964768	-10.0709	9.87799	1
TT_Glial.cell.differentiation	TT_All_genes	-0.0921283	-12.6233	12.4391	1
TT_Heart.development	TT_All_genes	-0.0538279	-7.87092	7.76326	1
TT_Hindbrain.development	TT_All_genes	-0.192348	-14.7009	14.3162	1
TT_Kidney.genes.all	TT_All_genes	-0.19081	-9.66453	9.28291	1
TT_Liver.development	TT_All_genes	-0.0184662	-17.4909	17.454	1
TT_Mammary.gland.development	TT_All_genes	-0.0477406	-16.8384	16.7429	1
TT_Muscle.cell.development	TT_All_genes	-0.189395	-15.0795	14.7007	1
TT_Pancreas.development	TT_All_genes	-0.134987	-21.6654	21.3954	1
TT_PG_ESC_genes	TT_All_genes	-0.809743	-8.66162	7.04214	1
TT_Reproductive.system.development	TT_All_genes	-0.084081	-9.48364	9.31548	1
TT_Respiratory.system.development	TT_All_genes	-0.180066	-12.2399	11.8798	1
TT_Skeletal.system.development	TT_All_genes	-0.29045	-8.68607	8.10517	1
TT_stem.cell.population.maintenance	TT_All_genes	0.160117	-14.4411	14.7613	1
TT_Urogenital.system.development	TT_All_genes	-0.162683	-10.5419	10.2166	1
TT_Digestive.tract.development	TT_Blood.vessel.development	0.0731979	-19.0644	19.2108	1
TT_Epidermis.development	TT_Blood.vessel.development	-0.0900321	-13.8119	13.6318	1
TT_Eye.development	TT_Blood.vessel.development	-0.0562083	-12.3057	12.1933	1
TT_Forebrain.development	TT_Blood.vessel.development	0.0431996	-12.2764	12.3628	1
TT_Glial.cell.differentiation	TT_Blood.vessel.development	0.0475481	-14.4201	14.5152	1
TT_Heart.development	TT_Blood.vessel.development	0.0858485	-10.5626	10.7343	1
TT_Hindbrain.development	TT_Blood.vessel.development	-0.0526715	-16.2632	16.1578	1
TT_Kidney.genes.all	TT_Blood.vessel.development	-0.0511338	-11.9689	11.8666	1
TT_Liver.development	TT_Blood.vessel.development	0.12121	-18.7883	19.0307	1
TT_Mammary.gland.development	TT_Blood.vessel.development	0.0919358	-18.1894	18.3733	1
TT_Muscle.cell.development	TT_Blood.vessel.development	-0.0497185	-16.6026	16.5032	1
TT_Pancreas.development	TT_Blood.vessel.development	0.00468934	-22.7074	22.7168	1
TT_PG_ESC_genes	TT_Blood.vessel.development	-0.670066	-11.3441	10.0039	1
TT_Reproductive.system.development	TT_Blood.vessel.development	0.0555954	-11.8033	11.9145	1
TT_Respiratory.system.development	TT_Blood.vessel.development	-0.0403896	-14.1018	14.021	1
TT_Skeletal.system.development	TT_Blood.vessel.development	-0.150774	-11.2309	10.9293	1
TT_stem.cell.population.maintenance	TT_Blood.vessel.development	0.299793	-15.9937	16.5933	1
TT_Urogenital.system.development	TT_Blood.vessel.development	-0.0230063	-12.6725	12.6265	1
TT_Epidermis.development	TT_Digestive.tract.development	-0.16323	-21.3012	20.9748	1
TT_Eye.development	TT_Digestive.tract.development	-0.129406	-20.3427	20.0839	1
TT_Forebrain.development	TT_Digestive.tract.development	-0.0299984	-20.2858	20.2258	1
TT_Glial.cell.differentiation	TT_Digestive.tract.development	-0.0256498	-21.6553	21.604	1
TT_Heart.development	TT_Digestive.tract.development	0.0126506	-19.2725	19.2978	1
TT_Hindbrain.development	TT_Digestive.tract.development	-0.125869	-22.958	22.7063	1
TT_Kidney.genes.all	TT_Digestive.tract.development	-0.124332	-20.1383	19.8897	1
TT_Liver.development	TT_Digestive.tract.development	0.0480123	-24.7733	24.8693	1
TT_Mammary.gland.development	TT_Digestive.tract.development	0.0187379	-24.3274	24.3649	1
TT_Muscle.cell.development	TT_Digestive.tract.development	-0.122916	-23.1994	22.9536	1
TT_Pancreas.development	TT_Digestive.tract.development	-0.0685086	-27.896	27.759	1
TT_PG_ESC_genes	TT_Digestive.tract.development	-0.743264	-20.0425	18.556	1
TT_Reproductive.system.development	TT_Digestive.tract.development	-0.0176026	-19.9966	19.9614	1
TT_Respiratory.system.development	TT_Digestive.tract.development	-0.113588	-21.4736	21.2464	1
TT_Skeletal.system.development	TT_Digestive.tract.development	-0.223972	-19.7508	19.3028	1
TT_stem.cell.population.maintenance	TT_Digestive.tract.development	0.226595	-22.6645	23.1177	1
TT_Urogenital.system.development	TT_Digestive.tract.development	-0.0962042	-20.5544	20.362	1
TT_Eye.development	TT_Epidermis.development	0.0338237	-15.1523	15.2199	1
TT_Forebrain.development	TT_Epidermis.development	0.133232	-15.1095	15.376	1
TT_Glial.cell.differentiation	TT_Epidermis.development	0.13758	-16.8883	17.1635	1
TT_Heart.development	TT_Epidermis.development	0.175881	-13.751	14.1028	1
TT_Hindbrain.development	TT_Epidermis.development	0.0373606	-18.4923	18.5671	1
TT_Kidney.genes.all	TT_Epidermis.development	0.0388983	-14.881	14.9588	1
TT_Liver.development	TT_Epidermis.development	0.211242	-20.7205	21.143	1
TT_Mammary.gland.development	TT_Epidermis.development	0.181968	-20.1841	20.548	1
TT_Muscle.cell.development	TT_Epidermis.development	0.0403136	-18.7896	18.8703	1
TT_Pancreas.development	TT_Epidermis.development	0.0947214	-24.3268	24.5162	1
TT_PG_ESC_genes	TT_Epidermis.development	-0.580034	-14.5265	13.3664	1
TT_Reproductive.system.development	TT_Epidermis.development	0.145627	-14.7273	15.0185	1
TT_Respiratory.system.development	TT_Epidermis.development	0.0496425	-16.6324	16.7317	1
TT_Skeletal.system.development	TT_Epidermis.development	-0.0607415	-14.3204	14.1989	1
TT_stem.cell.population.maintenance	TT_Epidermis.development	0.389825	-18.2125	18.9921	1
TT_Urogenital.system.development	TT_Epidermis.development	0.0670258	-15.4436	15.5777	1
TT_Forebrain.development	TT_Eye.development	0.0994079	-13.8326	14.0315	1
TT_Glial.cell.differentiation	TT_Eye.development	0.103756	-15.7595	15.967	1
TT_Heart.development	TT_Eye.development	0.142057	-12.3367	12.6208	1
TT_Hindbrain.development	TT_Eye.development	0.00353687	-17.4639	17.471	1
TT_Kidney.genes.all	TT_Eye.development	0.00507455	-13.573	13.5831	1
TT_Liver.development	TT_Eye.development	0.177419	-19.8201	20.1749	1
TT_Mammary.gland.development	TT_Eye.development	0.148144	-19.2564	19.5527	1
TT_Muscle.cell.development	TT_Eye.development	0.00648985	-17.7791	17.7921	1
TT_Pancreas.development	TT_Eye.development	0.0608977	-23.5647	23.6865	1
TT_PG_ESC_genes	TT_Eye.development	-0.613858	-13.1144	11.8867	1
TT_Reproductive.system.development	TT_Eye.development	0.111804	-13.4146	13.6382	1
TT_Respiratory.system.development	TT_Eye.development	0.0158187	-15.4778	15.5094	1
TT_Skeletal.system.development	TT_Eye.development	-0.0945652	-12.9436	12.7545	1
TT_stem.cell.population.maintenance	TT_Eye.development	0.356001	-17.1884	17.9004	1
TT_Urogenital.system.development	TT_Eye.development	0.0332021	-14.1914	14.2578	1
TT_Glial.cell.differentiation	TT_Forebrain.development	0.00434855	-15.9131	15.9218	1
TT_Heart.development	TT_Forebrain.development	0.042649	-12.5049	12.5902	1
TT_Hindbrain.development	TT_Forebrain.development	-0.095871	-17.6125	17.4208	1
TT_Kidney.genes.all	TT_Forebrain.development	-0.0943334	-13.7357	13.547	1
TT_Liver.development	TT_Forebrain.development	0.0780106	-19.9625	20.1185	1
TT_Mammary.gland.development	TT_Forebrain.development	0.0487363	-19.4002	19.4976	1
TT_Muscle.cell.development	TT_Forebrain.development	-0.0929181	-17.9269	17.7411	1
TT_Pancreas.development	TT_Forebrain.development	-0.0385102	-23.7006	23.6235	1
TT_PG_ESC_genes	TT_Forebrain.development	-0.713266	-13.2825	11.856	1
TT_Reproductive.system.development	TT_Forebrain.development	0.0123958	-13.5775	13.6023	1
TT_Respiratory.system.development	TT_Forebrain.development	-0.0835892	-15.6327	15.4655	1
TT_Skeletal.system.development	TT_Forebrain.development	-0.193973	-13.1099	12.722	1
TT_stem.cell.population.maintenance	TT_Forebrain.development	0.256593	-17.3369	17.85	1
TT_Urogenital.system.development	TT_Forebrain.development	-0.0662058	-14.3513	14.2189	1
TT_Heart.development	TT_Glial.cell.differentiation	0.0383004	-14.624	14.7006	1
TT_Hindbrain.development	TT_Glial.cell.differentiation	-0.10022	-19.1888	18.9884	1
TT_Kidney.genes.all	TT_Glial.cell.differentiation	-0.0986819	-15.7072	15.5099	1
TT_Liver.development	TT_Glial.cell.differentiation	0.0736621	-21.3544	21.5017	1
TT_Mammary.gland.development	TT_Glial.cell.differentiation	0.0443877	-20.8314	20.9202	1
TT_Muscle.cell.development	TT_Glial.cell.differentiation	-0.0972666	-19.4775	19.2829	1
TT_Pancreas.development	TT_Glial.cell.differentiation	-0.0428588	-24.8911	24.8054	1
TT_PG_ESC_genes	TT_Glial.cell.differentiation	-0.717615	-15.3985	13.9632	1
TT_Reproductive.system.development	TT_Glial.cell.differentiation	0.00804725	-15.5556	15.5717	1
TT_Respiratory.system.development	TT_Glial.cell.differentiation	-0.0879377	-17.3887	17.2128	1
TT_Skeletal.system.development	TT_Glial.cell.differentiation	-0.198322	-15.177	14.7804	1
TT_stem.cell.population.maintenance	TT_Glial.cell.differentiation	0.252245	-18.9068	19.4113	1
TT_Urogenital.system.development	TT_Glial.cell.differentiation	-0.0705544	-16.2447	16.1036	1
TT_Hindbrain.development	TT_Heart.development	-0.13852	-16.523	16.2459	1
TT_Kidney.genes.all	TT_Heart.development	-0.136982	-12.2903	12.0163	1
TT_Liver.development	TT_Heart.development	0.0353616	-19.0235	19.0942	1
TT_Mammary.gland.development	TT_Heart.development	0.00608729	-18.4297	18.4418	1
TT_Muscle.cell.development	TT_Heart.development	-0.135567	-16.8588	16.5877	1
TT_Pancreas.development	TT_Heart.development	-0.0811592	-22.9178	22.7554	1
TT_PG_ESC_genes	TT_Heart.development	-0.755915	-11.6923	10.1804	1
TT_Reproductive.system.development	TT_Heart.development	-0.0302532	-12.1258	12.0653	1
TT_Respiratory.system.development	TT_Heart.development	-0.126238	-14.3878	14.1353	1
TT_Skeletal.system.development	TT_Heart.development	-0.236622	-11.5697	11.0964	1
TT_stem.cell.population.maintenance	TT_Heart.development	0.213944	-16.2526	16.6805	1
TT_Urogenital.system.development	TT_Heart.development	-0.108855	-12.9805	12.7628	1
TT_Kidney.genes.all	TT_Hindbrain.development	0.00153767	-17.2349	17.238	1
TT_Liver.development	TT_Hindbrain.development	0.173882	-22.4675	22.8152	1
TT_Mammary.gland.development	TT_Hindbrain.development	0.144607	-21.9748	22.264	1
TT_Muscle.cell.development	TT_Hindbrain.development	0.00295298	-20.7108	20.7167	1
TT_Pancreas.development	TT_Hindbrain.development	0.0573608	-25.8444	25.9591	1
TT_PG_ESC_genes	TT_Hindbrain.development	-0.617395	-17.0185	15.7837	1
TT_Reproductive.system.development	TT_Hindbrain.development	0.108267	-17.0875	17.3041	1
TT_Respiratory.system.development	TT_Hindbrain.development	0.0122819	-18.7703	18.7948	1
TT_Skeletal.system.development	TT_Hindbrain.development	-0.0981021	-16.7663	16.5701	1
TT_stem.cell.population.maintenance	TT_Hindbrain.development	0.352465	-20.1546	20.8595	1
TT_Urogenital.system.development	TT_Hindbrain.development	0.0296652	-17.7206	17.7799	1
TT_Liver.development	TT_Kidney.genes.all	0.172344	-19.6237	19.9684	1
TT_Mammary.gland.development	TT_Kidney.genes.all	0.14307	-19.0538	19.34	1
TT_Muscle.cell.development	TT_Kidney.genes.all	0.00141531	-17.5574	17.5602	1
TT_Pancreas.development	TT_Kidney.genes.all	0.0558231	-23.3995	23.5112	1
TT_PG_ESC_genes	TT_Kidney.genes.all	-0.618933	-12.7947	11.5568	1
TT_Reproductive.system.development	TT_Kidney.genes.all	0.106729	-13.1201	13.3335	1
TT_Respiratory.system.development	TT_Kidney.genes.all	0.0107442	-15.222	15.2435	1
TT_Skeletal.system.development	TT_Kidney.genes.all	-0.0996398	-12.6329	12.4336	1
TT_stem.cell.population.maintenance	TT_Kidney.genes.all	0.350927	-16.9635	17.6654	1
TT_Urogenital.system.development	TT_Kidney.genes.all	0.0281275	-13.9119	13.9682	1
TT_Mammary.gland.development	TT_Liver.development	-0.0292744	-24.1965	24.138	1
TT_Muscle.cell.development	TT_Liver.development	-0.170929	-23.0587	22.7168	1
TT_Pancreas.development	TT_Liver.development	-0.116521	-27.7876	27.5546	1
TT_PG_ESC_genes	TT_Liver.development	-0.791277	-19.8644	18.2818	1
TT_Reproductive.system.development	TT_Liver.development	-0.0656148	-19.8263	19.695	1
TT_Respiratory.system.development	TT_Liver.development	-0.1616	-21.3175	20.9943	1
TT_Skeletal.system.development	TT_Liver.development	-0.271984	-19.5753	19.0313	1
TT_stem.cell.population.maintenance	TT_Liver.development	0.178583	-22.5222	22.8794	1
TT_Urogenital.system.development	TT_Liver.development	-0.144216	-20.3892	20.1008	1
TT_Muscle.cell.development	TT_Mammary.gland.development	-0.141654	-22.5132	22.2299	1
TT_Pancreas.development	TT_Mammary.gland.development	-0.0872465	-27.3329	27.1584	1
TT_PG_ESC_genes	TT_Mammary.gland.development	-0.762002	-19.2125	17.6885	1
TT_Reproductive.system.development	TT_Mammary.gland.development	-0.0363405	-19.1968	19.1241	1
TT_Respiratory.system.development	TT_Mammary.gland.development	-0.132325	-20.7287	20.464	1
TT_Skeletal.system.development	TT_Mammary.gland.development	-0.242709	-18.9311	18.4457	1
TT_stem.cell.population.maintenance	TT_Mammary.gland.development	0.207857	-21.9724	22.3881	1
TT_Urogenital.system.development	TT_Mammary.gland.development	-0.114942	-19.7745	19.5446	1
TT_Pancreas.development	TT_Muscle.cell.development	0.0544078	-26.063	26.1718	1
TT_PG_ESC_genes	TT_Muscle.cell.development	-0.620348	-17.3599	16.1192	1
TT_Reproductive.system.development	TT_Muscle.cell.development	0.105314	-17.4136	17.6242	1
TT_Respiratory.system.development	TT_Muscle.cell.development	0.00932889	-19.0695	19.0881	1
TT_Skeletal.system.development	TT_Muscle.cell.development	-0.101055	-17.1024	16.9003	1
TT_stem.cell.population.maintenance	TT_Muscle.cell.development	0.349512	-20.4292	21.1282	1
TT_Urogenital.system.development	TT_Muscle.cell.development	0.0267122	-18.0368	18.0902	1
TT_PG_ESC_genes	TT_Pancreas.development	-0.674756	-23.5233	22.1738	1
TT_Reproductive.system.development	TT_Pancreas.development	0.050906	-23.3746	23.4764	1
TT_Respiratory.system.development	TT_Pancreas.development	-0.045079	-24.659	24.5688	1
TT_Skeletal.system.development	TT_Pancreas.development	-0.155463	-23.1965	22.8856	1
TT_stem.cell.population.maintenance	TT_Pancreas.development	0.295104	-25.6587	26.2489	1
TT_Urogenital.system.development	TT_Pancreas.development	-0.0276956	-23.8632	23.8078	1
TT_Reproductive.system.development	TT_PG_ESC_genes	0.725662	-11.3924	12.8438	1
TT_Respiratory.system.development	TT_PG_ESC_genes	0.629677	-13.651	14.9103	1
TT_Skeletal.system.development	TT_PG_ESC_genes	0.519293	-10.8378	11.8764	1
TT_stem.cell.population.maintenance	TT_PG_ESC_genes	0.96986	-15.5132	17.4529	1
TT_Urogenital.system.development	TT_PG_ESC_genes	0.64706	-12.2458	13.5399	1
TT_Respiratory.system.development	TT_Reproductive.system.development	-0.095985	-15.2827	15.0907	1
TT_Skeletal.system.development	TT_Reproductive.system.development	-0.206369	-12.6837	12.2709	1
TT_stem.cell.population.maintenance	TT_Reproductive.system.development	0.244198	-17.0298	17.5182	1
TT_Urogenital.system.development	TT_Reproductive.system.development	-0.0786016	-13.9683	13.8111	1
TT_Skeletal.system.development	TT_Respiratory.system.development	-0.110384	-14.6971	14.4763	1
TT_stem.cell.population.maintenance	TT_Respiratory.system.development	0.340183	-18.514	19.1943	1
TT_Urogenital.system.development	TT_Respiratory.system.development	0.0173833	-15.7944	15.8292	1
TT_stem.cell.population.maintenance	TT_Skeletal.system.development	0.450567	-16.2983	17.1995	1
TT_Urogenital.system.development	TT_Skeletal.system.development	0.127767	-13.1032	13.3588	1
TT_Urogenital.system.development	TT_stem.cell.population.maintenance	-0.322799	-18.1488	17.5032	1
PT_All_genes	PT_Blood.vessel.development				1
PT_All_genes	PT_Digestive.tract.development				1
PT_All_genes	PT_Epidermis.development				1
PT_All_genes	PT_Eye.development				1
PT_All_genes	PT_Forebrain.development				1
PT_All_genes	PT_Glial.cell.differentiation				1
PT_All_genes	PT_Heart.development				1
PT_All_genes	PT_Hindbrain.development				1
PT_All_genes	PT_Kidney.genes.all				1
PT_All_genes	PT_Liver.development				1
PT_All_genes	PT_Mammary.gland.development				1
PT_All_genes	PT_Muscle.cell.development				1
PT_All_genes	PT_Pancreas.development				1
PT_All_genes	PT_PG_ESC_genes				1
PT_All_genes	PT_Reproductive.system.development				1
PT_All_genes	PT_Respiratory.system.development				1
PT_All_genes	PT_Skeletal.system.development				1
PT_All_genes	PT_stem.cell.population.maintenance				1
PT_All_genes	PT_Urogenital.system.development				1
PT_All_genes	TT_All_genes				1
PT_All_genes	TT_Blood.vessel.development				1
PT_All_genes	TT_Digestive.tract.development				1
PT_All_genes	TT_Epidermis.development				1
PT_All_genes	TT_Eye.development				1
PT_All_genes	TT_Forebrain.development				1
PT_All_genes	TT_Glial.cell.differentiation				1
PT_All_genes	TT_Heart.development				1
PT_All_genes	TT_Hindbrain.development				1
PT_All_genes	TT_Kidney.genes.all				1
PT_All_genes	TT_Liver.development				1
PT_All_genes	TT_Mammary.gland.development				1
PT_All_genes	TT_Muscle.cell.development				1
PT_All_genes	TT_Pancreas.development				1
PT_All_genes	TT_PG_ESC_genes				1
PT_All_genes	TT_Reproductive.system.development				1
PT_All_genes	TT_Respiratory.system.development				1
PT_All_genes	TT_Skeletal.system.development				1
PT_All_genes	TT_stem.cell.population.maintenance				1
PT_All_genes	TT_Urogenital.system.development				1
PT_Blood.vessel.development	PT_Digestive.tract.development				1
PT_Blood.vessel.development	PT_Epidermis.development				1
PT_Blood.vessel.development	PT_Eye.development				1
PT_Blood.vessel.development	PT_Forebrain.development				1
PT_Blood.vessel.development	PT_Glial.cell.differentiation				1
PT_Blood.vessel.development	PT_Heart.development				1
PT_Blood.vessel.development	PT_Hindbrain.development				1
PT_Blood.vessel.development	PT_Kidney.genes.all				1
PT_Blood.vessel.development	PT_Liver.development				1
PT_Blood.vessel.development	PT_Mammary.gland.development				1
PT_Blood.vessel.development	PT_Muscle.cell.development				1
PT_Blood.vessel.development	PT_Pancreas.development				1
PT_Blood.vessel.development	PT_PG_ESC_genes				1
PT_Blood.vessel.development	PT_Reproductive.system.development				1
PT_Blood.vessel.development	PT_Respiratory.system.development				1
PT_Blood.vessel.development	PT_Skeletal.system.development				1
PT_Blood.vessel.development	PT_stem.cell.population.maintenance				1
PT_Blood.vessel.development	PT_Urogenital.system.development				1
PT_Blood.vessel.development	TT_All_genes				1
PT_Blood.vessel.development	TT_Blood.vessel.development				1
PT_Blood.vessel.development	TT_Digestive.tract.development				1
PT_Blood.vessel.development	TT_Epidermis.development				1
PT_Blood.vessel.development	TT_Eye.development				1
PT_Blood.vessel.development	TT_Forebrain.development				1
PT_Blood.vessel.development	TT_Glial.cell.differentiation				1
PT_Blood.vessel.development	TT_Heart.development				1
PT_Blood.vessel.development	TT_Hindbrain.development				1
PT_Blood.vessel.development	TT_Kidney.genes.all				1
PT_Blood.vessel.development	TT_Liver.development				1
PT_Blood.vessel.development	TT_Mammary.gland.development				1
PT_Blood.vessel.development	TT_Muscle.cell.development				1
PT_Blood.vessel.development	TT_Pancreas.development				1
PT_Blood.vessel.development	TT_PG_ESC_genes				1
PT_Blood.vessel.development	TT_Reproductive.system.development				1
PT_Blood.vessel.development	TT_Respiratory.system.development				1
PT_Blood.vessel.development	TT_Skeletal.system.development				1
PT_Blood.vessel.development	TT_stem.cell.population.maintenance				1
PT_Blood.vessel.development	TT_Urogenital.system.development				1
PT_Digestive.tract.development	PT_Epidermis.development				1
PT_Digestive.tract.development	PT_Eye.development				1
PT_Digestive.tract.development	PT_Forebrain.development				1
PT_Digestive.tract.development	PT_Glial.cell.differentiation				1
PT_Digestive.tract.development	PT_Heart.development				1
PT_Digestive.tract.development	PT_Hindbrain.development				1
PT_Digestive.tract.development	PT_Kidney.genes.all				1
PT_Digestive.tract.development	PT_Liver.development				1
PT_Digestive.tract.development	PT_Mammary.gland.development				1
PT_Digestive.tract.development	PT_Muscle.cell.development				1
PT_Digestive.tract.development	PT_Pancreas.development				1
PT_Digestive.tract.development	PT_PG_ESC_genes				1
PT_Digestive.tract.development	PT_Reproductive.system.development				1
PT_Digestive.tract.development	PT_Respiratory.system.development				1
PT_Digestive.tract.development	PT_Skeletal.system.development				1
PT_Digestive.tract.development	PT_stem.cell.population.maintenance				1
PT_Digestive.tract.development	PT_Urogenital.system.development				1
PT_Digestive.tract.development	TT_All_genes				1
PT_Digestive.tract.development	TT_Blood.vessel.development				1
PT_Digestive.tract.development	TT_Digestive.tract.development				1
PT_Digestive.tract.development	TT_Epidermis.development				1
PT_Digestive.tract.development	TT_Eye.development				1
PT_Digestive.tract.development	TT_Forebrain.development				1
PT_Digestive.tract.development	TT_Glial.cell.differentiation				1
PT_Digestive.tract.development	TT_Heart.development				1
PT_Digestive.tract.development	TT_Hindbrain.development				1
PT_Digestive.tract.development	TT_Kidney.genes.all				1
PT_Digestive.tract.development	TT_Liver.development				1
PT_Digestive.tract.development	TT_Mammary.gland.development				1
PT_Digestive.tract.development	TT_Muscle.cell.development				1
PT_Digestive.tract.development	TT_Pancreas.development				1
PT_Digestive.tract.development	TT_PG_ESC_genes				1
PT_Digestive.tract.development	TT_Reproductive.system.development				1
PT_Digestive.tract.development	TT_Respiratory.system.development				1
PT_Digestive.tract.development	TT_Skeletal.system.development				1
PT_Digestive.tract.development	TT_stem.cell.population.maintenance				1
PT_Digestive.tract.development	TT_Urogenital.system.development				1
PT_Epidermis.development	PT_Eye.development				1
PT_Epidermis.development	PT_Forebrain.development				1
PT_Epidermis.development	PT_Glial.cell.differentiation				1
PT_Epidermis.development	PT_Heart.development				1
PT_Epidermis.development	PT_Hindbrain.development				1
PT_Epidermis.development	PT_Kidney.genes.all				1
PT_Epidermis.development	PT_Liver.development				1
PT_Epidermis.development	PT_Mammary.gland.development				1
PT_Epidermis.development	PT_Muscle.cell.development				1
PT_Epidermis.development	PT_Pancreas.development				1
PT_Epidermis.development	PT_PG_ESC_genes				1
PT_Epidermis.development	PT_Reproductive.system.development				1
PT_Epidermis.development	PT_Respiratory.system.development				1
PT_Epidermis.development	PT_Skeletal.system.development				1
PT_Epidermis.development	PT_stem.cell.population.maintenance				1
PT_Epidermis.development	PT_Urogenital.system.development				1
PT_Epidermis.development	TT_All_genes				1
PT_Epidermis.development	TT_Blood.vessel.development				1
PT_Epidermis.development	TT_Digestive.tract.development				1
PT_Epidermis.development	TT_Epidermis.development				1
PT_Epidermis.development	TT_Eye.development				1
PT_Epidermis.development	TT_Forebrain.development				1
PT_Epidermis.development	TT_Glial.cell.differentiation				1
PT_Epidermis.development	TT_Heart.development				1
PT_Epidermis.development	TT_Hindbrain.development				1
PT_Epidermis.development	TT_Kidney.genes.all				1
PT_Epidermis.development	TT_Liver.development				1
PT_Epidermis.development	TT_Mammary.gland.development				1
PT_Epidermis.development	TT_Muscle.cell.development				1
PT_Epidermis.development	TT_Pancreas.development				1
PT_Epidermis.development	TT_PG_ESC_genes				1
PT_Epidermis.development	TT_Reproductive.system.development				1
PT_Epidermis.development	TT_Respiratory.system.development				1
PT_Epidermis.development	TT_Skeletal.system.development				1
PT_Epidermis.development	TT_stem.cell.population.maintenance				1
PT_Epidermis.development	TT_Urogenital.system.development				1
PT_Eye.development	PT_Forebrain.development				1
PT_Eye.development	PT_Glial.cell.differentiation				1
PT_Eye.development	PT_Heart.development				1
PT_Eye.development	PT_Hindbrain.development				1
PT_Eye.development	PT_Kidney.genes.all				1
PT_Eye.development	PT_Liver.development				1
PT_Eye.development	PT_Mammary.gland.development				1
PT_Eye.development	PT_Muscle.cell.development				1
PT_Eye.development	PT_Pancreas.development				1
PT_Eye.development	PT_PG_ESC_genes				1
PT_Eye.development	PT_Reproductive.system.development				1
PT_Eye.development	PT_Respiratory.system.development				1
PT_Eye.development	PT_Skeletal.system.development				1
PT_Eye.development	PT_stem.cell.population.maintenance				1
PT_Eye.development	PT_Urogenital.system.development				1
PT_Eye.development	TT_All_genes				1
PT_Eye.development	TT_Blood.vessel.development				1
PT_Eye.development	TT_Digestive.tract.development				1
PT_Eye.development	TT_Epidermis.development				1
PT_Eye.development	TT_Eye.development				1
PT_Eye.development	TT_Forebrain.development				1
PT_Eye.development	TT_Glial.cell.differentiation				1
PT_Eye.development	TT_Heart.development				1
PT_Eye.development	TT_Hindbrain.development				1
PT_Eye.development	TT_Kidney.genes.all				1
PT_Eye.development	TT_Liver.development				1
PT_Eye.development	TT_Mammary.gland.development				1
PT_Eye.development	TT_Muscle.cell.development				1
PT_Eye.development	TT_Pancreas.development				1
PT_Eye.development	TT_PG_ESC_genes				1
PT_Eye.development	TT_Reproductive.system.development				1
PT_Eye.development	TT_Respiratory.system.development				1
PT_Eye.development	TT_Skeletal.system.development				1
PT_Eye.development	TT_stem.cell.population.maintenance				1
PT_Eye.development	TT_Urogenital.system.development				1
PT_Forebrain.development	PT_Glial.cell.differentiation				1
PT_Forebrain.development	PT_Heart.development				1
PT_Forebrain.development	PT_Hindbrain.development				1
PT_Forebrain.development	PT_Kidney.genes.all				1
PT_Forebrain.development	PT_Liver.development				1
PT_Forebrain.development	PT_Mammary.gland.development				1
PT_Forebrain.development	PT_Muscle.cell.development				1
PT_Forebrain.development	PT_Pancreas.development				1
PT_Forebrain.development	PT_PG_ESC_genes				1
PT_Forebrain.development	PT_Reproductive.system.development				1
PT_Forebrain.development	PT_Respiratory.system.development				1
PT_Forebrain.development	PT_Skeletal.system.development				1
PT_Forebrain.development	PT_stem.cell.population.maintenance				1
PT_Forebrain.development	PT_Urogenital.system.development				1
PT_Forebrain.development	TT_All_genes				1
PT_Forebrain.development	TT_Blood.vessel.development				1
PT_Forebrain.development	TT_Digestive.tract.development				1
PT_Forebrain.development	TT_Epidermis.development				1
PT_Forebrain.development	TT_Eye.development				1
PT_Forebrain.development	TT_Forebrain.development				1
PT_Forebrain.development	TT_Glial.cell.differentiation				1
PT_Forebrain.development	TT_Heart.development				1
PT_Forebrain.development	TT_Hindbrain.development				1
PT_Forebrain.development	TT_Kidney.genes.all				1
PT_Forebrain.development	TT_Liver.development				1
PT_Forebrain.development	TT_Mammary.gland.development				1
PT_Forebrain.development	TT_Muscle.cell.development				1
PT_Forebrain.development	TT_Pancreas.development				1
PT_Forebrain.development	TT_PG_ESC_genes				1
PT_Forebrain.development	TT_Reproductive.system.development				1
PT_Forebrain.development	TT_Respiratory.system.development				1
PT_Forebrain.development	TT_Skeletal.system.development				1
PT_Forebrain.development	TT_stem.cell.population.maintenance				1
PT_Forebrain.development	TT_Urogenital.system.development				1
PT_Glial.cell.differentiation	PT_Heart.development				1
PT_Glial.cell.differentiation	PT_Hindbrain.development				1
PT_Glial.cell.differentiation	PT_Kidney.genes.all				1
PT_Glial.cell.differentiation	PT_Liver.development				1
PT_Glial.cell.differentiation	PT_Mammary.gland.development				1
PT_Glial.cell.differentiation	PT_Muscle.cell.development				1
PT_Glial.cell.differentiation	PT_Pancreas.development				1
PT_Glial.cell.differentiation	PT_PG_ESC_genes				1
PT_Glial.cell.differentiation	PT_Reproductive.system.development				1
PT_Glial.cell.differentiation	PT_Respiratory.system.development				1
PT_Glial.cell.differentiation	PT_Skeletal.system.development				1
PT_Glial.cell.differentiation	PT_stem.cell.population.maintenance				1
PT_Glial.cell.differentiation	PT_Urogenital.system.development				1
PT_Glial.cell.differentiation	TT_All_genes				1
PT_Glial.cell.differentiation	TT_Blood.vessel.development				1
PT_Glial.cell.differentiation	TT_Digestive.tract.development				1
PT_Glial.cell.differentiation	TT_Epidermis.development				1
PT_Glial.cell.differentiation	TT_Eye.development				1
PT_Glial.cell.differentiation	TT_Forebrain.development				1
PT_Glial.cell.differentiation	TT_Glial.cell.differentiation				1
PT_Glial.cell.differentiation	TT_Heart.development				1
PT_Glial.cell.differentiation	TT_Hindbrain.development				1
PT_Glial.cell.differentiation	TT_Kidney.genes.all				1
PT_Glial.cell.differentiation	TT_Liver.development				1
PT_Glial.cell.differentiation	TT_Mammary.gland.development				1
PT_Glial.cell.differentiation	TT_Muscle.cell.development				1
PT_Glial.cell.differentiation	TT_Pancreas.development				1
PT_Glial.cell.differentiation	TT_PG_ESC_genes				1
PT_Glial.cell.differentiation	TT_Reproductive.system.development				1
PT_Glial.cell.differentiation	TT_Respiratory.system.development				1
PT_Glial.cell.differentiation	TT_Skeletal.system.development				1
PT_Glial.cell.differentiation	TT_stem.cell.population.maintenance				1
PT_Glial.cell.differentiation	TT_Urogenital.system.development				1
PT_Heart.development	PT_Hindbrain.development				1
PT_Heart.development	PT_Kidney.genes.all				1
PT_Heart.development	PT_Liver.development				1
PT_Heart.development	PT_Mammary.gland.development				1
PT_Heart.development	PT_Muscle.cell.development				1
PT_Heart.development	PT_Pancreas.development				1
PT_Heart.development	PT_PG_ESC_genes				1
PT_Heart.development	PT_Reproductive.system.development				1
PT_Heart.development	PT_Respiratory.system.development				1
PT_Heart.development	PT_Skeletal.system.development				1
PT_Heart.development	PT_stem.cell.population.maintenance				1
PT_Heart.development	PT_Urogenital.system.development				1
PT_Heart.development	TT_All_genes				1
PT_Heart.development	TT_Blood.vessel.development				1
PT_Heart.development	TT_Digestive.tract.development				1
PT_Heart.development	TT_Epidermis.development				1
PT_Heart.development	TT_Eye.development				1
PT_Heart.development	TT_Forebrain.development				1
PT_Heart.development	TT_Glial.cell.differentiation				1
PT_Heart.development	TT_Heart.development				1
PT_Heart.development	TT_Hindbrain.development				1
PT_Heart.development	TT_Kidney.genes.all				1
PT_Heart.development	TT_Liver.development				1
PT_Heart.development	TT_Mammary.gland.development				1
PT_Heart.development	TT_Muscle.cell.development				1
PT_Heart.development	TT_Pancreas.development				1
PT_Heart.development	TT_PG_ESC_genes				1
PT_Heart.development	TT_Reproductive.system.development				1
PT_Heart.development	TT_Respiratory.system.development				1
PT_Heart.development	TT_Skeletal.system.development				1
PT_Heart.development	TT_stem.cell.population.maintenance				1
PT_Heart.development	TT_Urogenital.system.development				1
PT_Hindbrain.development	PT_Kidney.genes.all				1
PT_Hindbrain.development	PT_Liver.development				1
PT_Hindbrain.development	PT_Mammary.gland.development				1
PT_Hindbrain.development	PT_Muscle.cell.development				1
PT_Hindbrain.development	PT_Pancreas.development				1
PT_Hindbrain.development	PT_PG_ESC_genes				1
PT_Hindbrain.development	PT_Reproductive.system.development				1
PT_Hindbrain.development	PT_Respiratory.system.development				1
PT_Hindbrain.development	PT_Skeletal.system.development				1
PT_Hindbrain.development	PT_stem.cell.population.maintenance				1
PT_Hindbrain.development	PT_Urogenital.system.development				1
PT_Hindbrain.development	TT_All_genes				1
PT_Hindbrain.development	TT_Blood.vessel.development				1
PT_Hindbrain.development	TT_Digestive.tract.development				1
PT_Hindbrain.development	TT_Epidermis.development				1
PT_Hindbrain.development	TT_Eye.development				1
PT_Hindbrain.development	TT_Forebrain.development				1
PT_Hindbrain.development	TT_Glial.cell.differentiation				1
PT_Hindbrain.development	TT_Heart.development				1
PT_Hindbrain.development	TT_Hindbrain.development				1
PT_Hindbrain.development	TT_Kidney.genes.all				1
PT_Hindbrain.development	TT_Liver.development				1
PT_Hindbrain.development	TT_Mammary.gland.development				1
PT_Hindbrain.development	TT_Muscle.cell.development				1
PT_Hindbrain.development	TT_Pancreas.development				1
PT_Hindbrain.development	TT_PG_ESC_genes				1
PT_Hindbrain.development	TT_Reproductive.system.development				1
PT_Hindbrain.development	TT_Respiratory.system.development				1
PT_Hindbrain.development	TT_Skeletal.system.development				1
PT_Hindbrain.development	TT_stem.cell.population.maintenance				1
PT_Hindbrain.development	TT_Urogenital.system.development				1
PT_Kidney.genes.all	PT_Liver.development				1
PT_Kidney.genes.all	PT_Mammary.gland.development				1
PT_Kidney.genes.all	PT_Muscle.cell.development				1
PT_Kidney.genes.all	PT_Pancreas.development				1
PT_Kidney.genes.all	PT_PG_ESC_genes				1
PT_Kidney.genes.all	PT_Reproductive.system.development				1
PT_Kidney.genes.all	PT_Respiratory.system.development				1
PT_Kidney.genes.all	PT_Skeletal.system.development				1
PT_Kidney.genes.all	PT_stem.cell.population.maintenance				1
PT_Kidney.genes.all	PT_Urogenital.system.development				1
PT_Kidney.genes.all	TT_All_genes				1
PT_Kidney.genes.all	TT_Blood.vessel.development				1
PT_Kidney.genes.all	TT_Digestive.tract.development				1
PT_Kidney.genes.all	TT_Epidermis.development				1
PT_Kidney.genes.all	TT_Eye.development				1
PT_Kidney.genes.all	TT_Forebrain.development				1
PT_Kidney.genes.all	TT_Glial.cell.differentiation				1
PT_Kidney.genes.all	TT_Heart.development				1
PT_Kidney.genes.all	TT_Hindbrain.development				1
PT_Kidney.genes.all	TT_Kidney.genes.all				1
PT_Kidney.genes.all	TT_Liver.development				1
PT_Kidney.genes.all	TT_Mammary.gland.development				1
PT_Kidney.genes.all	TT_Muscle.cell.development				1
PT_Kidney.genes.all	TT_Pancreas.development				1
PT_Kidney.genes.all	TT_PG_ESC_genes				1
PT_Kidney.genes.all	TT_Reproductive.system.development				1
PT_Kidney.genes.all	TT_Respiratory.system.development				1
PT_Kidney.genes.all	TT_Skeletal.system.development				1
PT_Kidney.genes.all	TT_stem.cell.population.maintenance				1
PT_Kidney.genes.all	TT_Urogenital.system.development				1
PT_Liver.development	PT_Mammary.gland.development				1
PT_Liver.development	PT_Muscle.cell.development				1
PT_Liver.development	PT_Pancreas.development				1
PT_Liver.development	PT_PG_ESC_genes				1
PT_Liver.development	PT_Reproductive.system.development				1
PT_Liver.development	PT_Respiratory.system.development				1
PT_Liver.development	PT_Skeletal.system.development				1
PT_Liver.development	PT_stem.cell.population.maintenance				1
PT_Liver.development	PT_Urogenital.system.development				1
PT_Liver.development	TT_All_genes				1
PT_Liver.development	TT_Blood.vessel.development				1
PT_Liver.development	TT_Digestive.tract.development				1
PT_Liver.development	TT_Epidermis.development				1
PT_Liver.development	TT_Eye.development				1
PT_Liver.development	TT_Forebrain.development				1
PT_Liver.development	TT_Glial.cell.differentiation				1
PT_Liver.development	TT_Heart.development				1
PT_Liver.development	TT_Hindbrain.development				1
PT_Liver.development	TT_Kidney.genes.all				1
PT_Liver.development	TT_Liver.development				1
PT_Liver.development	TT_Mammary.gland.development				1
PT_Liver.development	TT_Muscle.cell.development				1
PT_Liver.development	TT_Pancreas.development				1
PT_Liver.development	TT_PG_ESC_genes				1
PT_Liver.development	TT_Reproductive.system.development				1
PT_Liver.development	TT_Respiratory.system.development				1
PT_Liver.development	TT_Skeletal.system.development				1
PT_Liver.development	TT_stem.cell.population.maintenance				1
PT_Liver.development	TT_Urogenital.system.development				1
PT_Mammary.gland.development	PT_Muscle.cell.development				1
PT_Mammary.gland.development	PT_Pancreas.development				1
PT_Mammary.gland.development	PT_PG_ESC_genes				1
PT_Mammary.gland.development	PT_Reproductive.system.development				1
PT_Mammary.gland.development	PT_Respiratory.system.development				1
PT_Mammary.gland.development	PT_Skeletal.system.development				1
PT_Mammary.gland.development	PT_stem.cell.population.maintenance				1
PT_Mammary.gland.development	PT_Urogenital.system.development				1
PT_Mammary.gland.development	TT_All_genes				1
PT_Mammary.gland.development	TT_Blood.vessel.development				1
PT_Mammary.gland.development	TT_Digestive.tract.development				1
PT_Mammary.gland.development	TT_Epidermis.development				1
PT_Mammary.gland.development	TT_Eye.development				1
PT_Mammary.gland.development	TT_Forebrain.development				1
PT_Mammary.gland.development	TT_Glial.cell.differentiation				1
PT_Mammary.gland.development	TT_Heart.development				1
PT_Mammary.gland.development	TT_Hindbrain.development				1
PT_Mammary.gland.development	TT_Kidney.genes.all				1
PT_Mammary.gland.development	TT_Liver.development				1
PT_Mammary.gland.development	TT_Mammary.gland.development				1
PT_Mammary.gland.development	TT_Muscle.cell.development				1
PT_Mammary.gland.development	TT_Pancreas.development				1
PT_Mammary.gland.development	TT_PG_ESC_genes				1
PT_Mammary.gland.development	TT_Reproductive.system.development				1
PT_Mammary.gland.development	TT_Respiratory.system.development				1
PT_Mammary.gland.development	TT_Skeletal.system.development				1
PT_Mammary.gland.development	TT_stem.cell.population.maintenance				1
PT_Mammary.gland.development	TT_Urogenital.system.development				1
PT_Muscle.cell.development	PT_Pancreas.development				1
PT_Muscle.cell.development	PT_PG_ESC_genes				1
PT_Muscle.cell.development	PT_Reproductive.system.development				1
PT_Muscle.cell.development	PT_Respiratory.system.development				1
PT_Muscle.cell.development	PT_Skeletal.system.development				1
PT_Muscle.cell.development	PT_stem.cell.population.maintenance				1
PT_Muscle.cell.development	PT_Urogenital.system.development				1
PT_Muscle.cell.development	TT_All_genes				1
PT_Muscle.cell.development	TT_Blood.vessel.development				1
PT_Muscle.cell.development	TT_Digestive.tract.development				1
PT_Muscle.cell.development	TT_Epidermis.development				1
PT_Muscle.cell.development	TT_Eye.development				1
PT_Muscle.cell.development	TT_Forebrain.development				1
PT_Muscle.cell.development	TT_Glial.cell.differentiation				1
PT_Muscle.cell.development	TT_Heart.development				1
PT_Muscle.cell.development	TT_Hindbrain.development				1
PT_Muscle.cell.development	TT_Kidney.genes.all				1
PT_Muscle.cell.development	TT_Liver.development				1
PT_Muscle.cell.development	TT_Mammary.gland.development				1
PT_Muscle.cell.development	TT_Muscle.cell.development				1
PT_Muscle.cell.development	TT_Pancreas.development				1
PT_Muscle.cell.development	TT_PG_ESC_genes				1
PT_Muscle.cell.development	TT_Reproductive.system.development				1
PT_Muscle.cell.development	TT_Respiratory.system.development				1
PT_Muscle.cell.development	TT_Skeletal.system.development				1
PT_Muscle.cell.development	TT_stem.cell.population.maintenance				1
PT_Muscle.cell.development	TT_Urogenital.system.development				1
PT_Pancreas.development	PT_PG_ESC_genes				1
PT_Pancreas.development	PT_Reproductive.system.development				1
PT_Pancreas.development	PT_Respiratory.system.development				1
PT_Pancreas.development	PT_Skeletal.system.development				1
PT_Pancreas.development	PT_stem.cell.population.maintenance				1
PT_Pancreas.development	PT_Urogenital.system.development				1
PT_Pancreas.development	TT_All_genes				1
PT_Pancreas.development	TT_Blood.vessel.development				1
PT_Pancreas.development	TT_Digestive.tract.development				1
PT_Pancreas.development	TT_Epidermis.development				1
PT_Pancreas.development	TT_Eye.development				1
PT_Pancreas.development	TT_Forebrain.development				1
PT_Pancreas.development	TT_Glial.cell.differentiation				1
PT_Pancreas.development	TT_Heart.development				1
PT_Pancreas.development	TT_Hindbrain.development				1
PT_Pancreas.development	TT_Kidney.genes.all				1
PT_Pancreas.development	TT_Liver.development				1
PT_Pancreas.development	TT_Mammary.gland.development				1
PT_Pancreas.development	TT_Muscle.cell.development				1
PT_Pancreas.development	TT_Pancreas.development				1
PT_Pancreas.development	TT_PG_ESC_genes				1
PT_Pancreas.development	TT_Reproductive.system.development				1
PT_Pancreas.development	TT_Respiratory.system.development				1
PT_Pancreas.development	TT_Skeletal.system.development				1
PT_Pancreas.development	TT_stem.cell.population.maintenance				1
PT_Pancreas.development	TT_Urogenital.system.development				1
PT_PG_ESC_genes	PT_Reproductive.system.development				1
PT_PG_ESC_genes	PT_Respiratory.system.development				1
PT_PG_ESC_genes	PT_Skeletal.system.development				1
PT_PG_ESC_genes	PT_stem.cell.population.maintenance				1
PT_PG_ESC_genes	PT_Urogenital.system.development				1
PT_PG_ESC_genes	TT_All_genes				1
PT_PG_ESC_genes	TT_Blood.vessel.development				1
PT_PG_ESC_genes	TT_Digestive.tract.development				1
PT_PG_ESC_genes	TT_Epidermis.development				1
PT_PG_ESC_genes	TT_Eye.development				1
PT_PG_ESC_genes	TT_Forebrain.development				1
PT_PG_ESC_genes	TT_Glial.cell.differentiation				1
PT_PG_ESC_genes	TT_Heart.development				1
PT_PG_ESC_genes	TT_Hindbrain.development				1
PT_PG_ESC_genes	TT_Kidney.genes.all				1
PT_PG_ESC_genes	TT_Liver.development				1
PT_PG_ESC_genes	TT_Mammary.gland.development				1
PT_PG_ESC_genes	TT_Muscle.cell.development				1
PT_PG_ESC_genes	TT_Pancreas.development				1
PT_PG_ESC_genes	TT_PG_ESC_genes				1
PT_PG_ESC_genes	TT_Reproductive.system.development				1
PT_PG_ESC_genes	TT_Respiratory.system.development				1
PT_PG_ESC_genes	TT_Skeletal.system.development				1
PT_PG_ESC_genes	TT_stem.cell.population.maintenance				1
PT_PG_ESC_genes	TT_Urogenital.system.development				1
PT_Reproductive.system.development	PT_Respiratory.system.development				1
PT_Reproductive.system.development	PT_Skeletal.system.development				1
PT_Reproductive.system.development	PT_stem.cell.population.maintenance				1
PT_Reproductive.system.development	PT_Urogenital.system.development				1
PT_Reproductive.system.development	TT_All_genes				1
PT_Reproductive.system.development	TT_Blood.vessel.development				1
PT_Reproductive.system.development	TT_Digestive.tract.development				1
PT_Reproductive.system.development	TT_Epidermis.development				1
PT_Reproductive.system.development	TT_Eye.development				1
PT_Reproductive.system.development	TT_Forebrain.development				1
PT_Reproductive.system.development	TT_Glial.cell.differentiation				1
PT_Reproductive.system.development	TT_Heart.development				1
PT_Reproductive.system.development	TT_Hindbrain.development				1
PT_Reproductive.system.development	TT_Kidney.genes.all				1
PT_Reproductive.system.development	TT_Liver.development				1
PT_Reproductive.system.development	TT_Mammary.gland.development				1
PT_Reproductive.system.development	TT_Muscle.cell.development				1
PT_Reproductive.system.development	TT_Pancreas.development				1
PT_Reproductive.system.development	TT_PG_ESC_genes				1
PT_Reproductive.system.development	TT_Reproductive.system.development				1
PT_Reproductive.system.development	TT_Respiratory.system.development				1
PT_Reproductive.system.development	TT_Skeletal.system.development				1
PT_Reproductive.system.development	TT_stem.cell.population.maintenance				1
PT_Reproductive.system.development	TT_Urogenital.system.development				1
PT_Respiratory.system.development	PT_Skeletal.system.development				1
PT_Respiratory.system.development	PT_stem.cell.population.maintenance				1
PT_Respiratory.system.development	PT_Urogenital.system.development				1
PT_Respiratory.system.development	TT_All_genes				1
PT_Respiratory.system.development	TT_Blood.vessel.development				1
PT_Respiratory.system.development	TT_Digestive.tract.development				1
PT_Respiratory.system.development	TT_Epidermis.development				1
PT_Respiratory.system.development	TT_Eye.development				1
PT_Respiratory.system.development	TT_Forebrain.development				1
PT_Respiratory.system.development	TT_Glial.cell.differentiation				1
PT_Respiratory.system.development	TT_Heart.development				1
PT_Respiratory.system.development	TT_Hindbrain.development				1
PT_Respiratory.system.development	TT_Kidney.genes.all				1
PT_Respiratory.system.development	TT_Liver.development				1
PT_Respiratory.system.development	TT_Mammary.gland.development				1
PT_Respiratory.system.development	TT_Muscle.cell.development				1
PT_Respiratory.system.development	TT_Pancreas.development				1
PT_Respiratory.system.development	TT_PG_ESC_genes				1
PT_Respiratory.system.development	TT_Reproductive.system.development				1
PT_Respiratory.system.development	TT_Respiratory.system.development				1
PT_Respiratory.system.development	TT_Skeletal.system.development				1
PT_Respiratory.system.development	TT_stem.cell.population.maintenance				1
PT_Respiratory.system.development	TT_Urogenital.system.development				1
PT_Skeletal.system.development	PT_stem.cell.population.maintenance				1
PT_Skeletal.system.development	PT_Urogenital.system.development				1
PT_Skeletal.system.development	TT_All_genes				1
PT_Skeletal.system.development	TT_Blood.vessel.development				1
PT_Skeletal.system.development	TT_Digestive.tract.development				1
PT_Skeletal.system.development	TT_Epidermis.development				1
PT_Skeletal.system.development	TT_Eye.development				1
PT_Skeletal.system.development	TT_Forebrain.development				1
PT_Skeletal.system.development	TT_Glial.cell.differentiation				1
PT_Skeletal.system.development	TT_Heart.development				1
PT_Skeletal.system.development	TT_Hindbrain.development				1
PT_Skeletal.system.development	TT_Kidney.genes.all				1
PT_Skeletal.system.development	TT_Liver.development				1
PT_Skeletal.system.development	TT_Mammary.gland.development				1
PT_Skeletal.system.development	TT_Muscle.cell.development				1
PT_Skeletal.system.development	TT_Pancreas.development				1
PT_Skeletal.system.development	TT_PG_ESC_genes				1
PT_Skeletal.system.development	TT_Reproductive.system.development				1
PT_Skeletal.system.development	TT_Respiratory.system.development				1
PT_Skeletal.system.development	TT_Skeletal.system.development				1
PT_Skeletal.system.development	TT_stem.cell.population.maintenance				1
PT_Skeletal.system.development	TT_Urogenital.system.development				1
PT_stem.cell.population.maintenance	PT_Urogenital.system.development				1
PT_stem.cell.population.maintenance	TT_All_genes				1
PT_stem.cell.population.maintenance	TT_Blood.vessel.development				1
PT_stem.cell.population.maintenance	TT_Digestive.tract.development				1
PT_stem.cell.population.maintenance	TT_Epidermis.development				1
PT_stem.cell.population.maintenance	TT_Eye.development				1
PT_stem.cell.population.maintenance	TT_Forebrain.development				1
PT_stem.cell.population.maintenance	TT_Glial.cell.differentiation				1
PT_stem.cell.population.maintenance	TT_Heart.development				1
PT_stem.cell.population.maintenance	TT_Hindbrain.development				1
PT_stem.cell.population.maintenance	TT_Kidney.genes.all				1
PT_stem.cell.population.maintenance	TT_Liver.development				1
PT_stem.cell.population.maintenance	TT_Mammary.gland.development				1
PT_stem.cell.population.maintenance	TT_Muscle.cell.development				1
PT_stem.cell.population.maintenance	TT_Pancreas.development				1
PT_stem.cell.population.maintenance	TT_PG_ESC_genes				1
PT_stem.cell.population.maintenance	TT_Reproductive.system.development				1
PT_stem.cell.population.maintenance	TT_Respiratory.system.development				1
PT_stem.cell.population.maintenance	TT_Skeletal.system.development				1
PT_stem.cell.population.maintenance	TT_stem.cell.population.maintenance				1
PT_stem.cell.population.maintenance	TT_Urogenital.system.development				1
PT_Urogenital.system.development	TT_All_genes				1
PT_Urogenital.system.development	TT_Blood.vessel.development				1
PT_Urogenital.system.development	TT_Digestive.tract.development				1
PT_Urogenital.system.development	TT_Epidermis.development				1
PT_Urogenital.system.development	TT_Eye.development				1
PT_Urogenital.system.development	TT_Forebrain.development				1
PT_Urogenital.system.development	TT_Glial.cell.differentiation				1
PT_Urogenital.system.development	TT_Heart.development				1
PT_Urogenital.system.development	TT_Hindbrain.development				1
PT_Urogenital.system.development	TT_Kidney.genes.all				1
PT_Urogenital.system.development	TT_Liver.development				1
PT_Urogenital.system.development	TT_Mammary.gland.development				1
PT_Urogenital.system.development	TT_Muscle.cell.development				1
PT_Urogenital.system.development	TT_Pancreas.development				1
PT_Urogenital.system.development	TT_PG_ESC_genes				1
PT_Urogenital.system.development	TT_Reproductive.system.development				1
PT_Urogenital.system.development	TT_Respiratory.system.development				1
PT_Urogenital.system.development	TT_Skeletal.system.development				1
PT_Urogenital.system.development	TT_stem.cell.population.maintenance				1
PT_Urogenital.system.development	TT_Urogenital.system.development				1
TT_All_genes	TT_Blood.vessel.development				1
TT_All_genes	TT_Digestive.tract.development				1
TT_All_genes	TT_Epidermis.development				1
TT_All_genes	TT_Eye.development				1
TT_All_genes	TT_Forebrain.development				1
TT_All_genes	TT_Glial.cell.differentiation				1
TT_All_genes	TT_Heart.development				1
TT_All_genes	TT_Hindbrain.development				1
TT_All_genes	TT_Kidney.genes.all				1
TT_All_genes	TT_Liver.development				1
TT_All_genes	TT_Mammary.gland.development				1
TT_All_genes	TT_Muscle.cell.development				1
TT_All_genes	TT_Pancreas.development				1
TT_All_genes	TT_PG_ESC_genes				1
TT_All_genes	TT_Reproductive.system.development				1
TT_All_genes	TT_Respiratory.system.development				1
TT_All_genes	TT_Skeletal.system.development				1
TT_All_genes	TT_stem.cell.population.maintenance				1
TT_All_genes	TT_Urogenital.system.development				1
TT_Blood.vessel.development	TT_Digestive.tract.development				1
TT_Blood.vessel.development	TT_Epidermis.development				1
TT_Blood.vessel.development	TT_Eye.development				1
TT_Blood.vessel.development	TT_Forebrain.development				1
TT_Blood.vessel.development	TT_Glial.cell.differentiation				1
TT_Blood.vessel.development	TT_Heart.development				1
TT_Blood.vessel.development	TT_Hindbrain.development				1
TT_Blood.vessel.development	TT_Kidney.genes.all				1
TT_Blood.vessel.development	TT_Liver.development				1
TT_Blood.vessel.development	TT_Mammary.gland.development				1
TT_Blood.vessel.development	TT_Muscle.cell.development				1
TT_Blood.vessel.development	TT_Pancreas.development				1
TT_Blood.vessel.development	TT_PG_ESC_genes				1
TT_Blood.vessel.development	TT_Reproductive.system.development				1
TT_Blood.vessel.development	TT_Respiratory.system.development				1
TT_Blood.vessel.development	TT_Skeletal.system.development				1
TT_Blood.vessel.development	TT_stem.cell.population.maintenance				1
TT_Blood.vessel.development	TT_Urogenital.system.development				1
TT_Digestive.tract.development	TT_Epidermis.development				1
TT_Digestive.tract.development	TT_Eye.development				1
TT_Digestive.tract.development	TT_Forebrain.development				1
TT_Digestive.tract.development	TT_Glial.cell.differentiation				1
TT_Digestive.tract.development	TT_Heart.development				1
TT_Digestive.tract.development	TT_Hindbrain.development				1
TT_Digestive.tract.development	TT_Kidney.genes.all				1
TT_Digestive.tract.development	TT_Liver.development				1
TT_Digestive.tract.development	TT_Mammary.gland.development				1
TT_Digestive.tract.development	TT_Muscle.cell.development				1
TT_Digestive.tract.development	TT_Pancreas.development				1
TT_Digestive.tract.development	TT_PG_ESC_genes				1
TT_Digestive.tract.development	TT_Reproductive.system.development				1
TT_Digestive.tract.development	TT_Respiratory.system.development				1
TT_Digestive.tract.development	TT_Skeletal.system.development				1
TT_Digestive.tract.development	TT_stem.cell.population.maintenance				1
TT_Digestive.tract.development	TT_Urogenital.system.development				1
TT_Epidermis.development	TT_Eye.development				1
TT_Epidermis.development	TT_Forebrain.development				1
TT_Epidermis.development	TT_Glial.cell.differentiation				1
TT_Epidermis.development	TT_Heart.development				1
TT_Epidermis.development	TT_Hindbrain.development				1
TT_Epidermis.development	TT_Kidney.genes.all				1
TT_Epidermis.development	TT_Liver.development				1
TT_Epidermis.development	TT_Mammary.gland.development				1
TT_Epidermis.development	TT_Muscle.cell.development				1
TT_Epidermis.development	TT_Pancreas.development				1
TT_Epidermis.development	TT_PG_ESC_genes				1
TT_Epidermis.development	TT_Reproductive.system.development				1
TT_Epidermis.development	TT_Respiratory.system.development				1
TT_Epidermis.development	TT_Skeletal.system.development				1
TT_Epidermis.development	TT_stem.cell.population.maintenance				1
TT_Epidermis.development	TT_Urogenital.system.development				1
TT_Eye.development	TT_Forebrain.development				1
TT_Eye.development	TT_Glial.cell.differentiation				1
TT_Eye.development	TT_Heart.development				1
TT_Eye.development	TT_Hindbrain.development				1
TT_Eye.development	TT_Kidney.genes.all				1
TT_Eye.development	TT_Liver.development				1
TT_Eye.development	TT_Mammary.gland.development				1
TT_Eye.development	TT_Muscle.cell.development				1
TT_Eye.development	TT_Pancreas.development				1
TT_Eye.development	TT_PG_ESC_genes				1
TT_Eye.development	TT_Reproductive.system.development				1
TT_Eye.development	TT_Respiratory.system.development				1
TT_Eye.development	TT_Skeletal.system.development				1
TT_Eye.development	TT_stem.cell.population.maintenance				1
TT_Eye.development	TT_Urogenital.system.development				1
TT_Forebrain.development	TT_Glial.cell.differentiation				1
TT_Forebrain.development	TT_Heart.development				1
TT_Forebrain.development	TT_Hindbrain.development				1
TT_Forebrain.development	TT_Kidney.genes.all				1
TT_Forebrain.development	TT_Liver.development				1
TT_Forebrain.development	TT_Mammary.gland.development				1
TT_Forebrain.development	TT_Muscle.cell.development				1
TT_Forebrain.development	TT_Pancreas.development				1
TT_Forebrain.development	TT_PG_ESC_genes				1
TT_Forebrain.development	TT_Reproductive.system.development				1
TT_Forebrain.development	TT_Respiratory.system.development				1
TT_Forebrain.development	TT_Skeletal.system.development				1
TT_Forebrain.development	TT_stem.cell.population.maintenance				1
TT_Forebrain.development	TT_Urogenital.system.development				1
TT_Glial.cell.differentiation	TT_Heart.development				1
TT_Glial.cell.differentiation	TT_Hindbrain.development				1
TT_Glial.cell.differentiation	TT_Kidney.genes.all				1
TT_Glial.cell.differentiation	TT_Liver.development				1
TT_Glial.cell.differentiation	TT_Mammary.gland.development				1
TT_Glial.cell.differentiation	TT_Muscle.cell.development				1
TT_Glial.cell.differentiation	TT_Pancreas.development				1
TT_Glial.cell.differentiation	TT_PG_ESC_genes				1
TT_Glial.cell.differentiation	TT_Reproductive.system.development				1
TT_Glial.cell.differentiation	TT_Respiratory.system.development				1
TT_Glial.cell.differentiation	TT_Skeletal.system.development				1
TT_Glial.cell.differentiation	TT_stem.cell.population.maintenance				1
TT_Glial.cell.differentiation	TT_Urogenital.system.development				1
TT_Heart.development	TT_Hindbrain.development				1
TT_Heart.development	TT_Kidney.genes.all				1
TT_Heart.development	TT_Liver.development				1
TT_Heart.development	TT_Mammary.gland.development				1
TT_Heart.development	TT_Muscle.cell.development				1
TT_Heart.development	TT_Pancreas.development				1
TT_Heart.development	TT_PG_ESC_genes				1
TT_Heart.development	TT_Reproductive.system.development				1
TT_Heart.development	TT_Respiratory.system.development				1
TT_Heart.development	TT_Skeletal.system.development				1
TT_Heart.development	TT_stem.cell.population.maintenance				1
TT_Heart.development	TT_Urogenital.system.development				1
TT_Hindbrain.development	TT_Kidney.genes.all				1
TT_Hindbrain.development	TT_Liver.development				1
TT_Hindbrain.development	TT_Mammary.gland.development				1
TT_Hindbrain.development	TT_Muscle.cell.development				1
TT_Hindbrain.development	TT_Pancreas.development				1
TT_Hindbrain.development	TT_PG_ESC_genes				1
TT_Hindbrain.development	TT_Reproductive.system.development				1
TT_Hindbrain.development	TT_Respiratory.system.development				1
TT_Hindbrain.development	TT_Skeletal.system.development				1
TT_Hindbrain.development	TT_stem.cell.population.maintenance				1
TT_Hindbrain.development	TT_Urogenital.system.development				1
TT_Kidney.genes.all	TT_Liver.development				1
TT_Kidney.genes.all	TT_Mammary.gland.development				1
TT_Kidney.genes.all	TT_Muscle.cell.development				1
TT_Kidney.genes.all	TT_Pancreas.development				1
TT_Kidney.genes.all	TT_PG_ESC_genes				1
TT_Kidney.genes.all	TT_Reproductive.system.development				1
TT_Kidney.genes.all	TT_Respiratory.system.development				1
TT_Kidney.genes.all	TT_Skeletal.system.development				1
TT_Kidney.genes.all	TT_stem.cell.population.maintenance				1
TT_Kidney.genes.all	TT_Urogenital.system.development				1
TT_Liver.development	TT_Mammary.gland.development				1
TT_Liver.development	TT_Muscle.cell.development				1
TT_Liver.development	TT_Pancreas.development				1
TT_Liver.development	TT_PG_ESC_genes				1
TT_Liver.development	TT_Reproductive.system.development				1
TT_Liver.development	TT_Respiratory.system.development				1
TT_Liver.development	TT_Skeletal.system.development				1
TT_Liver.development	TT_stem.cell.population.maintenance				1
TT_Liver.development	TT_Urogenital.system.development				1
TT_Mammary.gland.development	TT_Muscle.cell.development				1
TT_Mammary.gland.development	TT_Pancreas.development				1
TT_Mammary.gland.development	TT_PG_ESC_genes				1
TT_Mammary.gland.development	TT_Reproductive.system.development				1
TT_Mammary.gland.development	TT_Respiratory.system.development				1
TT_Mammary.gland.development	TT_Skeletal.system.development				1
TT_Mammary.gland.development	TT_stem.cell.population.maintenance				1
TT_Mammary.gland.development	TT_Urogenital.system.development				1
TT_Muscle.cell.development	TT_Pancreas.development				1
TT_Muscle.cell.development	TT_PG_ESC_genes				1
TT_Muscle.cell.development	TT_Reproductive.system.development				1
TT_Muscle.cell.development	TT_Respiratory.system.development				1
TT_Muscle.cell.development	TT_Skeletal.system.development				1
TT_Muscle.cell.development	TT_stem.cell.population.maintenance				1
TT_Muscle.cell.development	TT_Urogenital.system.development				1
TT_Pancreas.development	TT_PG_ESC_genes				1
TT_Pancreas.development	TT_Reproductive.system.development				1
TT_Pancreas.development	TT_Respiratory.system.development				1
TT_Pancreas.development	TT_Skeletal.system.development				1
TT_Pancreas.development	TT_stem.cell.population.maintenance				1
TT_Pancreas.development	TT_Urogenital.system.development				1
TT_PG_ESC_genes	TT_Reproductive.system.development				1
TT_PG_ESC_genes	TT_Respiratory.system.development				1
TT_PG_ESC_genes	TT_Skeletal.system.development				1
TT_PG_ESC_genes	TT_stem.cell.population.maintenance				1
TT_PG_ESC_genes	TT_Urogenital.system.development				1
TT_Reproductive.system.development	TT_Respiratory.system.development				1
TT_Reproductive.system.development	TT_Skeletal.system.development				1
TT_Reproductive.system.development	TT_stem.cell.population.maintenance				1
TT_Reproductive.system.development	TT_Urogenital.system.development				1
TT_Respiratory.system.development	TT_Skeletal.system.development				1
TT_Respiratory.system.development	TT_stem.cell.population.maintenance				1
TT_Respiratory.system.development	TT_Urogenital.system.development				1
TT_Skeletal.system.development	TT_stem.cell.population.maintenance				1
TT_Skeletal.system.development	TT_Urogenital.system.development				1
TT_stem.cell.population.maintenance	TT_Urogenital.system.development				1

## Sheet: H3K36 - Tukey
Comparison_1	Comparison_2	diff	lwr	upr	p adj
TT_All_genes	PT_Heart.development	-0.518947	-1.21816	0.180265	0.617819				TT_All_genes	TT_Kidney.genes.all	TT_Urogenital.system.development	TT_Blood.vessel.development	TT_Heart.development	TT_Muscle.cell.development	TT_Reproductive.system.development	TT_Skeletal.system.development	TT_Forebrain.development	TT_Hindbrain.development	TT_Epidermis.development	TT_Eye.development	TT_Glial.cell.differentiation	TT_Mammary.gland.development	TT_Digestive.tract.development	TT_Liver.development	TT_Pancreas.development	TT_Respiratory.system.development	TT_PG_ESC_genes	TT_stem.cell.population.maintenance
TT_All_genes	PT_Skeletal.system.development	-0.513523	-1.26649	0.239439	0.801094			PT_All_genes	0.950878	1	1	1	1	1	1	1	1	1	1	1	1	1	1	1	1	1	1	1
TT_All_genes	PT_Forebrain.development	-0.592523	-1.48317	0.298121	0.842579			PT_Kidney.genes.all	0.99405	1	1	1	1	1	1	1	1	1	1	1	1	1	1	1	1	1	1	1
TT_All_genes	PT_Reproductive.system.development	-0.539495	-1.35078	0.271795	0.843253			PT_Urogenital.system.development	0.997811	1	1	1	1	1	1	1	1	1	1	1	1	1	1	1	1	1	1	1
PT_Heart.development	PT_All_genes	0.437425	-0.260757	1.13561	0.917593			PT_Blood.vessel.development	0.940694	1	1	1	1	1	1	1	1	1	1	1	1	1	1	1	1	1	1	1
TT_All_genes	PT_Blood.vessel.development	-0.394054	-1.0402	0.252092	0.940694			PT_Heart.development	0.617819	1	1	1	1	1	1	1	1	1	1	1	1	1	1	1	1	1	0.999928	1
TT_All_genes	PT_All_genes	-0.0815214	-0.217165	0.0541224	0.950878			PT_Muscle.cell.development	0.999996	1	1	1	1	1	1	1	1	1	1	1	1	1	1	1	1	1	1	1
PT_Skeletal.system.development	PT_All_genes	0.432002	-0.320005	1.18401	0.973721			PT_Reproductive.system.development	0.843253	1	1	1	1	1	1	1	1	1	1	1	1	1	1	1	1	1	0.999968	1
PT_Forebrain.development	PT_All_genes	0.511002	-0.378834	1.40084	0.973854			PT_Skeletal.system.development	0.801094	1	1	1	1	1	1	1	1	1	1	1	1	1	1	1	1	1	0.99998	1
TT_All_genes	PT_Respiratory.system.development	-0.622436	-1.71309	0.468215	0.976141			PT_Forebrain.development	0.842579	1	1	0.999999	1	1	1	1	1	1	1	1	1	1	1	1	1	1	0.999873	1
PT_Reproductive.system.development	PT_All_genes	0.457973	-0.352429	1.26838	0.979404			PT_Hindbrain.development	0.998422	1	1	1	1	1	1	1	1	1	1	1	1	1	1	1	1	1	0.999999	1
TT_All_genes	PT_Kidney.genes.all	-0.433744	-1.26192	0.394429	0.99405			PT_Epidermis.development	0.997588	1	1	1	1	1	1	1	1	1	1	1	1	1	1	1	1	1	1	1
TT_All_genes	PT_Glial.cell.differentiation	-0.57538	-1.67461	0.523855	0.994109			PT_Eye.development	0.999076	1	1	1	1	1	1	1	1	1	1	1	1	1	1	1	1	1	1	1
TT_All_genes	PT_stem.cell.population.maintenance	-0.688347	-2.02226	0.645564	0.995425			PT_Glial.cell.differentiation	0.994109	1	1	1	1	1	1	1	1	1	1	1	1	1	1	1	1	1	0.999999	1
TT_All_genes	PT_Epidermis.development	-0.49275	-1.48124	0.495741	0.997588			PT_Mammary.gland.development	1	1	1	1	1	1	1	1	1	1	1	1	1	1	1	1	1	1	1	1
PT_Respiratory.system.development	PT_All_genes	0.540914	-0.549077	1.63091	0.997786			PT_Digestive.tract.development	0.999227	1	1	1	1	1	1	1	1	1	1	1	1	1	1	1	1	1	0.999998	1
TT_All_genes	PT_Urogenital.system.development	-0.461125	-1.39089	0.468638	0.997811			PT_Liver.development	1	1	1	1	1	1	1	1	1	1	1	1	1	1	1	1	1	1	1	1
TT_All_genes	PT_Hindbrain.development	-0.643042	-1.96162	0.675534	0.998422			PT_Pancreas.development	0.999999	1	1	1	1	1	1	1	1	1	1	1	1	1	1	1	1	1	1	1
PT_Blood.vessel.development	PT_All_genes	0.312532	-0.332499	0.957564	0.998612			PT_Respiratory.system.development	0.976141	1	1	1	1	1	1	1	1	1	1	1	1	1	1	1	1	1	0.999981	1
TT_All_genes	PT_Eye.development	-0.407007	-1.26417	0.45016	0.999076			PT_PG_ESC_genes	0.999953	1	1	1	1	1	1	1	1	1	1	1	1	1	1	1	1	1	1	1
TT_All_genes	PT_Digestive.tract.development	-0.74675	-2.33312	0.83962	0.999227			PT_stem.cell.population.maintenance	0.995425	1	1	1	1	1	1	1	1	1	1	1	1	1	1	1	1	1	0.999992	1
PT_stem.cell.population.maintenance	PT_All_genes	0.606826	-0.726546	1.9402	0.999622
PT_Glial.cell.differentiation	PT_All_genes	0.493858	-0.604722	1.59244	0.999711			Legend :
TT_PG_ESC_genes	PT_Forebrain.development	-0.482713	-1.59648	0.63105	0.999873			Comparison of PT with TT for the same gene set
PT_Hindbrain.development	PT_All_genes	0.561521	-0.75651	1.87955	0.999914			Significant difference in means (p-value<0.05)
PT_Kidney.genes.all	PT_All_genes	0.352222	-0.475081	1.17953	0.999916
TT_PG_ESC_genes	PT_Heart.development	-0.409136	-1.37667	0.558395	0.999928
PT_Digestive.tract.development	PT_All_genes	0.665229	-0.920688	2.25115	0.999941
TT_Heart.development	TT_All_genes	0.295271	-0.410582	1.00112	0.999944
PT_Epidermis.development	PT_All_genes	0.411229	-0.576535	1.39899	0.99995
TT_All_genes	PT_PG_ESC_genes	-0.277093	-0.944346	0.390161	0.999953
TT_PG_ESC_genes	PT_Reproductive.system.development	-0.429685	-1.48107	0.621701	0.999968
PT_Urogenital.system.development	PT_All_genes	0.379604	-0.549385	1.30859	0.999968
TT_Skeletal.system.development	TT_All_genes	0.310884	-0.450439	1.07221	0.999969
TT_PG_ESC_genes	PT_Skeletal.system.development	-0.403713	-1.41077	0.603349	0.99998
TT_PG_ESC_genes	PT_Respiratory.system.development	-0.512625	-1.79198	0.766726	0.999981
TT_PG_ESC_genes	PT_stem.cell.population.maintenance	-0.578537	-2.0707	0.913623	0.999992
TT_Reproductive.system.development	TT_All_genes	0.313917	-0.506126	1.13396	0.999994
PT_Eye.development	PT_All_genes	0.325485	-0.530841	1.18181	0.999995
TT_All_genes	PT_Muscle.cell.development	-0.446777	-1.63653	0.742979	0.999996
TT_PG_ESC_genes	PT_Digestive.tract.development	-0.63694	-2.35851	1.08463	0.999998
TT_PG_ESC_genes	PT_Glial.cell.differentiation	-0.46557	-1.75225	0.821108	0.999999
TT_PG_ESC_genes	PT_Hindbrain.development	-0.533232	-2.0117	0.945235	0.999999
TT_All_genes	PT_Pancreas.development	-0.679233	-2.58554	1.22707	0.999999
TT_Blood.vessel.development	PT_Forebrain.development	-0.386263	-1.48381	0.711286	0.999999
TT_Forebrain.development	TT_All_genes	0.313768	-0.581494	1.20903	0.999999
TT_Eye.development	PT_Forebrain.development	-0.431906	-1.67023	0.806418	1
TT_All_genes	PT_Mammary.gland.development	-0.501736	-1.95046	0.946986	1
TT_Eye.development	PT_stem.cell.population.maintenance	-0.52773	-2.11503	1.05957	1
TT_Eye.development	PT_Respiratory.system.development	-0.461819	-1.85096	0.927325	1
TT_Blood.vessel.development	PT_Heart.development	-0.312686	-1.26151	0.636136	1
TT_Blood.vessel.development	PT_Respiratory.system.development	-0.416175	-1.68144	0.849086	1
TT_Digestive.tract.development	TT_All_genes	0.521591	-1.0714	2.11459	1
TT_Blood.vessel.development	PT_stem.cell.population.maintenance	-0.482087	-1.96218	0.99801	1
TT_Eye.development	PT_Digestive.tract.development	-0.586133	-2.39079	1.21852	1
TT_Eye.development	PT_Heart.development	-0.358329	-1.46698	0.750317	1
TT_Blood.vessel.development	PT_Reproductive.system.development	-0.333235	-1.36743	0.700959	1
TT_PG_ESC_genes	PT_Epidermis.development	-0.38294	-1.5764	0.810516	1
TT_Eye.development	PT_Reproductive.system.development	-0.378878	-1.56141	0.803658	1
TT_Blood.vessel.development	PT_Digestive.tract.development	-0.54049	-2.25161	1.17063	1
TT_Blood.vessel.development	TT_All_genes	0.20626	-0.450402	0.862922	1
PT_Pancreas.development	PT_All_genes	0.597712	-1.30821	2.50364	1
TT_All_genes	PT_Liver.development	-0.488135	-2.05512	1.07885	1
TT_Blood.vessel.development	PT_Skeletal.system.development	-0.307263	-1.29636	0.681837	1
TT_Eye.development	PT_Skeletal.system.development	-0.352906	-1.49621	0.790402	1
PT_Muscle.cell.development	PT_All_genes	0.365255	-0.823895	1.55441	1
TT_PG_ESC_genes	PT_Urogenital.system.development	-0.351315	-1.4966	0.793971	1
TT_Eye.development	PT_Hindbrain.development	-0.482425	-2.05686	1.09201	1
TT_PG_ESC_genes	PT_Blood.vessel.development	-0.284243	-1.21415	0.645663	1
TT_PG_ESC_genes	PT_Kidney.genes.all	-0.323934	-1.3884	0.740534	1
TT_Heart.development	PT_All_genes	0.213749	-0.491083	0.918582	1
TT_Respiratory.system.development	TT_All_genes	0.330428	-0.762349	1.42321	1
TT_Skeletal.system.development	PT_All_genes	0.229362	-0.531015	0.989739	1
TT_Glial.cell.differentiation	TT_All_genes	0.331261	-0.774549	1.43707	1
TT_Kidney.genes.all	TT_All_genes	0.250495	-0.587007	1.088	1
TT_Blood.vessel.development	PT_Hindbrain.development	-0.436782	-1.90307	1.02951	1
TT_Eye.development	PT_Glial.cell.differentiation	-0.414763	-1.81066	0.981131	1
PT_PG_ESC_genes	PT_All_genes	0.195571	-0.470603	0.861746	1
PT_Mammary.gland.development	PT_All_genes	0.420215	-1.02801	1.86844	1
TT_Blood.vessel.development	PT_Glial.cell.differentiation	-0.36912	-1.64179	0.903549	1
TT_Urogenital.system.development	TT_All_genes	0.270832	-0.668209	1.20987	1
TT_Muscle.cell.development	TT_All_genes	0.35063	-0.873714	1.57497	1
PT_PG_ESC_genes	PT_Forebrain.development	-0.315431	-1.41935	0.788488	1
TT_Reproductive.system.development	PT_All_genes	0.232395	-0.58677	1.05156	1
TT_PG_ESC_genes	PT_Pancreas.development	-0.569423	-2.58962	1.45078	1
TT_Kidney.genes.all	PT_Forebrain.development	-0.342029	-1.55645	0.872392	1
TT_Epidermis.development	PT_stem.cell.population.maintenance	-0.466706	-2.12769	1.19428	1
TT_Epidermis.development	PT_Digestive.tract.development	-0.525109	-2.3949	1.34468	1
TT_Kidney.genes.all	PT_stem.cell.population.maintenance	-0.437853	-2.00658	1.13087	1
TT_Epidermis.development	PT_Forebrain.development	-0.370883	-1.70235	0.960581	1
TT_Kidney.genes.all	PT_Digestive.tract.development	-0.496256	-2.28459	1.29208	1
PT_stem.cell.population.maintenance	PT_PG_ESC_genes	0.411254	-1.07357	1.89608	1
TT_Digestive.tract.development	PT_All_genes	0.440069	-1.15247	2.03261	1
PT_PG_ESC_genes	PT_Digestive.tract.development	-0.469657	-2.18487	1.24556	1
TT_PG_ESC_genes	PT_Eye.development	-0.297196	-1.38437	0.789981	1
TT_Epidermis.development	PT_Respiratory.system.development	-0.400795	-1.87357	1.07198	1
TT_Kidney.genes.all	PT_Respiratory.system.development	-0.371941	-1.73982	0.995937	1
PT_Respiratory.system.development	PT_PG_ESC_genes	0.345343	-0.925448	1.61613	1
TT_Hindbrain.development	TT_All_genes	0.357614	-0.968563	1.68379	1
TT_Heart.development	PT_Forebrain.development	-0.297252	-1.42492	0.830416	1
TT_Heart.development	PT_stem.cell.population.maintenance	-0.393076	-1.89564	1.10949	1
TT_Heart.development	PT_Digestive.tract.development	-0.451479	-2.18207	1.27912	1
TT_Forebrain.development	PT_All_genes	0.232246	-0.662211	1.1267	1
PT_Liver.development	PT_All_genes	0.406614	-1.15991	1.97314	1
TT_Urogenital.system.development	PT_Digestive.tract.development	-0.475919	-2.314	1.36216	1
TT_Urogenital.system.development	PT_stem.cell.population.maintenance	-0.417516	-2.04272	1.20769	1
TT_Epidermis.development	PT_Hindbrain.development	-0.421401	-2.0701	1.22729	1
TT_Eye.development	PT_Epidermis.development	-0.332133	-1.6426	0.978331	1
TT_Heart.development	PT_Respiratory.system.development	-0.327165	-1.61864	0.964311	1
PT_PG_ESC_genes	PT_Heart.development	-0.241854	-1.19804	0.714329	1
TT_Kidney.genes.all	PT_Hindbrain.development	-0.392548	-1.94825	1.16316	1
PT_Reproductive.system.development	PT_PG_ESC_genes	0.262402	-0.778549	1.30335	1
TT_Urogenital.system.development	PT_Forebrain.development	-0.321692	-1.60824	0.964857	1
TT_Kidney.genes.all	PT_Reproductive.system.development	-0.289	-1.44648	0.86848	1
PT_PG_ESC_genes	PT_Hindbrain.development	-0.365949	-1.83701	1.10512	1
TT_Skeletal.system.development	PT_Digestive.tract.development	-0.435866	-2.18982	1.31808	1
TT_Epidermis.development	PT_Reproductive.system.development	-0.317854	-1.5976	0.961888	1
TT_stem.cell.population.maintenance	TT_All_genes	0.333055	-1.00873	1.67484	1
TT_Kidney.genes.all	PT_Heart.development	-0.268452	-1.35033	0.81343	1
TT_Eye.development	PT_Pancreas.development	-0.518616	-2.61007	1.57284	1
TT_PG_ESC_genes	PT_Muscle.cell.development	-0.336967	-1.70179	1.02786	1
TT_Skeletal.system.development	PT_stem.cell.population.maintenance	-0.377463	-1.90687	1.15195	1
TT_PG_ESC_genes	PT_Mammary.gland.development	-0.391926	-1.98755	1.2037	1
TT_Urogenital.system.development	PT_Respiratory.system.development	-0.351604	-1.7839	1.08069	1
TT_Epidermis.development	PT_Heart.development	-0.297306	-1.5091	0.914489	1
TT_Reproductive.system.development	PT_Digestive.tract.development	-0.432833	-2.21306	1.34739	1
TT_Blood.vessel.development	PT_Epidermis.development	-0.28649	-1.46483	0.891849	1
TT_Skeletal.system.development	PT_Forebrain.development	-0.28164	-1.44483	0.881555	1
TT_Reproductive.system.development	PT_stem.cell.population.maintenance	-0.37443	-1.9339	1.18504	1
TT_Epidermis.development	PT_Glial.cell.differentiation	-0.353739	-1.83288	1.1254	1
TT_Forebrain.development	PT_Digestive.tract.development	-0.432982	-2.24908	1.38312	1
TT_PG_ESC_genes	TT_Digestive.tract.development	-0.411781	-2.13945	1.31589	1
PT_Skeletal.system.development	PT_PG_ESC_genes	0.23643	-0.759733	1.23259	1
TT_Eye.development	PT_Urogenital.system.development	-0.300508	-1.56726	0.966244	1
TT_Kidney.genes.all	PT_Glial.cell.differentiation	-0.324885	-1.69962	1.04985	1
TT_Skeletal.system.development	PT_Respiratory.system.development	-0.311552	-1.63416	1.01106	1
TT_Kidney.genes.all	PT_Skeletal.system.development	-0.263029	-1.3804	0.854345	1
TT_Blood.vessel.development	PT_Pancreas.development	-0.472973	-2.48428	1.53834	1
TT_Epidermis.development	PT_Skeletal.system.development	-0.291882	-1.53547	0.951702	1
TT_Forebrain.development	PT_stem.cell.population.maintenance	-0.374579	-1.97488	1.22573	1
TT_Heart.development	PT_Hindbrain.development	-0.347771	-1.83674	1.1412	1
PT_PG_ESC_genes	PT_Glial.cell.differentiation	-0.298287	-1.57645	0.979879	1
TT_Reproductive.system.development	PT_Forebrain.development	-0.278607	-1.48105	0.92384	1
TT_Urogenital.system.development	PT_Hindbrain.development	-0.372211	-1.98485	1.24043	1
TT_Heart.development	PT_Reproductive.system.development	-0.244224	-1.31033	0.821881	1
TT_Eye.development	PT_Kidney.genes.all	-0.273127	-1.46731	0.921055	1
TT_Respiratory.system.development	PT_All_genes	0.248907	-0.843212	1.34103	1
TT_Heart.development	PT_Heart.development	-0.223676	-1.20718	0.759832	1
TT_Reproductive.system.development	PT_Respiratory.system.development	-0.308519	-1.66578	1.04874	1
TT_Glial.cell.differentiation	PT_All_genes	0.249739	-0.85542	1.3549	1
TT_Blood.vessel.development	PT_Urogenital.system.development	-0.254865	-1.38439	0.87466	1
TT_Blood.vessel.development	PT_All_genes	0.124739	-0.530827	0.780304	1
TT_Epidermis.development	PT_All_genes	0.140119	-0.858854	1.13909	1
TT_Eye.development	PT_All_genes	0.0790956	-0.791881	0.950072	1
TT_Hindbrain.development	PT_All_genes	0.276092	-1.04954	1.60173	1
TT_Kidney.genes.all	PT_All_genes	0.168973	-0.667669	1.00562	1
TT_Liver.development	PT_All_genes	0.228685	-1.35723	1.8146	1
TT_Mammary.gland.development	PT_All_genes	0.192551	-1.26071	1.64581	1
TT_Muscle.cell.development	PT_All_genes	0.269108	-0.954648	1.49286	1
TT_Pancreas.development	PT_All_genes	0.135373	-1.77055	2.0413	1
TT_PG_ESC_genes	PT_All_genes	0.0282887	-0.654075	0.710652	1
TT_stem.cell.population.maintenance	PT_All_genes	0.251533	-1.08971	1.59278	1
TT_Urogenital.system.development	PT_All_genes	0.18931	-0.748964	1.12758	1
PT_Digestive.tract.development	PT_Blood.vessel.development	0.352697	-1.35442	2.05981	1
PT_Epidermis.development	PT_Blood.vessel.development	0.0986966	-1.07381	1.27121	1
PT_Eye.development	PT_Blood.vessel.development	0.012953	-1.05119	1.0771	1
PT_Forebrain.development	PT_Blood.vessel.development	0.19847	-0.89282	1.28976	1
PT_Glial.cell.differentiation	PT_Blood.vessel.development	0.181326	-1.08595	1.4486	1
PT_Heart.development	PT_Blood.vessel.development	0.124893	-0.816682	1.06647	1
PT_Hindbrain.development	PT_Blood.vessel.development	0.248988	-1.21262	1.7106	1
PT_Kidney.genes.all	PT_Blood.vessel.development	0.0396903	-1.00124	1.08062	1
PT_Liver.development	PT_Blood.vessel.development	0.0940819	-1.59503	1.78319	1
PT_Mammary.gland.development	PT_Blood.vessel.development	0.107683	-1.47234	1.6877	1
PT_Muscle.cell.development	PT_Blood.vessel.development	0.052723	-1.29382	1.39927	1
PT_Pancreas.development	PT_Blood.vessel.development	0.285179	-1.72272	2.29308	1
PT_PG_ESC_genes	PT_Blood.vessel.development	-0.116961	-1.03505	0.801132	1
PT_Reproductive.system.development	PT_Blood.vessel.development	0.145441	-0.882108	1.17299	1
PT_Respiratory.system.development	PT_Blood.vessel.development	0.228382	-1.03145	1.48822	1
PT_Skeletal.system.development	PT_Blood.vessel.development	0.11947	-0.862681	1.10162	1
PT_stem.cell.population.maintenance	PT_Blood.vessel.development	0.294294	-1.18117	1.76975	1
PT_Urogenital.system.development	PT_Blood.vessel.development	0.0670716	-1.05637	1.19052	1
TT_Blood.vessel.development	PT_Blood.vessel.development	-0.187793	-1.09822	0.72263	1
TT_Digestive.tract.development	PT_Blood.vessel.development	0.127537	-1.58573	1.84081	1
TT_Epidermis.development	PT_Blood.vessel.development	-0.172413	-1.35438	1.00956	1
TT_Eye.development	PT_Blood.vessel.development	-0.233437	-1.3094	0.842531	1
TT_Forebrain.development	PT_Blood.vessel.development	-0.0802857	-1.17535	1.01478	1
TT_Glial.cell.differentiation	PT_Blood.vessel.development	-0.0627931	-1.33577	1.21019	1
TT_Heart.development	PT_Blood.vessel.development	-0.0987827	-1.0453	0.847734	1
TT_Hindbrain.development	PT_Blood.vessel.development	-0.03644	-1.50491	1.43203	1
TT_Kidney.genes.all	PT_Blood.vessel.development	-0.143559	-1.19193	0.904809	1
TT_Liver.development	PT_Blood.vessel.development	-0.0838468	-1.79096	1.62327	1
TT_Mammary.gland.development	PT_Blood.vessel.development	-0.119981	-1.70462	1.46465	1
TT_Muscle.cell.development	PT_Blood.vessel.development	-0.0434238	-1.42063	1.33378	1
TT_Pancreas.development	PT_Blood.vessel.development	-0.177159	-2.18506	1.83074	1
TT_Reproductive.system.development	PT_Blood.vessel.development	-0.0801369	-1.11461	0.954337	1
TT_Respiratory.system.development	PT_Blood.vessel.development	-0.0636251	-1.3253	1.19805	1
TT_Skeletal.system.development	PT_Blood.vessel.development	-0.0831699	-1.07174	0.905404	1
TT_stem.cell.population.maintenance	PT_Blood.vessel.development	-0.0609989	-1.54358	1.42158	1
TT_Urogenital.system.development	PT_Blood.vessel.development	-0.123222	-1.25436	1.00791	1
PT_Epidermis.development	PT_Digestive.tract.development	-0.254	-2.11783	1.60983	1
PT_Eye.development	PT_Digestive.tract.development	-0.339744	-2.13737	1.45788	1
PT_Forebrain.development	PT_Digestive.tract.development	-0.154227	-1.96806	1.6596	1
PT_Glial.cell.differentiation	PT_Digestive.tract.development	-0.17137	-2.09622	1.75348	1
PT_Heart.development	PT_Digestive.tract.development	-0.227804	-1.9557	1.50009	1
PT_Hindbrain.development	PT_Digestive.tract.development	-0.103708	-2.16171	1.95429	1
PT_Kidney.genes.all	PT_Digestive.tract.development	-0.313006	-2.09699	1.47098	1
PT_Liver.development	PT_Digestive.tract.development	-0.258615	-2.48396	1.96673	1
PT_Mammary.gland.development	PT_Digestive.tract.development	-0.245014	-2.38873	1.8987	1
PT_Muscle.cell.development	PT_Digestive.tract.development	-0.299973	-2.27791	1.67797	1
PT_Pancreas.development	PT_Digestive.tract.development	-0.0675172	-2.54355	2.40851	1
PT_Reproductive.system.development	PT_Digestive.tract.development	-0.207255	-1.98347	1.56895	1
PT_Respiratory.system.development	PT_Digestive.tract.development	-0.124315	-2.04428	1.79565	1
PT_Skeletal.system.development	PT_Digestive.tract.development	-0.233227	-1.98357	1.51711	1
PT_stem.cell.population.maintenance	PT_Digestive.tract.development	-0.058403	-2.12626	2.00946	1
PT_Urogenital.system.development	PT_Digestive.tract.development	-0.285625	-2.11898	1.54773	1
TT_Digestive.tract.development	PT_Digestive.tract.development	-0.225159	-2.4689	2.01858	1
TT_Glial.cell.differentiation	PT_Digestive.tract.development	-0.41549	-2.3441	1.51312	1
TT_Hindbrain.development	PT_Digestive.tract.development	-0.389136	-2.45202	1.67374	1
TT_Liver.development	PT_Digestive.tract.development	-0.436543	-2.67558	1.8025	1
TT_Mammary.gland.development	PT_Digestive.tract.development	-0.472678	-2.6198	1.67444	1
TT_Muscle.cell.development	PT_Digestive.tract.development	-0.39612	-2.39506	1.60282	1
TT_Pancreas.development	PT_Digestive.tract.development	-0.529856	-3.00589	1.94617	1
TT_Respiratory.system.development	PT_Digestive.tract.development	-0.416322	-2.33749	1.50485	1
TT_stem.cell.population.maintenance	PT_Digestive.tract.development	-0.413695	-2.48664	1.65925	1
PT_Eye.development	PT_Epidermis.development	-0.0857436	-1.38652	1.21503	1
PT_Forebrain.development	PT_Epidermis.development	0.0997733	-1.2233	1.42285	1
PT_Glial.cell.differentiation	PT_Epidermis.development	0.0826295	-1.38897	1.55423	1
PT_Heart.development	PT_Epidermis.development	0.0261964	-1.17637	1.22877	1
PT_Hindbrain.development	PT_Epidermis.development	0.150292	-1.49163	1.79222	1
PT_Kidney.genes.all	PT_Epidermis.development	-0.0590062	-1.34086	1.22285	1
PT_Liver.development	PT_Epidermis.development	-0.0046147	-1.85197	1.84274	1
PT_Mammary.gland.development	PT_Epidermis.development	0.00898609	-1.73918	1.75715	1
PT_Muscle.cell.development	PT_Epidermis.development	-0.0459735	-1.58636	1.49441	1
PT_Pancreas.development	PT_Epidermis.development	0.186483	-1.95624	2.32921	1
PT_PG_ESC_genes	PT_Epidermis.development	-0.215658	-1.39993	0.968616	1
PT_Reproductive.system.development	PT_Epidermis.development	0.0467447	-1.22427	1.31776	1
PT_Respiratory.system.development	PT_Epidermis.development	0.129685	-1.33551	1.59488	1
PT_Skeletal.system.development	PT_Epidermis.development	0.020773	-1.21382	1.25537	1
PT_stem.cell.population.maintenance	PT_Epidermis.development	0.195597	-1.45867	1.84986	1
PT_Urogenital.system.development	PT_Epidermis.development	-0.0316249	-1.38134	1.31809	1
TT_Digestive.tract.development	PT_Epidermis.development	0.0288406	-1.84063	1.89831	1
TT_Epidermis.development	PT_Epidermis.development	-0.271109	-1.66992	1.1277	1
TT_Forebrain.development	PT_Epidermis.development	-0.178982	-1.50517	1.1472	1
TT_Glial.cell.differentiation	PT_Epidermis.development	-0.16149	-1.638	1.31502	1
TT_Heart.development	PT_Epidermis.development	-0.197479	-1.40392	1.00896	1
TT_Hindbrain.development	PT_Epidermis.development	-0.135137	-1.78317	1.5129	1
TT_Kidney.genes.all	PT_Epidermis.development	-0.242256	-1.53016	1.04564	1
TT_Liver.development	PT_Epidermis.development	-0.182543	-2.04637	1.68128	1
TT_Mammary.gland.development	PT_Epidermis.development	-0.218678	-1.97101	1.53366	1
TT_Muscle.cell.development	PT_Epidermis.development	-0.14212	-1.70938	1.42514	1
TT_Pancreas.development	PT_Epidermis.development	-0.275856	-2.41858	1.86687	1
TT_Reproductive.system.development	PT_Epidermis.development	-0.178833	-1.45545	1.09778	1
TT_Respiratory.system.development	PT_Epidermis.development	-0.162322	-1.6291	1.30446	1
TT_Skeletal.system.development	PT_Epidermis.development	-0.181866	-1.42158	1.05785	1
TT_stem.cell.population.maintenance	PT_Epidermis.development	-0.159696	-1.82032	1.50093	1
TT_Urogenital.system.development	PT_Epidermis.development	-0.221919	-1.57804	1.13421	1
PT_Forebrain.development	PT_Eye.development	0.185517	-1.04255	1.41358	1
PT_Glial.cell.differentiation	PT_Eye.development	0.168373	-1.21843	1.55517	1
PT_Heart.development	PT_Eye.development	0.11194	-0.985235	1.20911	1
PT_Hindbrain.development	PT_Eye.development	0.236035	-1.33034	1.80241	1
PT_Kidney.genes.all	PT_Eye.development	0.0267373	-1.1568	1.21028	1
PT_Liver.development	PT_Eye.development	0.0811289	-1.69941	1.86167	1
PT_Mammary.gland.development	PT_Eye.development	0.0947297	-1.58268	1.77214	1
PT_Muscle.cell.development	PT_Eye.development	0.03977	-1.41982	1.49936	1
PT_Pancreas.development	PT_Eye.development	0.272226	-1.81317	2.35763	1
PT_PG_ESC_genes	PT_Eye.development	-0.129914	-1.207	0.947176	1
PT_Reproductive.system.development	PT_Eye.development	0.132488	-1.0393	1.30428	1
PT_Respiratory.system.development	PT_Eye.development	0.215429	-1.16458	1.59543	1
PT_Skeletal.system.development	PT_Eye.development	0.106517	-1.02567	1.2387	1
PT_stem.cell.population.maintenance	PT_Eye.development	0.281341	-1.29797	1.86065	1
PT_Urogenital.system.development	PT_Eye.development	0.0541186	-1.20261	1.31084	1
TT_Blood.vessel.development	PT_Eye.development	-0.200746	-1.27131	0.869814	1
TT_Digestive.tract.development	PT_Eye.development	0.114584	-1.68889	1.91806	1
TT_Epidermis.development	PT_Eye.development	-0.185366	-1.49467	1.12394	1
TT_Eye.development	PT_Eye.development	-0.24639	-1.46086	0.968079	1
TT_Forebrain.development	PT_Eye.development	-0.0932387	-1.32466	1.13818	1
TT_Glial.cell.differentiation	PT_Eye.development	-0.0757461	-1.46776	1.31627	1
TT_Heart.development	PT_Eye.development	-0.111736	-1.21315	0.989683	1
TT_Hindbrain.development	PT_Eye.development	-0.049393	-1.62217	1.52339	1
TT_Kidney.genes.all	PT_Eye.development	-0.156512	-1.3466	1.03357	1
TT_Liver.development	PT_Eye.development	-0.0967998	-1.89443	1.70083	1
TT_Mammary.gland.development	PT_Eye.development	-0.132934	-1.81469	1.54882	1
TT_Muscle.cell.development	PT_Eye.development	-0.0563768	-1.5443	1.43155	1
TT_Pancreas.development	PT_Eye.development	-0.190112	-2.27551	1.89529	1
TT_Reproductive.system.development	PT_Eye.development	-0.0930899	-1.27095	1.08477	1
TT_Respiratory.system.development	PT_Eye.development	-0.0765781	-1.45827	1.30511	1
TT_Skeletal.system.development	PT_Eye.development	-0.0961229	-1.23389	1.04164	1
TT_stem.cell.population.maintenance	PT_Eye.development	-0.0739519	-1.65992	1.51201	1
TT_Urogenital.system.development	PT_Eye.development	-0.136175	-1.39978	1.12743	1
PT_Glial.cell.differentiation	PT_Forebrain.development	-0.0171437	-1.42488	1.39059	1
PT_Heart.development	PT_Forebrain.development	-0.0735769	-1.1971	1.04995	1
PT_Hindbrain.development	PT_Forebrain.development	0.0505187	-1.53443	1.63546	1
PT_Kidney.genes.all	PT_Forebrain.development	-0.158779	-1.36679	1.04923	1
PT_Liver.development	PT_Forebrain.development	-0.104388	-1.90129	1.69251	1
PT_Mammary.gland.development	PT_Forebrain.development	-0.0907872	-1.78554	1.60397	1
PT_Muscle.cell.development	PT_Forebrain.development	-0.145747	-1.62525	1.33376	1
PT_Pancreas.development	PT_Forebrain.development	0.0867095	-2.01267	2.18609	1
PT_Reproductive.system.development	PT_Forebrain.development	-0.0530285	-1.24952	1.14347	1
PT_Respiratory.system.development	PT_Forebrain.development	0.0299121	-1.37113	1.43096	1
PT_Skeletal.system.development	PT_Forebrain.development	-0.0790003	-1.23674	1.07874	1
PT_stem.cell.population.maintenance	PT_Forebrain.development	0.0958237	-1.5019	1.69355	1
PT_Urogenital.system.development	PT_Forebrain.development	-0.131398	-1.41119	1.14839	1
TT_Digestive.tract.development	PT_Forebrain.development	-0.0709326	-1.89056	1.74869	1
TT_Forebrain.development	PT_Forebrain.development	-0.278755	-1.53371	0.976196	1
TT_Glial.cell.differentiation	PT_Forebrain.development	-0.261263	-1.67414	1.15161	1
TT_Hindbrain.development	PT_Forebrain.development	-0.23491	-1.82618	1.35636	1
TT_Liver.development	PT_Forebrain.development	-0.282317	-2.09615	1.53151	1
TT_Mammary.gland.development	PT_Forebrain.development	-0.318451	-2.01751	1.38061	1
TT_Muscle.cell.development	PT_Forebrain.development	-0.241894	-1.74935	1.26556	1
TT_Pancreas.development	PT_Forebrain.development	-0.375629	-2.47501	1.72375	1
TT_Respiratory.system.development	PT_Forebrain.development	-0.262095	-1.6648	1.14061	1
TT_stem.cell.population.maintenance	PT_Forebrain.development	-0.259469	-1.86377	1.34484	1
PT_Heart.development	PT_Glial.cell.differentiation	-0.0564332	-1.35157	1.2387	1
PT_Hindbrain.development	PT_Glial.cell.differentiation	0.0676624	-1.64322	1.77855	1
PT_Kidney.genes.all	PT_Glial.cell.differentiation	-0.141636	-1.5107	1.22743	1
PT_Liver.development	PT_Glial.cell.differentiation	-0.0872442	-1.99615	1.82166	1
PT_Mammary.gland.development	PT_Glial.cell.differentiation	-0.0736434	-1.88673	1.73944	1
PT_Muscle.cell.development	PT_Glial.cell.differentiation	-0.128603	-1.74229	1.48509	1
PT_Pancreas.development	PT_Glial.cell.differentiation	0.103853	-2.09216	2.29987	1
PT_Reproductive.system.development	PT_Glial.cell.differentiation	-0.0358848	-1.39481	1.32304	1
PT_Respiratory.system.development	PT_Glial.cell.differentiation	0.0470559	-1.49502	1.58913	1
PT_Skeletal.system.development	PT_Glial.cell.differentiation	-0.0618565	-1.38678	1.26307	1
PT_stem.cell.population.maintenance	PT_Glial.cell.differentiation	0.112967	-1.60976	1.8357	1
PT_Urogenital.system.development	PT_Glial.cell.differentiation	-0.114254	-1.54706	1.31855	1
TT_Digestive.tract.development	PT_Glial.cell.differentiation	-0.0537889	-1.9841	1.87653	1
TT_Forebrain.development	PT_Glial.cell.differentiation	-0.261612	-1.67228	1.14905	1
TT_Glial.cell.differentiation	PT_Glial.cell.differentiation	-0.244119	-1.79695	1.30872	1
TT_Heart.development	PT_Glial.cell.differentiation	-0.280109	-1.57884	1.01862	1
TT_Hindbrain.development	PT_Glial.cell.differentiation	-0.217766	-1.93451	1.49898	1
TT_Liver.development	PT_Glial.cell.differentiation	-0.265173	-2.19002	1.65968	1
TT_Mammary.gland.development	PT_Glial.cell.differentiation	-0.301308	-2.11842	1.5158	1
TT_Muscle.cell.development	PT_Glial.cell.differentiation	-0.22475	-1.86411	1.41461	1
TT_Pancreas.development	PT_Glial.cell.differentiation	-0.358485	-2.5545	1.83753	1
TT_Reproductive.system.development	PT_Glial.cell.differentiation	-0.261463	-1.62563	1.1027	1
TT_Respiratory.system.development	PT_Glial.cell.differentiation	-0.244951	-1.78853	1.29863	1
TT_Skeletal.system.development	PT_Glial.cell.differentiation	-0.264496	-1.59419	1.0652	1
TT_stem.cell.population.maintenance	PT_Glial.cell.differentiation	-0.242325	-1.97116	1.48651	1
TT_Urogenital.system.development	PT_Glial.cell.differentiation	-0.304548	-1.74339	1.1343	1
PT_Hindbrain.development	PT_Heart.development	0.124096	-1.36174	1.60993	1
PT_Kidney.genes.all	PT_Heart.development	-0.0852026	-1.15988	0.989473	1
PT_Liver.development	PT_Heart.development	-0.0308111	-1.74093	1.6793	1
PT_Mammary.gland.development	PT_Heart.development	-0.0172103	-1.61966	1.58524	1
PT_Muscle.cell.development	PT_Heart.development	-0.0721699	-1.44497	1.30063	1
PT_Pancreas.development	PT_Heart.development	0.160286	-1.86531	2.18589	1
PT_Reproductive.system.development	PT_Heart.development	0.0205484	-1.04117	1.08227	1
PT_Respiratory.system.development	PT_Heart.development	0.103489	-1.18437	1.39135	1
PT_Skeletal.system.development	PT_Heart.development	-0.00542338	-1.02327	1.01242	1
PT_stem.cell.population.maintenance	PT_Heart.development	0.169401	-1.33006	1.66886	1
PT_Urogenital.system.development	PT_Heart.development	-0.0578213	-1.2126	1.09696	1
TT_Digestive.tract.development	PT_Heart.development	0.00264429	-1.73134	1.73663	1
TT_Forebrain.development	PT_Heart.development	-0.205179	-1.33237	0.922009	1
TT_Glial.cell.differentiation	PT_Heart.development	-0.187686	-1.48841	1.11303	1
TT_Hindbrain.development	PT_Heart.development	-0.161333	-1.65392	1.33125	1
TT_Liver.development	PT_Heart.development	-0.20874	-1.93664	1.51916	1
TT_Mammary.gland.development	PT_Heart.development	-0.244874	-1.85188	1.36213	1
TT_Muscle.cell.development	PT_Heart.development	-0.168317	-1.5712	1.23457	1
TT_Pancreas.development	PT_Heart.development	-0.302052	-2.32765	1.72355	1
TT_Reproductive.system.development	PT_Heart.development	-0.20503	-1.27345	0.863394	1
TT_Respiratory.system.development	PT_Heart.development	-0.188518	-1.47818	1.10114	1
TT_Skeletal.system.development	PT_Heart.development	-0.208063	-1.23211	0.815984	1
TT_stem.cell.population.maintenance	PT_Heart.development	-0.185892	-1.69236	1.32058	1
TT_Urogenital.system.development	PT_Heart.development	-0.248115	-1.41038	0.914148	1
PT_Kidney.genes.all	PT_Hindbrain.development	-0.209298	-1.76	1.3414	1
PT_Liver.development	PT_Hindbrain.development	-0.154907	-2.198	1.88819	1
PT_Mammary.gland.development	PT_Hindbrain.development	-0.141306	-2.09517	1.81256	1
PT_Muscle.cell.development	PT_Hindbrain.development	-0.196265	-1.96667	1.57414	1
PT_Pancreas.development	PT_Hindbrain.development	0.0361909	-2.27742	2.3498	1
PT_Reproductive.system.development	PT_Hindbrain.development	-0.103547	-1.6453	1.4382	1
PT_Respiratory.system.development	PT_Hindbrain.development	-0.0206065	-1.72599	1.68477	1
PT_Skeletal.system.development	PT_Hindbrain.development	-0.129519	-1.64139	1.38235	1
PT_stem.cell.population.maintenance	PT_Hindbrain.development	0.045305	-1.82502	1.91563	1
PT_Urogenital.system.development	PT_Hindbrain.development	-0.181917	-1.78917	1.42534	1
TT_Digestive.tract.development	PT_Hindbrain.development	-0.121451	-2.18457	1.94166	1
TT_Forebrain.development	PT_Hindbrain.development	-0.329274	-1.91682	1.25827	1
TT_Glial.cell.differentiation	PT_Hindbrain.development	-0.311782	-2.0269	1.40333	1
TT_Hindbrain.development	PT_Hindbrain.development	-0.285428	-2.15025	1.57939	1
TT_Liver.development	PT_Hindbrain.development	-0.332835	-2.39084	1.72517	1
TT_Mammary.gland.development	PT_Hindbrain.development	-0.36897	-2.32657	1.58863	1
TT_Muscle.cell.development	PT_Hindbrain.development	-0.292412	-2.08624	1.50142	1
TT_Pancreas.development	PT_Hindbrain.development	-0.426148	-2.73976	1.88746	1
TT_Reproductive.system.development	PT_Hindbrain.development	-0.329125	-1.8755	1.21725	1
TT_Respiratory.system.development	PT_Hindbrain.development	-0.312614	-2.01936	1.39413	1
TT_Skeletal.system.development	PT_Hindbrain.development	-0.332158	-1.84821	1.1839	1
TT_stem.cell.population.maintenance	PT_Hindbrain.development	-0.309987	-2.18594	1.56596	1
PT_Liver.development	PT_Kidney.genes.all	0.0543915	-1.71237	1.82116	1
PT_Mammary.gland.development	PT_Kidney.genes.all	0.0679923	-1.59478	1.73077	1
PT_Muscle.cell.development	PT_Kidney.genes.all	0.0130327	-1.42972	1.45579	1
PT_Pancreas.development	PT_Kidney.genes.all	0.245489	-1.82816	2.31914	1
PT_PG_ESC_genes	PT_Kidney.genes.all	-0.156651	-1.21081	0.897512	1
PT_Reproductive.system.development	PT_Kidney.genes.all	0.105751	-1.045	1.2565	1
PT_Respiratory.system.development	PT_Kidney.genes.all	0.188692	-1.17349	1.55088	1
PT_Skeletal.system.development	PT_Kidney.genes.all	0.0797792	-1.03062	1.19018	1
PT_stem.cell.population.maintenance	PT_Kidney.genes.all	0.254603	-1.30916	1.81837	1
PT_Urogenital.system.development	PT_Kidney.genes.all	0.0273813	-1.20975	1.26451	1
TT_Blood.vessel.development	PT_Kidney.genes.all	-0.227484	-1.27497	0.820007	1
TT_Digestive.tract.development	PT_Kidney.genes.all	0.0878469	-1.70203	1.87773	1
TT_Epidermis.development	PT_Kidney.genes.all	-0.212103	-1.50261	1.07841	1
TT_Forebrain.development	PT_Kidney.genes.all	-0.119976	-1.33139	1.09144	1
TT_Glial.cell.differentiation	PT_Kidney.genes.all	-0.102483	-1.47684	1.27187	1
TT_Heart.development	PT_Kidney.genes.all	-0.138473	-1.21748	0.940536	1
TT_Hindbrain.development	PT_Kidney.genes.all	-0.0761303	-1.6333	1.48104	1
TT_Kidney.genes.all	PT_Kidney.genes.all	-0.183249	-1.35263	0.986127	1
TT_Liver.development	PT_Kidney.genes.all	-0.123537	-1.90752	1.66045	1
TT_Mammary.gland.development	PT_Kidney.genes.all	-0.159672	-1.82684	1.50749	1
TT_Muscle.cell.development	PT_Kidney.genes.all	-0.0831141	-1.55453	1.3883	1
TT_Pancreas.development	PT_Kidney.genes.all	-0.21685	-2.2905	1.8568	1
TT_Reproductive.system.development	PT_Kidney.genes.all	-0.119827	-1.27676	1.03711	1
TT_Respiratory.system.development	PT_Kidney.genes.all	-0.103315	-1.46721	1.26057	1
TT_Skeletal.system.development	PT_Kidney.genes.all	-0.12286	-1.23894	0.993224	1
TT_stem.cell.population.maintenance	PT_Kidney.genes.all	-0.100689	-1.67117	1.46979	1
TT_Urogenital.system.development	PT_Kidney.genes.all	-0.162912	-1.40703	1.08121	1
PT_Mammary.gland.development	PT_Liver.development	0.0136008	-2.11581	2.14301	1
PT_Muscle.cell.development	PT_Liver.development	-0.0413588	-2.00378	1.92107	1
PT_Pancreas.development	PT_Liver.development	0.191097	-2.27256	2.65475	1
PT_PG_ESC_genes	PT_Liver.development	-0.211043	-1.90834	1.48626	1
PT_Reproductive.system.development	PT_Liver.development	0.0513594	-1.70756	1.81028	1
PT_Respiratory.system.development	PT_Liver.development	0.1343	-1.76967	2.03827	1
PT_Skeletal.system.development	PT_Liver.development	0.0253877	-1.7074	1.75817	1
PT_stem.cell.population.maintenance	PT_Liver.development	0.200212	-1.85281	2.25324	1
PT_Urogenital.system.development	PT_Liver.development	-0.0270102	-1.84362	1.78959	1
TT_Blood.vessel.development	PT_Liver.development	-0.281875	-1.97504	1.41129	1
TT_Digestive.tract.development	PT_Liver.development	0.0334553	-2.19662	2.26353	1
TT_Epidermis.development	PT_Liver.development	-0.266495	-2.11986	1.58688	1
TT_Eye.development	PT_Liver.development	-0.327518	-2.11515	1.46011	1
TT_Forebrain.development	PT_Liver.development	-0.174368	-1.97356	1.62482	1
TT_Glial.cell.differentiation	PT_Liver.development	-0.156875	-2.06957	1.75582	1
TT_Heart.development	PT_Liver.development	-0.192865	-1.9057	1.51998	1
TT_Hindbrain.development	PT_Liver.development	-0.130522	-2.17853	1.91749	1
TT_Kidney.genes.all	PT_Liver.development	-0.237641	-2.0088	1.53352	1
TT_Liver.development	PT_Liver.development	-0.177929	-2.40327	2.04742	1
TT_Mammary.gland.development	PT_Liver.development	-0.214063	-2.3469	1.91877	1
TT_Muscle.cell.development	PT_Liver.development	-0.137506	-2.12109	1.84608	1
TT_Pancreas.development	PT_Liver.development	-0.271241	-2.73489	2.19241	1
TT_PG_ESC_genes	PT_Liver.development	-0.378325	-2.08204	1.32539	1
TT_Reproductive.system.development	PT_Liver.development	-0.174219	-1.93719	1.58875	1
TT_Respiratory.system.development	PT_Liver.development	-0.157707	-2.0629	1.74749	1
TT_Skeletal.system.development	PT_Liver.development	-0.177252	-1.91369	1.55918	1
TT_stem.cell.population.maintenance	PT_Liver.development	-0.155081	-2.21323	1.90307	1
TT_Urogenital.system.development	PT_Liver.development	-0.217304	-2.03867	1.60407	1
PT_Muscle.cell.development	PT_Mammary.gland.development	-0.0549596	-1.92431	1.81439	1
PT_Pancreas.development	PT_Mammary.gland.development	0.177497	-2.21268	2.56767	1
PT_PG_ESC_genes	PT_Mammary.gland.development	-0.224644	-1.81341	1.36412	1
PT_Reproductive.system.development	PT_Mammary.gland.development	0.0377586	-1.61667	1.69219	1
PT_Respiratory.system.development	PT_Mammary.gland.development	0.120699	-1.68719	1.92859	1
PT_Skeletal.system.development	PT_Mammary.gland.development	0.0117869	-1.61484	1.63841	1
PT_stem.cell.population.maintenance	PT_Mammary.gland.development	0.186611	-1.77764	2.15086	1
PT_Urogenital.system.development	PT_Mammary.gland.development	-0.040611	-1.75625	1.67503	1
TT_Blood.vessel.development	PT_Mammary.gland.development	-0.295476	-1.87983	1.28887	1
TT_Digestive.tract.development	PT_Mammary.gland.development	0.0198546	-2.12877	2.16848	1
TT_Epidermis.development	PT_Mammary.gland.development	-0.280095	-2.03462	1.47443	1
TT_Eye.development	PT_Mammary.gland.development	-0.341119	-2.02605	1.34381	1
TT_Forebrain.development	PT_Mammary.gland.development	-0.187968	-1.88516	1.50922	1
TT_Glial.cell.differentiation	PT_Mammary.gland.development	-0.170476	-1.98755	1.6466	1
TT_Heart.development	PT_Mammary.gland.development	-0.206465	-1.81183	1.3989	1
TT_Hindbrain.development	PT_Mammary.gland.development	-0.144123	-2.10313	1.81488	1
TT_Kidney.genes.all	PT_Mammary.gland.development	-0.251242	-1.91868	1.4162	1
TT_Liver.development	PT_Mammary.gland.development	-0.191529	-2.33525	1.95219	1
TT_Mammary.gland.development	PT_Mammary.gland.development	-0.227664	-2.27519	1.81986	1
TT_Muscle.cell.development	PT_Mammary.gland.development	-0.151106	-2.04266	1.74045	1
TT_Pancreas.development	PT_Mammary.gland.development	-0.284842	-2.67502	2.10534	1
TT_Reproductive.system.development	PT_Mammary.gland.development	-0.18782	-1.84656	1.47092	1
TT_Respiratory.system.development	PT_Mammary.gland.development	-0.171308	-1.98048	1.63787	1
TT_Skeletal.system.development	PT_Mammary.gland.development	-0.190853	-1.82136	1.43966	1
TT_stem.cell.population.maintenance	PT_Mammary.gland.development	-0.168682	-2.13829	1.80092	1
TT_Urogenital.system.development	PT_Mammary.gland.development	-0.230905	-1.95159	1.48978	1
PT_Pancreas.development	PT_Muscle.cell.development	0.232456	-2.01024	2.47515	1
PT_PG_ESC_genes	PT_Muscle.cell.development	-0.169684	-1.52648	1.18712	1
PT_Reproductive.system.development	PT_Muscle.cell.development	0.0927182	-1.34041	1.52585	1
PT_Respiratory.system.development	PT_Muscle.cell.development	0.175659	-1.4322	1.78351	1
PT_Skeletal.system.development	PT_Muscle.cell.development	0.0667465	-1.33419	1.46769	1
PT_stem.cell.population.maintenance	PT_Muscle.cell.development	0.24157	-1.54028	2.02342	1
PT_Urogenital.system.development	PT_Muscle.cell.development	0.0143486	-1.48903	1.51772	1
TT_Blood.vessel.development	PT_Muscle.cell.development	-0.240517	-1.59214	1.11111	1
TT_Digestive.tract.development	PT_Muscle.cell.development	0.0748142	-1.90844	2.05807	1
TT_Epidermis.development	PT_Muscle.cell.development	-0.225136	-1.77274	1.32246	1
TT_Eye.development	PT_Muscle.cell.development	-0.28616	-1.7544	1.18208	1
TT_Forebrain.development	PT_Muscle.cell.development	-0.133009	-1.61529	1.34928	1
TT_Glial.cell.differentiation	PT_Muscle.cell.development	-0.115516	-1.73369	1.50266	1
TT_Heart.development	PT_Muscle.cell.development	-0.151506	-1.5277	1.22469	1
TT_Hindbrain.development	PT_Muscle.cell.development	-0.089163	-1.86523	1.68691	1
TT_Kidney.genes.all	PT_Muscle.cell.development	-0.196282	-1.64441	1.25185	1
TT_Liver.development	PT_Muscle.cell.development	-0.13657	-2.11451	1.84137	1
TT_Mammary.gland.development	PT_Muscle.cell.development	-0.172705	-2.04596	1.70055	1
TT_Muscle.cell.development	PT_Muscle.cell.development	-0.0961468	-1.79753	1.60523	1
TT_Pancreas.development	PT_Muscle.cell.development	-0.229882	-2.47258	2.01281	1
TT_Reproductive.system.development	PT_Muscle.cell.development	-0.13286	-1.57097	1.30525	1
TT_Respiratory.system.development	PT_Muscle.cell.development	-0.116348	-1.72565	1.49295	1
TT_Skeletal.system.development	PT_Muscle.cell.development	-0.135893	-1.54134	1.26956	1
TT_stem.cell.population.maintenance	PT_Muscle.cell.development	-0.113722	-1.90148	1.67403	1
TT_Urogenital.system.development	PT_Muscle.cell.development	-0.175945	-1.68508	1.33319	1
PT_PG_ESC_genes	PT_Pancreas.development	-0.40214	-2.41693	1.61265	1
PT_Reproductive.system.development	PT_Pancreas.development	-0.139738	-2.2067	1.92723	1
PT_Respiratory.system.development	PT_Pancreas.development	-0.0567974	-2.24853	2.13493	1
PT_Skeletal.system.development	PT_Pancreas.development	-0.16571	-2.21049	1.87907	1
PT_stem.cell.population.maintenance	PT_Pancreas.development	0.00911416	-2.31327	2.3315	1
PT_Urogenital.system.development	PT_Pancreas.development	-0.218108	-2.33438	1.89817	1
TT_Digestive.tract.development	PT_Pancreas.development	-0.157642	-2.63792	2.32264	1
TT_Epidermis.development	PT_Pancreas.development	-0.457592	-2.60551	1.69032	1
TT_Forebrain.development	PT_Pancreas.development	-0.365465	-2.46681	1.73588	1
TT_Glial.cell.differentiation	PT_Pancreas.development	-0.347972	-2.54728	1.85134	1
TT_Heart.development	PT_Pancreas.development	-0.383962	-2.41186	1.64394	1
TT_Hindbrain.development	PT_Pancreas.development	-0.321619	-2.63957	1.99633	1
TT_Kidney.genes.all	PT_Pancreas.development	-0.428738	-2.50613	1.64865	1
TT_Liver.development	PT_Pancreas.development	-0.369026	-2.84506	2.107	1
TT_Mammary.gland.development	PT_Pancreas.development	-0.405161	-2.79839	1.98807	1
TT_Muscle.cell.development	PT_Pancreas.development	-0.328603	-2.58984	1.93263	1
TT_Pancreas.development	PT_Pancreas.development	-0.462339	-3.15458	2.2299	1
TT_Reproductive.system.development	PT_Pancreas.development	-0.365316	-2.43573	1.7051	1
TT_Respiratory.system.development	PT_Pancreas.development	-0.348804	-2.54159	1.84398	1
TT_Skeletal.system.development	PT_Pancreas.development	-0.368349	-2.41622	1.67952	1
TT_stem.cell.population.maintenance	PT_Pancreas.development	-0.346178	-2.67309	1.98074	1
TT_Urogenital.system.development	PT_Pancreas.development	-0.408401	-2.52877	1.71196	1
PT_Urogenital.system.development	PT_PG_ESC_genes	0.184033	-0.951682	1.31975	1
TT_Blood.vessel.development	PT_PG_ESC_genes	-0.0708325	-0.996356	0.854691	1
TT_Digestive.tract.development	PT_PG_ESC_genes	0.244498	-1.47685	1.96584	1
TT_Epidermis.development	PT_PG_ESC_genes	-0.0554518	-1.24909	1.13819	1
TT_Eye.development	PT_PG_ESC_genes	-0.116476	-1.20525	0.972298	1
TT_Forebrain.development	PT_PG_ESC_genes	0.0366753	-1.07097	1.14432	1
TT_Glial.cell.differentiation	PT_PG_ESC_genes	0.0541678	-1.22966	1.33799	1
TT_Heart.development	PT_PG_ESC_genes	0.0181783	-0.942872	0.979228	1
TT_Hindbrain.development	PT_PG_ESC_genes	0.080521	-1.39736	1.5584	1
TT_Kidney.genes.all	PT_PG_ESC_genes	-0.0265982	-1.08811	1.03491	1
TT_Liver.development	PT_PG_ESC_genes	0.0331142	-1.6821	1.74833	1
TT_Mammary.gland.development	PT_PG_ESC_genes	-0.00302056	-1.59638	1.59034	1
TT_Muscle.cell.development	PT_PG_ESC_genes	0.0735372	-1.31369	1.46077	1
TT_Pancreas.development	PT_PG_ESC_genes	-0.0601984	-2.07499	1.95459	1
TT_PG_ESC_genes	PT_PG_ESC_genes	-0.167283	-1.11198	0.777412	1
TT_Reproductive.system.development	PT_PG_ESC_genes	0.0368241	-1.01096	1.08461	1
TT_Respiratory.system.development	PT_PG_ESC_genes	0.0533358	-1.21928	1.32595	1
TT_Skeletal.system.development	PT_PG_ESC_genes	0.033791	-0.968707	1.03629	1
TT_stem.cell.population.maintenance	PT_PG_ESC_genes	0.055962	-1.43594	1.54786	1
TT_Urogenital.system.development	PT_PG_ESC_genes	-0.00626112	-1.14958	1.13706	1
PT_Respiratory.system.development	PT_Reproductive.system.development	0.0829407	-1.26905	1.43493	1
PT_Skeletal.system.development	PT_Reproductive.system.development	-0.0259717	-1.12384	1.07189	1
PT_stem.cell.population.maintenance	PT_Reproductive.system.development	0.148852	-1.40603	1.70374	1
PT_Urogenital.system.development	PT_Reproductive.system.development	-0.0783696	-1.30426	1.14752	1
TT_Digestive.tract.development	PT_Reproductive.system.development	-0.0179041	-1.80003	1.76423	1
TT_Forebrain.development	PT_Reproductive.system.development	-0.225727	-1.42566	0.974209	1
TT_Glial.cell.differentiation	PT_Reproductive.system.development	-0.208234	-1.57248	1.15601	1
TT_Hindbrain.development	PT_Reproductive.system.development	-0.181881	-1.73014	1.36638	1
TT_Liver.development	PT_Reproductive.system.development	-0.229288	-2.0055	1.54692	1
TT_Mammary.gland.development	PT_Reproductive.system.development	-0.265423	-1.92426	1.39342	1
TT_Muscle.cell.development	PT_Reproductive.system.development	-0.188865	-1.65084	1.27311	1
TT_Pancreas.development	PT_Reproductive.system.development	-0.322601	-2.38957	1.74436	1
TT_Reproductive.system.development	PT_Reproductive.system.development	-0.225578	-1.37049	0.919333	1
TT_Respiratory.system.development	PT_Reproductive.system.development	-0.209066	-1.56277	1.14464	1
TT_Skeletal.system.development	PT_Reproductive.system.development	-0.228611	-1.33223	0.875003	1
TT_stem.cell.population.maintenance	PT_Reproductive.system.development	-0.20644	-1.76809	1.35521	1
TT_Urogenital.system.development	PT_Reproductive.system.development	-0.268663	-1.50161	0.96428	1
PT_Skeletal.system.development	PT_Respiratory.system.development	-0.108912	-1.42673	1.2089	1
PT_stem.cell.population.maintenance	PT_Respiratory.system.development	0.0659116	-1.65135	1.78318	1
PT_Urogenital.system.development	PT_Respiratory.system.development	-0.16131	-1.58754	1.26492	1
TT_Digestive.tract.development	PT_Respiratory.system.development	-0.100845	-2.02628	1.82459	1
TT_Forebrain.development	PT_Respiratory.system.development	-0.308668	-1.71265	1.09532	1
TT_Glial.cell.differentiation	PT_Respiratory.system.development	-0.291175	-1.83794	1.25559	1
TT_Hindbrain.development	PT_Respiratory.system.development	-0.264822	-1.97609	1.44644	1
TT_Liver.development	PT_Respiratory.system.development	-0.312229	-2.23219	1.60773	1
TT_Mammary.gland.development	PT_Respiratory.system.development	-0.348363	-2.16029	1.46356	1
TT_Muscle.cell.development	PT_Respiratory.system.development	-0.271806	-1.90542	1.36181	1
TT_Pancreas.development	PT_Respiratory.system.development	-0.405541	-2.59727	1.78619	1
TT_Respiratory.system.development	PT_Respiratory.system.development	-0.292007	-1.82949	1.24547	1
TT_stem.cell.population.maintenance	PT_Respiratory.system.development	-0.289381	-2.01277	1.43401	1
PT_stem.cell.population.maintenance	PT_Skeletal.system.development	0.174824	-1.35044	1.70009	1
PT_Urogenital.system.development	PT_Skeletal.system.development	-0.0523979	-1.24049	1.1357	1
TT_Digestive.tract.development	PT_Skeletal.system.development	0.00806767	-1.74828	1.76441	1
TT_Forebrain.development	PT_Skeletal.system.development	-0.199755	-1.36105	0.96154	1
TT_Glial.cell.differentiation	PT_Skeletal.system.development	-0.182263	-1.51265	1.14812	1
TT_Heart.development	PT_Skeletal.system.development	-0.218252	-1.24067	0.804168	1
TT_Hindbrain.development	PT_Skeletal.system.development	-0.155909	-1.67442	1.3626	1
TT_Liver.development	PT_Skeletal.system.development	-0.203316	-1.95365	1.54702	1
TT_Mammary.gland.development	PT_Skeletal.system.development	-0.239451	-1.87056	1.39166	1
TT_Muscle.cell.development	PT_Skeletal.system.development	-0.162893	-1.59332	1.26754	1
TT_Pancreas.development	PT_Skeletal.system.development	-0.296629	-2.3414	1.74815	1
TT_Reproductive.system.development	PT_Skeletal.system.development	-0.199606	-1.30395	0.904742	1
TT_Respiratory.system.development	PT_Skeletal.system.development	-0.183095	-1.50267	1.13648	1
TT_Skeletal.system.development	PT_Skeletal.system.development	-0.202639	-1.26411	0.858834	1
TT_stem.cell.population.maintenance	PT_Skeletal.system.development	-0.180468	-1.71262	1.35169	1
TT_Urogenital.system.development	PT_Skeletal.system.development	-0.242692	-1.43806	0.952679	1
PT_Urogenital.system.development	PT_stem.cell.population.maintenance	-0.227222	-1.84708	1.39264	1
TT_Digestive.tract.development	PT_stem.cell.population.maintenance	-0.166756	-2.2397	1.90619	1
TT_Glial.cell.differentiation	PT_stem.cell.population.maintenance	-0.357087	-2.08402	1.36985	1
TT_Hindbrain.development	PT_stem.cell.population.maintenance	-0.330733	-2.20643	1.54496	1
TT_Liver.development	PT_stem.cell.population.maintenance	-0.37814	-2.446	1.68972	1
TT_Mammary.gland.development	PT_stem.cell.population.maintenance	-0.414275	-2.38224	1.55369	1
TT_Muscle.cell.development	PT_stem.cell.population.maintenance	-0.337717	-2.14285	1.46741	1
TT_Pancreas.development	PT_stem.cell.population.maintenance	-0.471453	-2.79384	1.85093	1
TT_Respiratory.system.development	PT_stem.cell.population.maintenance	-0.357919	-2.07654	1.3607	1
TT_stem.cell.population.maintenance	PT_stem.cell.population.maintenance	-0.355292	-2.24205	1.53147	1
TT_Digestive.tract.development	PT_Urogenital.system.development	0.0604656	-1.77863	1.89956	1
TT_Epidermis.development	PT_Urogenital.system.development	-0.239484	-1.59743	1.11846	1
TT_Forebrain.development	PT_Urogenital.system.development	-0.147357	-1.43037	1.13565	1
TT_Glial.cell.differentiation	PT_Urogenital.system.development	-0.129865	-1.56772	1.30799	1
TT_Heart.development	PT_Urogenital.system.development	-0.165854	-1.32467	0.992959	1
TT_Hindbrain.development	PT_Urogenital.system.development	-0.103512	-1.71701	1.50998	1
TT_Kidney.genes.all	PT_Urogenital.system.development	-0.210631	-1.45403	1.03276	1
TT_Liver.development	PT_Urogenital.system.development	-0.150918	-1.98427	1.68244	1
TT_Mammary.gland.development	PT_Urogenital.system.development	-0.187053	-1.90694	1.53284	1
TT_Muscle.cell.development	PT_Urogenital.system.development	-0.110495	-1.64139	1.4204	1
TT_Pancreas.development	PT_Urogenital.system.development	-0.244231	-2.3605	1.87204	1
TT_Reproductive.system.development	PT_Urogenital.system.development	-0.147208	-1.37891	1.08449	1
TT_Respiratory.system.development	PT_Urogenital.system.development	-0.130697	-1.55856	1.29716	1
TT_Skeletal.system.development	PT_Urogenital.system.development	-0.150242	-1.34365	1.04317	1
TT_stem.cell.population.maintenance	PT_Urogenital.system.development	-0.128071	-1.75442	1.49828	1
TT_Urogenital.system.development	PT_Urogenital.system.development	-0.190294	-1.50423	1.12364	1
TT_Epidermis.development	TT_All_genes	0.221641	-0.778052	1.22133	1
TT_Eye.development	TT_All_genes	0.160617	-0.711185	1.03242	1
TT_Liver.development	TT_All_genes	0.310207	-1.27616	1.89658	1
TT_Mammary.gland.development	TT_All_genes	0.274072	-1.17968	1.72783	1
TT_Pancreas.development	TT_All_genes	0.216894	-1.68941	2.1232	1
TT_PG_ESC_genes	TT_All_genes	0.10981	-0.573607	0.793227	1
TT_Digestive.tract.development	TT_Blood.vessel.development	0.315331	-1.40193	2.0326	1
TT_Epidermis.development	TT_Blood.vessel.development	0.0153807	-1.17237	1.20313	1
TT_Eye.development	TT_Blood.vessel.development	-0.0456431	-1.12796	1.03667	1
TT_Forebrain.development	TT_Blood.vessel.development	0.107508	-0.993791	1.20881	1
TT_Glial.cell.differentiation	TT_Blood.vessel.development	0.125	-1.15335	1.40335	1
TT_Heart.development	TT_Blood.vessel.development	0.0890108	-0.864716	1.04274	1
TT_Hindbrain.development	TT_Blood.vessel.development	0.151354	-1.32178	1.62448	1
TT_Kidney.genes.all	TT_Blood.vessel.development	0.0442344	-1.01065	1.09912	1
TT_Liver.development	TT_Blood.vessel.development	0.103947	-1.60717	1.81507	1
TT_Mammary.gland.development	TT_Blood.vessel.development	0.067812	-1.52114	1.65676	1
TT_Muscle.cell.development	TT_Blood.vessel.development	0.14437	-1.2378	1.52654	1
TT_Pancreas.development	TT_Blood.vessel.development	0.0106341	-2.00067	2.02194	1
TT_PG_ESC_genes	TT_Blood.vessel.development	-0.09645	-1.03369	0.840794	1
TT_Reproductive.system.development	TT_Blood.vessel.development	0.107657	-0.933418	1.14873	1
TT_Respiratory.system.development	TT_Blood.vessel.development	0.124168	-1.14293	1.39126	1
TT_Skeletal.system.development	TT_Blood.vessel.development	0.104624	-0.890856	1.1001	1
TT_stem.cell.population.maintenance	TT_Blood.vessel.development	0.126795	-1.3604	1.61399	1
TT_Urogenital.system.development	TT_Blood.vessel.development	0.0645714	-1.0726	1.20175	1
TT_Epidermis.development	TT_Digestive.tract.development	-0.29995	-2.17537	1.57547	1
TT_Eye.development	TT_Digestive.tract.development	-0.360974	-2.17145	1.44951	1
TT_Forebrain.development	TT_Digestive.tract.development	-0.207823	-2.02971	1.61407	1
TT_Glial.cell.differentiation	TT_Digestive.tract.development	-0.19033	-2.1244	1.74374	1
TT_Heart.development	TT_Digestive.tract.development	-0.22632	-1.96299	1.51035	1
TT_Hindbrain.development	TT_Digestive.tract.development	-0.163977	-2.23196	1.904	1
TT_Kidney.genes.all	TT_Digestive.tract.development	-0.271096	-2.06531	1.52312	1
TT_Liver.development	TT_Digestive.tract.development	-0.211384	-2.45512	2.03236	1
TT_Mammary.gland.development	TT_Digestive.tract.development	-0.247519	-2.39954	1.9045	1
TT_Muscle.cell.development	TT_Digestive.tract.development	-0.170961	-2.17516	1.83324	1
TT_Pancreas.development	TT_Digestive.tract.development	-0.304697	-2.78498	2.17558	1
TT_Reproductive.system.development	TT_Digestive.tract.development	-0.207674	-1.99381	1.57846	1
TT_Respiratory.system.development	TT_Digestive.tract.development	-0.191162	-2.11781	1.73548	1
TT_Skeletal.system.development	TT_Digestive.tract.development	-0.210707	-1.97065	1.54924	1
TT_stem.cell.population.maintenance	TT_Digestive.tract.development	-0.188536	-2.26656	1.88949	1
TT_Urogenital.system.development	TT_Digestive.tract.development	-0.250759	-2.09456	1.59304	1
TT_Eye.development	TT_Epidermis.development	-0.0610238	-1.37996	1.25791	1
TT_Forebrain.development	TT_Epidermis.development	0.0921271	-1.24243	1.42668	1
TT_Glial.cell.differentiation	TT_Epidermis.development	0.10962	-1.37442	1.59366	1
TT_Heart.development	TT_Epidermis.development	0.0736301	-1.14201	1.28927	1
TT_Hindbrain.development	TT_Epidermis.development	0.135973	-1.51881	1.79075	1
TT_Kidney.genes.all	TT_Epidermis.development	0.0288536	-1.26766	1.32537	1
TT_Liver.development	TT_Epidermis.development	0.088566	-1.78122	1.95836	1
TT_Mammary.gland.development	TT_Epidermis.development	0.0524312	-1.70625	1.81111	1
TT_Muscle.cell.development	TT_Epidermis.development	0.128989	-1.44536	1.70334	1
TT_Pancreas.development	TT_Epidermis.development	-0.00474661	-2.15266	2.14317	1
TT_PG_ESC_genes	TT_Epidermis.development	-0.111831	-1.31458	1.09092	1
TT_Reproductive.system.development	TT_Epidermis.development	0.0922759	-1.19303	1.37758	1
TT_Respiratory.system.development	TT_Epidermis.development	0.108788	-1.36556	1.58314	1
TT_Skeletal.system.development	TT_Epidermis.development	0.0892428	-1.15942	1.33791	1
TT_stem.cell.population.maintenance	TT_Epidermis.development	0.111414	-1.5559	1.77873	1
TT_Urogenital.system.development	TT_Epidermis.development	0.0491907	-1.31512	1.4135	1
TT_Forebrain.development	TT_Eye.development	0.153151	-1.0885	1.3948	1
TT_Glial.cell.differentiation	TT_Eye.development	0.170643	-1.23043	1.57172	1
TT_Heart.development	TT_Eye.development	0.134654	-0.978193	1.2475	1
TT_Hindbrain.development	TT_Eye.development	0.196997	-1.38381	1.7778	1
TT_Kidney.genes.all	TT_Eye.development	0.0898775	-1.11079	1.29055	1
TT_Liver.development	TT_Eye.development	0.14959	-1.65506	1.95424	1
TT_Mammary.gland.development	TT_Eye.development	0.113455	-1.57581	1.80272	1
TT_Muscle.cell.development	TT_Eye.development	0.190013	-1.30639	1.68641	1
TT_Pancreas.development	TT_Eye.development	0.0562772	-2.03518	2.14773	1
TT_PG_ESC_genes	TT_Eye.development	-0.0508069	-1.14956	1.04795	1
TT_Reproductive.system.development	TT_Eye.development	0.1533	-1.03526	1.34186	1
TT_Respiratory.system.development	TT_Eye.development	0.169811	-1.221	1.56063	1
TT_Skeletal.system.development	TT_Eye.development	0.150267	-0.998565	1.2991	1
TT_stem.cell.population.maintenance	TT_Eye.development	0.172438	-1.42148	1.76636	1
TT_Urogenital.system.development	TT_Eye.development	0.110215	-1.16336	1.38379	1
TT_Glial.cell.differentiation	TT_Forebrain.development	0.0174926	-1.3983	1.43329	1
TT_Heart.development	TT_Forebrain.development	-0.018497	-1.14982	1.11282	1
TT_Hindbrain.development	TT_Forebrain.development	0.0438457	-1.55002	1.63771	1
TT_Kidney.genes.all	TT_Forebrain.development	-0.0632734	-1.28108	1.15454	1
TT_Liver.development	TT_Forebrain.development	-0.00356112	-1.81966	1.81254	1
TT_Mammary.gland.development	TT_Forebrain.development	-0.0396958	-1.74118	1.66179	1
TT_Muscle.cell.development	TT_Forebrain.development	0.0368619	-1.47333	1.54705	1
TT_Pancreas.development	TT_Forebrain.development	-0.0968737	-2.19822	2.00447	1
TT_PG_ESC_genes	TT_Forebrain.development	-0.203958	-1.32142	0.913501	1
TT_Reproductive.system.development	TT_Forebrain.development	0.000148793	-1.20572	1.20602	1
TT_Respiratory.system.development	TT_Forebrain.development	0.0166606	-1.38898	1.4223	1
TT_Skeletal.system.development	TT_Forebrain.development	-0.00288424	-1.16962	1.16385	1
TT_stem.cell.population.maintenance	TT_Forebrain.development	0.0192867	-1.58759	1.62616	1
TT_Urogenital.system.development	TT_Forebrain.development	-0.0429364	-1.33269	1.24681	1
TT_Heart.development	TT_Glial.cell.differentiation	-0.0359896	-1.34029	1.26831	1
TT_Hindbrain.development	TT_Glial.cell.differentiation	0.0263531	-1.69461	1.74732	1
TT_Kidney.genes.all	TT_Glial.cell.differentiation	-0.080766	-1.46076	1.29923	1
TT_Liver.development	TT_Glial.cell.differentiation	-0.0210537	-1.94967	1.90756	1
TT_Mammary.gland.development	TT_Glial.cell.differentiation	-0.0571884	-1.87828	1.7639	1
TT_Muscle.cell.development	TT_Glial.cell.differentiation	0.0193693	-1.62441	1.66314	1
TT_Pancreas.development	TT_Glial.cell.differentiation	-0.114366	-2.31368	2.08494	1
TT_PG_ESC_genes	TT_Glial.cell.differentiation	-0.22145	-1.51375	1.07085	1
TT_Reproductive.system.development	TT_Glial.cell.differentiation	-0.0173438	-1.38681	1.35213	1
TT_Respiratory.system.development	TT_Glial.cell.differentiation	-0.000832012	-1.5491	1.54744	1
TT_Skeletal.system.development	TT_Glial.cell.differentiation	-0.0203768	-1.35551	1.31476	1
TT_stem.cell.population.maintenance	TT_Glial.cell.differentiation	0.00179415	-1.73123	1.73481	1
TT_Urogenital.system.development	TT_Glial.cell.differentiation	-0.060429	-1.5043	1.38345	1
TT_Hindbrain.development	TT_Heart.development	0.0623427	-1.43336	1.55805	1
TT_Kidney.genes.all	TT_Heart.development	-0.0447764	-1.13096	1.04141	1
TT_Liver.development	TT_Heart.development	0.0149359	-1.71566	1.74553	1
TT_Mammary.gland.development	TT_Heart.development	-0.0211988	-1.6311	1.58871	1
TT_Muscle.cell.development	TT_Heart.development	0.0553589	-1.35084	1.46156	1
TT_Pancreas.development	TT_Heart.development	-0.0783767	-2.10628	1.94952	1
TT_PG_ESC_genes	TT_Heart.development	-0.185461	-1.1578	0.786881	1
TT_Reproductive.system.development	TT_Heart.development	0.0186458	-1.05414	1.09143	1
TT_Respiratory.system.development	TT_Heart.development	0.0351576	-1.25811	1.32843	1
TT_Skeletal.system.development	TT_Heart.development	0.0156128	-1.01298	1.0442	1
TT_stem.cell.population.maintenance	TT_Heart.development	0.0377837	-1.47178	1.54734	1
TT_Urogenital.system.development	TT_Heart.development	-0.0244394	-1.19071	1.14183	1
TT_Kidney.genes.all	TT_Hindbrain.development	-0.107119	-1.66927	1.45503	1
TT_Liver.development	TT_Hindbrain.development	-0.0474068	-2.11029	2.01547	1
TT_Mammary.gland.development	TT_Hindbrain.development	-0.0835415	-2.04627	1.87919	1
TT_Muscle.cell.development	TT_Hindbrain.development	-0.0069838	-1.80641	1.79244	1
TT_Pancreas.development	TT_Hindbrain.development	-0.140719	-2.45867	2.17723	1
TT_PG_ESC_genes	TT_Hindbrain.development	-0.247804	-1.73305	1.23745	1
TT_Reproductive.system.development	TT_Hindbrain.development	-0.0436969	-1.59656	1.50916	1
TT_Respiratory.system.development	TT_Hindbrain.development	-0.0271851	-1.73981	1.68544	1
TT_Skeletal.system.development	TT_Hindbrain.development	-0.0467299	-1.5694	1.47594	1
TT_stem.cell.population.maintenance	TT_Hindbrain.development	-0.024559	-1.90586	1.85674	1
TT_Urogenital.system.development	TT_Hindbrain.development	-0.0867821	-1.70564	1.53208	1
TT_Liver.development	TT_Kidney.genes.all	0.0597123	-1.72862	1.84805	1
TT_Mammary.gland.development	TT_Kidney.genes.all	0.0235776	-1.64824	1.69539	1
TT_Muscle.cell.development	TT_Kidney.genes.all	0.100135	-1.37655	1.57682	1
TT_Pancreas.development	TT_Kidney.genes.all	-0.0336003	-2.11099	2.04379	1
TT_PG_ESC_genes	TT_Kidney.genes.all	-0.140684	-1.21243	0.931057	1
TT_Reproductive.system.development	TT_Kidney.genes.all	0.0634222	-1.10021	1.22705	1
TT_Respiratory.system.development	TT_Kidney.genes.all	0.079934	-1.28964	1.44951	1
TT_Skeletal.system.development	TT_Kidney.genes.all	0.0603892	-1.06263	1.18341	1
TT_stem.cell.population.maintenance	TT_Kidney.genes.all	0.0825601	-1.49286	1.65798	1
TT_Urogenital.system.development	TT_Kidney.genes.all	0.020337	-1.23001	1.27068	1
TT_Mammary.gland.development	TT_Liver.development	-0.0361347	-2.18326	2.11099	1
TT_Muscle.cell.development	TT_Liver.development	0.040423	-1.95851	2.03936	1
TT_Pancreas.development	TT_Liver.development	-0.0933126	-2.56934	2.38272	1
TT_PG_ESC_genes	TT_Liver.development	-0.200397	-1.92196	1.52117	1
TT_Reproductive.system.development	TT_Liver.development	0.00370991	-1.77652	1.78394	1
TT_Respiratory.system.development	TT_Liver.development	0.0202217	-1.90095	1.94139	1
TT_Skeletal.system.development	TT_Liver.development	0.00067688	-1.75327	1.75463	1
TT_stem.cell.population.maintenance	TT_Liver.development	0.0228478	-2.0501	2.0958	1
TT_Urogenital.system.development	TT_Liver.development	-0.0393753	-1.87745	1.7987	1
TT_Muscle.cell.development	TT_Mammary.gland.development	0.0765577	-1.81885	1.97197	1
TT_Pancreas.development	TT_Mammary.gland.development	-0.0571779	-2.45041	2.33605	1
TT_PG_ESC_genes	TT_Mammary.gland.development	-0.164262	-1.76446	1.43593	1
TT_Reproductive.system.development	TT_Mammary.gland.development	0.0398446	-1.6233	1.70298	1
TT_Respiratory.system.development	TT_Mammary.gland.development	0.0563564	-1.75685	1.86957	1
TT_Skeletal.system.development	TT_Mammary.gland.development	0.0368116	-1.59817	1.6718	1
TT_stem.cell.population.maintenance	TT_Mammary.gland.development	0.0589825	-1.91433	2.03229	1
TT_Urogenital.system.development	TT_Mammary.gland.development	-0.00324056	-1.72816	1.72168	1
TT_Pancreas.development	TT_Muscle.cell.development	-0.133736	-2.39497	2.1275	1
TT_PG_ESC_genes	TT_Muscle.cell.development	-0.24082	-1.6359	1.15426	1
TT_Reproductive.system.development	TT_Muscle.cell.development	-0.0367131	-1.50356	1.43014	1
TT_Respiratory.system.development	TT_Muscle.cell.development	-0.0202013	-1.65524	1.61484	1
TT_Skeletal.system.development	TT_Muscle.cell.development	-0.0397461	-1.4746	1.3951	1
TT_stem.cell.population.maintenance	TT_Muscle.cell.development	-0.0175752	-1.82853	1.79338	1
TT_Urogenital.system.development	TT_Muscle.cell.development	-0.0797983	-1.61635	1.45675	1
TT_PG_ESC_genes	TT_Pancreas.development	-0.107084	-2.12729	1.91312	1
TT_Reproductive.system.development	TT_Pancreas.development	0.0970225	-1.97339	2.16744	1
TT_Respiratory.system.development	TT_Pancreas.development	0.113534	-2.07925	2.30632	1
TT_Skeletal.system.development	TT_Pancreas.development	0.0939894	-1.95388	2.14186	1
TT_stem.cell.population.maintenance	TT_Pancreas.development	0.11616	-2.21076	2.44308	1
TT_Urogenital.system.development	TT_Pancreas.development	0.0539373	-2.06643	2.1743	1
TT_Reproductive.system.development	TT_PG_ESC_genes	0.204107	-0.854048	1.26226	1
TT_Respiratory.system.development	TT_PG_ESC_genes	0.220618	-1.06055	1.50178	1
TT_Skeletal.system.development	TT_PG_ESC_genes	0.201074	-0.812254	1.2144	1
TT_stem.cell.population.maintenance	TT_PG_ESC_genes	0.223245	-1.27596	1.72245	1
TT_Urogenital.system.development	TT_PG_ESC_genes	0.161021	-0.991809	1.31385	1
TT_Respiratory.system.development	TT_Reproductive.system.development	0.0165118	-1.34246	1.37548	1
TT_Skeletal.system.development	TT_Reproductive.system.development	-0.00303303	-1.1131	1.10703	1
TT_stem.cell.population.maintenance	TT_Reproductive.system.development	0.0191379	-1.54707	1.58535	1
TT_Urogenital.system.development	TT_Reproductive.system.development	-0.0430852	-1.28181	1.19564	1
TT_Skeletal.system.development	TT_Respiratory.system.development	-0.0195448	-1.34391	1.30482	1
TT_stem.cell.population.maintenance	TT_Respiratory.system.development	0.00262616	-1.72211	1.72736	1
TT_Urogenital.system.development	TT_Respiratory.system.development	-0.0595969	-1.49352	1.37432	1
TT_stem.cell.population.maintenance	TT_Skeletal.system.development	0.022171	-1.51411	1.55845	1
TT_Urogenital.system.development	TT_Skeletal.system.development	-0.0400521	-1.24071	1.1606	1
TT_Urogenital.system.development	TT_stem.cell.population.maintenance	-0.0622231	-1.69389	1.56945	1
PT_Heart.development	TT_All_genes				0.617819
PT_Skeletal.system.development	TT_All_genes				0.801094
PT_Forebrain.development	TT_All_genes				0.842579
PT_Reproductive.system.development	TT_All_genes				0.843253
PT_All_genes	PT_Heart.development				0.917593
PT_Blood.vessel.development	TT_All_genes				0.940694
PT_All_genes	TT_All_genes				0.950878
PT_All_genes	PT_Skeletal.system.development				0.973721
PT_All_genes	PT_Forebrain.development				0.973854
PT_Respiratory.system.development	TT_All_genes				0.976141
PT_All_genes	PT_Reproductive.system.development				0.979404
PT_Kidney.genes.all	TT_All_genes				0.99405
PT_Glial.cell.differentiation	TT_All_genes				0.994109
PT_stem.cell.population.maintenance	TT_All_genes				0.995425
PT_Epidermis.development	TT_All_genes				0.997588
PT_All_genes	PT_Respiratory.system.development				0.997786
PT_Urogenital.system.development	TT_All_genes				0.997811
PT_Hindbrain.development	TT_All_genes				0.998422
PT_All_genes	PT_Blood.vessel.development				0.998612
PT_Eye.development	TT_All_genes				0.999076
PT_Digestive.tract.development	TT_All_genes				0.999227
PT_All_genes	PT_stem.cell.population.maintenance				0.999622
PT_All_genes	PT_Glial.cell.differentiation				0.999711
PT_Forebrain.development	TT_PG_ESC_genes				0.999873
PT_All_genes	PT_Hindbrain.development				0.999914
PT_All_genes	PT_Kidney.genes.all				0.999916
PT_Heart.development	TT_PG_ESC_genes				0.999928
PT_All_genes	PT_Digestive.tract.development				0.999941
TT_All_genes	TT_Heart.development				0.999944
PT_All_genes	PT_Epidermis.development				0.99995
PT_PG_ESC_genes	TT_All_genes				0.999953
PT_Reproductive.system.development	TT_PG_ESC_genes				0.999968
PT_All_genes	PT_Urogenital.system.development				0.999968
TT_All_genes	TT_Skeletal.system.development				0.999969
PT_Skeletal.system.development	TT_PG_ESC_genes				0.99998
PT_Respiratory.system.development	TT_PG_ESC_genes				0.999981
PT_stem.cell.population.maintenance	TT_PG_ESC_genes				0.999992
TT_All_genes	TT_Reproductive.system.development				0.999994
PT_All_genes	PT_Eye.development				0.999995
PT_Muscle.cell.development	TT_All_genes				0.999996
PT_Digestive.tract.development	TT_PG_ESC_genes				0.999998
PT_Glial.cell.differentiation	TT_PG_ESC_genes				0.999999
PT_Hindbrain.development	TT_PG_ESC_genes				0.999999
PT_Pancreas.development	TT_All_genes				0.999999
PT_Forebrain.development	TT_Blood.vessel.development				0.999999
TT_All_genes	TT_Forebrain.development				0.999999
PT_Forebrain.development	TT_Eye.development				1
PT_Mammary.gland.development	TT_All_genes				1
PT_stem.cell.population.maintenance	TT_Eye.development				1
PT_Respiratory.system.development	TT_Eye.development				1
PT_Heart.development	TT_Blood.vessel.development				1
PT_Respiratory.system.development	TT_Blood.vessel.development				1
TT_All_genes	TT_Digestive.tract.development				1
PT_stem.cell.population.maintenance	TT_Blood.vessel.development				1
PT_Digestive.tract.development	TT_Eye.development				1
PT_Heart.development	TT_Eye.development				1
PT_Reproductive.system.development	TT_Blood.vessel.development				1
PT_Epidermis.development	TT_PG_ESC_genes				1
PT_Reproductive.system.development	TT_Eye.development				1
PT_Digestive.tract.development	TT_Blood.vessel.development				1
TT_All_genes	TT_Blood.vessel.development				1
PT_All_genes	PT_Pancreas.development				1
PT_Liver.development	TT_All_genes				1
PT_Skeletal.system.development	TT_Blood.vessel.development				1
PT_Skeletal.system.development	TT_Eye.development				1
PT_All_genes	PT_Muscle.cell.development				1
PT_Urogenital.system.development	TT_PG_ESC_genes				1
PT_Hindbrain.development	TT_Eye.development				1
PT_Blood.vessel.development	TT_PG_ESC_genes				1
PT_Kidney.genes.all	TT_PG_ESC_genes				1
PT_All_genes	TT_Heart.development				1
TT_All_genes	TT_Respiratory.system.development				1
PT_All_genes	TT_Skeletal.system.development				1
TT_All_genes	TT_Glial.cell.differentiation				1
TT_All_genes	TT_Kidney.genes.all				1
PT_Hindbrain.development	TT_Blood.vessel.development				1
PT_Glial.cell.differentiation	TT_Eye.development				1
PT_All_genes	PT_PG_ESC_genes				1
PT_All_genes	PT_Mammary.gland.development				1
PT_Glial.cell.differentiation	TT_Blood.vessel.development				1
TT_All_genes	TT_Urogenital.system.development				1
TT_All_genes	TT_Muscle.cell.development				1
PT_Forebrain.development	PT_PG_ESC_genes				1
PT_All_genes	TT_Reproductive.system.development				1
PT_Pancreas.development	TT_PG_ESC_genes				1
PT_Forebrain.development	TT_Kidney.genes.all				1
PT_stem.cell.population.maintenance	TT_Epidermis.development				1
PT_Digestive.tract.development	TT_Epidermis.development				1
PT_stem.cell.population.maintenance	TT_Kidney.genes.all				1
PT_Forebrain.development	TT_Epidermis.development				1
PT_Digestive.tract.development	TT_Kidney.genes.all				1
PT_PG_ESC_genes	PT_stem.cell.population.maintenance				1
PT_All_genes	TT_Digestive.tract.development				1
PT_Digestive.tract.development	PT_PG_ESC_genes				1
PT_Eye.development	TT_PG_ESC_genes				1
PT_Respiratory.system.development	TT_Epidermis.development				1
PT_Respiratory.system.development	TT_Kidney.genes.all				1
PT_PG_ESC_genes	PT_Respiratory.system.development				1
TT_All_genes	TT_Hindbrain.development				1
PT_Forebrain.development	TT_Heart.development				1
PT_stem.cell.population.maintenance	TT_Heart.development				1
PT_Digestive.tract.development	TT_Heart.development				1
PT_All_genes	TT_Forebrain.development				1
PT_All_genes	PT_Liver.development				1
PT_Digestive.tract.development	TT_Urogenital.system.development				1
PT_stem.cell.population.maintenance	TT_Urogenital.system.development				1
PT_Hindbrain.development	TT_Epidermis.development				1
PT_Epidermis.development	TT_Eye.development				1
PT_Respiratory.system.development	TT_Heart.development				1
PT_Heart.development	PT_PG_ESC_genes				1
PT_Hindbrain.development	TT_Kidney.genes.all				1
PT_PG_ESC_genes	PT_Reproductive.system.development				1
PT_Forebrain.development	TT_Urogenital.system.development				1
PT_Reproductive.system.development	TT_Kidney.genes.all				1
PT_Hindbrain.development	PT_PG_ESC_genes				1
PT_Digestive.tract.development	TT_Skeletal.system.development				1
PT_Reproductive.system.development	TT_Epidermis.development				1
TT_All_genes	TT_stem.cell.population.maintenance				1
PT_Heart.development	TT_Kidney.genes.all				1
PT_Pancreas.development	TT_Eye.development				1
PT_Muscle.cell.development	TT_PG_ESC_genes				1
PT_stem.cell.population.maintenance	TT_Skeletal.system.development				1
PT_Mammary.gland.development	TT_PG_ESC_genes				1
PT_Respiratory.system.development	TT_Urogenital.system.development				1
PT_Heart.development	TT_Epidermis.development				1
PT_Digestive.tract.development	TT_Reproductive.system.development				1
PT_Epidermis.development	TT_Blood.vessel.development				1
PT_Forebrain.development	TT_Skeletal.system.development				1
PT_stem.cell.population.maintenance	TT_Reproductive.system.development				1
PT_Glial.cell.differentiation	TT_Epidermis.development				1
PT_Digestive.tract.development	TT_Forebrain.development				1
TT_Digestive.tract.development	TT_PG_ESC_genes				1
PT_PG_ESC_genes	PT_Skeletal.system.development				1
PT_Urogenital.system.development	TT_Eye.development				1
PT_Glial.cell.differentiation	TT_Kidney.genes.all				1
PT_Respiratory.system.development	TT_Skeletal.system.development				1
PT_Skeletal.system.development	TT_Kidney.genes.all				1
PT_Pancreas.development	TT_Blood.vessel.development				1
PT_Skeletal.system.development	TT_Epidermis.development				1
PT_stem.cell.population.maintenance	TT_Forebrain.development				1
PT_Hindbrain.development	TT_Heart.development				1
PT_Glial.cell.differentiation	PT_PG_ESC_genes				1
PT_Forebrain.development	TT_Reproductive.system.development				1
PT_Hindbrain.development	TT_Urogenital.system.development				1
PT_Reproductive.system.development	TT_Heart.development				1
PT_Kidney.genes.all	TT_Eye.development				1
PT_All_genes	TT_Respiratory.system.development				1
PT_Heart.development	TT_Heart.development				1
PT_Respiratory.system.development	TT_Reproductive.system.development				1
PT_All_genes	TT_Glial.cell.differentiation				1
PT_Urogenital.system.development	TT_Blood.vessel.development				1
PT_All_genes	TT_Blood.vessel.development				1
PT_All_genes	TT_Epidermis.development				1
PT_All_genes	TT_Eye.development				1
PT_All_genes	TT_Hindbrain.development				1
PT_All_genes	TT_Kidney.genes.all				1
PT_All_genes	TT_Liver.development				1
PT_All_genes	TT_Mammary.gland.development				1
PT_All_genes	TT_Muscle.cell.development				1
PT_All_genes	TT_Pancreas.development				1
PT_All_genes	TT_PG_ESC_genes				1
PT_All_genes	TT_stem.cell.population.maintenance				1
PT_All_genes	TT_Urogenital.system.development				1
PT_Blood.vessel.development	PT_Digestive.tract.development				1
PT_Blood.vessel.development	PT_Epidermis.development				1
PT_Blood.vessel.development	PT_Eye.development				1
PT_Blood.vessel.development	PT_Forebrain.development				1
PT_Blood.vessel.development	PT_Glial.cell.differentiation				1
PT_Blood.vessel.development	PT_Heart.development				1
PT_Blood.vessel.development	PT_Hindbrain.development				1
PT_Blood.vessel.development	PT_Kidney.genes.all				1
PT_Blood.vessel.development	PT_Liver.development				1
PT_Blood.vessel.development	PT_Mammary.gland.development				1
PT_Blood.vessel.development	PT_Muscle.cell.development				1
PT_Blood.vessel.development	PT_Pancreas.development				1
PT_Blood.vessel.development	PT_PG_ESC_genes				1
PT_Blood.vessel.development	PT_Reproductive.system.development				1
PT_Blood.vessel.development	PT_Respiratory.system.development				1
PT_Blood.vessel.development	PT_Skeletal.system.development				1
PT_Blood.vessel.development	PT_stem.cell.population.maintenance				1
PT_Blood.vessel.development	PT_Urogenital.system.development				1
PT_Blood.vessel.development	TT_Blood.vessel.development				1
PT_Blood.vessel.development	TT_Digestive.tract.development				1
PT_Blood.vessel.development	TT_Epidermis.development				1
PT_Blood.vessel.development	TT_Eye.development				1
PT_Blood.vessel.development	TT_Forebrain.development				1
PT_Blood.vessel.development	TT_Glial.cell.differentiation				1
PT_Blood.vessel.development	TT_Heart.development				1
PT_Blood.vessel.development	TT_Hindbrain.development				1
PT_Blood.vessel.development	TT_Kidney.genes.all				1
PT_Blood.vessel.development	TT_Liver.development				1
PT_Blood.vessel.development	TT_Mammary.gland.development				1
PT_Blood.vessel.development	TT_Muscle.cell.development				1
PT_Blood.vessel.development	TT_Pancreas.development				1
PT_Blood.vessel.development	TT_Reproductive.system.development				1
PT_Blood.vessel.development	TT_Respiratory.system.development				1
PT_Blood.vessel.development	TT_Skeletal.system.development				1
PT_Blood.vessel.development	TT_stem.cell.population.maintenance				1
PT_Blood.vessel.development	TT_Urogenital.system.development				1
PT_Digestive.tract.development	PT_Epidermis.development				1
PT_Digestive.tract.development	PT_Eye.development				1
PT_Digestive.tract.development	PT_Forebrain.development				1
PT_Digestive.tract.development	PT_Glial.cell.differentiation				1
PT_Digestive.tract.development	PT_Heart.development				1
PT_Digestive.tract.development	PT_Hindbrain.development				1
PT_Digestive.tract.development	PT_Kidney.genes.all				1
PT_Digestive.tract.development	PT_Liver.development				1
PT_Digestive.tract.development	PT_Mammary.gland.development				1
PT_Digestive.tract.development	PT_Muscle.cell.development				1
PT_Digestive.tract.development	PT_Pancreas.development				1
PT_Digestive.tract.development	PT_Reproductive.system.development				1
PT_Digestive.tract.development	PT_Respiratory.system.development				1
PT_Digestive.tract.development	PT_Skeletal.system.development				1
PT_Digestive.tract.development	PT_stem.cell.population.maintenance				1
PT_Digestive.tract.development	PT_Urogenital.system.development				1
PT_Digestive.tract.development	TT_Digestive.tract.development				1
PT_Digestive.tract.development	TT_Glial.cell.differentiation				1
PT_Digestive.tract.development	TT_Hindbrain.development				1
PT_Digestive.tract.development	TT_Liver.development				1
PT_Digestive.tract.development	TT_Mammary.gland.development				1
PT_Digestive.tract.development	TT_Muscle.cell.development				1
PT_Digestive.tract.development	TT_Pancreas.development				1
PT_Digestive.tract.development	TT_Respiratory.system.development				1
PT_Digestive.tract.development	TT_stem.cell.population.maintenance				1
PT_Epidermis.development	PT_Eye.development				1
PT_Epidermis.development	PT_Forebrain.development				1
PT_Epidermis.development	PT_Glial.cell.differentiation				1
PT_Epidermis.development	PT_Heart.development				1
PT_Epidermis.development	PT_Hindbrain.development				1
PT_Epidermis.development	PT_Kidney.genes.all				1
PT_Epidermis.development	PT_Liver.development				1
PT_Epidermis.development	PT_Mammary.gland.development				1
PT_Epidermis.development	PT_Muscle.cell.development				1
PT_Epidermis.development	PT_Pancreas.development				1
PT_Epidermis.development	PT_PG_ESC_genes				1
PT_Epidermis.development	PT_Reproductive.system.development				1
PT_Epidermis.development	PT_Respiratory.system.development				1
PT_Epidermis.development	PT_Skeletal.system.development				1
PT_Epidermis.development	PT_stem.cell.population.maintenance				1
PT_Epidermis.development	PT_Urogenital.system.development				1
PT_Epidermis.development	TT_Digestive.tract.development				1
PT_Epidermis.development	TT_Epidermis.development				1
PT_Epidermis.development	TT_Forebrain.development				1
PT_Epidermis.development	TT_Glial.cell.differentiation				1
PT_Epidermis.development	TT_Heart.development				1
PT_Epidermis.development	TT_Hindbrain.development				1
PT_Epidermis.development	TT_Kidney.genes.all				1
PT_Epidermis.development	TT_Liver.development				1
PT_Epidermis.development	TT_Mammary.gland.development				1
PT_Epidermis.development	TT_Muscle.cell.development				1
PT_Epidermis.development	TT_Pancreas.development				1
PT_Epidermis.development	TT_Reproductive.system.development				1
PT_Epidermis.development	TT_Respiratory.system.development				1
PT_Epidermis.development	TT_Skeletal.system.development				1
PT_Epidermis.development	TT_stem.cell.population.maintenance				1
PT_Epidermis.development	TT_Urogenital.system.development				1
PT_Eye.development	PT_Forebrain.development				1
PT_Eye.development	PT_Glial.cell.differentiation				1
PT_Eye.development	PT_Heart.development				1
PT_Eye.development	PT_Hindbrain.development				1
PT_Eye.development	PT_Kidney.genes.all				1
PT_Eye.development	PT_Liver.development				1
PT_Eye.development	PT_Mammary.gland.development				1
PT_Eye.development	PT_Muscle.cell.development				1
PT_Eye.development	PT_Pancreas.development				1
PT_Eye.development	PT_PG_ESC_genes				1
PT_Eye.development	PT_Reproductive.system.development				1
PT_Eye.development	PT_Respiratory.system.development				1
PT_Eye.development	PT_Skeletal.system.development				1
PT_Eye.development	PT_stem.cell.population.maintenance				1
PT_Eye.development	PT_Urogenital.system.development				1
PT_Eye.development	TT_Blood.vessel.development				1
PT_Eye.development	TT_Digestive.tract.development				1
PT_Eye.development	TT_Epidermis.development				1
PT_Eye.development	TT_Eye.development				1
PT_Eye.development	TT_Forebrain.development				1
PT_Eye.development	TT_Glial.cell.differentiation				1
PT_Eye.development	TT_Heart.development				1
PT_Eye.development	TT_Hindbrain.development				1
PT_Eye.development	TT_Kidney.genes.all				1
PT_Eye.development	TT_Liver.development				1
PT_Eye.development	TT_Mammary.gland.development				1
PT_Eye.development	TT_Muscle.cell.development				1
PT_Eye.development	TT_Pancreas.development				1
PT_Eye.development	TT_Reproductive.system.development				1
PT_Eye.development	TT_Respiratory.system.development				1
PT_Eye.development	TT_Skeletal.system.development				1
PT_Eye.development	TT_stem.cell.population.maintenance				1
PT_Eye.development	TT_Urogenital.system.development				1
PT_Forebrain.development	PT_Glial.cell.differentiation				1
PT_Forebrain.development	PT_Heart.development				1
PT_Forebrain.development	PT_Hindbrain.development				1
PT_Forebrain.development	PT_Kidney.genes.all				1
PT_Forebrain.development	PT_Liver.development				1
PT_Forebrain.development	PT_Mammary.gland.development				1
PT_Forebrain.development	PT_Muscle.cell.development				1
PT_Forebrain.development	PT_Pancreas.development				1
PT_Forebrain.development	PT_Reproductive.system.development				1
PT_Forebrain.development	PT_Respiratory.system.development				1
PT_Forebrain.development	PT_Skeletal.system.development				1
PT_Forebrain.development	PT_stem.cell.population.maintenance				1
PT_Forebrain.development	PT_Urogenital.system.development				1
PT_Forebrain.development	TT_Digestive.tract.development				1
PT_Forebrain.development	TT_Forebrain.development				1
PT_Forebrain.development	TT_Glial.cell.differentiation				1
PT_Forebrain.development	TT_Hindbrain.development				1
PT_Forebrain.development	TT_Liver.development				1
PT_Forebrain.development	TT_Mammary.gland.development				1
PT_Forebrain.development	TT_Muscle.cell.development				1
PT_Forebrain.development	TT_Pancreas.development				1
PT_Forebrain.development	TT_Respiratory.system.development				1
PT_Forebrain.development	TT_stem.cell.population.maintenance				1
PT_Glial.cell.differentiation	PT_Heart.development				1
PT_Glial.cell.differentiation	PT_Hindbrain.development				1
PT_Glial.cell.differentiation	PT_Kidney.genes.all				1
PT_Glial.cell.differentiation	PT_Liver.development				1
PT_Glial.cell.differentiation	PT_Mammary.gland.development				1
PT_Glial.cell.differentiation	PT_Muscle.cell.development				1
PT_Glial.cell.differentiation	PT_Pancreas.development				1
PT_Glial.cell.differentiation	PT_Reproductive.system.development				1
PT_Glial.cell.differentiation	PT_Respiratory.system.development				1
PT_Glial.cell.differentiation	PT_Skeletal.system.development				1
PT_Glial.cell.differentiation	PT_stem.cell.population.maintenance				1
PT_Glial.cell.differentiation	PT_Urogenital.system.development				1
PT_Glial.cell.differentiation	TT_Digestive.tract.development				1
PT_Glial.cell.differentiation	TT_Forebrain.development				1
PT_Glial.cell.differentiation	TT_Glial.cell.differentiation				1
PT_Glial.cell.differentiation	TT_Heart.development				1
PT_Glial.cell.differentiation	TT_Hindbrain.development				1
PT_Glial.cell.differentiation	TT_Liver.development				1
PT_Glial.cell.differentiation	TT_Mammary.gland.development				1
PT_Glial.cell.differentiation	TT_Muscle.cell.development				1
PT_Glial.cell.differentiation	TT_Pancreas.development				1
PT_Glial.cell.differentiation	TT_Reproductive.system.development				1
PT_Glial.cell.differentiation	TT_Respiratory.system.development				1
PT_Glial.cell.differentiation	TT_Skeletal.system.development				1
PT_Glial.cell.differentiation	TT_stem.cell.population.maintenance				1
PT_Glial.cell.differentiation	TT_Urogenital.system.development				1
PT_Heart.development	PT_Hindbrain.development				1
PT_Heart.development	PT_Kidney.genes.all				1
PT_Heart.development	PT_Liver.development				1
PT_Heart.development	PT_Mammary.gland.development				1
PT_Heart.development	PT_Muscle.cell.development				1
PT_Heart.development	PT_Pancreas.development				1
PT_Heart.development	PT_Reproductive.system.development				1
PT_Heart.development	PT_Respiratory.system.development				1
PT_Heart.development	PT_Skeletal.system.development				1
PT_Heart.development	PT_stem.cell.population.maintenance				1
PT_Heart.development	PT_Urogenital.system.development				1
PT_Heart.development	TT_Digestive.tract.development				1
PT_Heart.development	TT_Forebrain.development				1
PT_Heart.development	TT_Glial.cell.differentiation				1
PT_Heart.development	TT_Hindbrain.development				1
PT_Heart.development	TT_Liver.development				1
PT_Heart.development	TT_Mammary.gland.development				1
PT_Heart.development	TT_Muscle.cell.development				1
PT_Heart.development	TT_Pancreas.development				1
PT_Heart.development	TT_Reproductive.system.development				1
PT_Heart.development	TT_Respiratory.system.development				1
PT_Heart.development	TT_Skeletal.system.development				1
PT_Heart.development	TT_stem.cell.population.maintenance				1
PT_Heart.development	TT_Urogenital.system.development				1
PT_Hindbrain.development	PT_Kidney.genes.all				1
PT_Hindbrain.development	PT_Liver.development				1
PT_Hindbrain.development	PT_Mammary.gland.development				1
PT_Hindbrain.development	PT_Muscle.cell.development				1
PT_Hindbrain.development	PT_Pancreas.development				1
PT_Hindbrain.development	PT_Reproductive.system.development				1
PT_Hindbrain.development	PT_Respiratory.system.development				1
PT_Hindbrain.development	PT_Skeletal.system.development				1
PT_Hindbrain.development	PT_stem.cell.population.maintenance				1
PT_Hindbrain.development	PT_Urogenital.system.development				1
PT_Hindbrain.development	TT_Digestive.tract.development				1
PT_Hindbrain.development	TT_Forebrain.development				1
PT_Hindbrain.development	TT_Glial.cell.differentiation				1
PT_Hindbrain.development	TT_Hindbrain.development				1
PT_Hindbrain.development	TT_Liver.development				1
PT_Hindbrain.development	TT_Mammary.gland.development				1
PT_Hindbrain.development	TT_Muscle.cell.development				1
PT_Hindbrain.development	TT_Pancreas.development				1
PT_Hindbrain.development	TT_Reproductive.system.development				1
PT_Hindbrain.development	TT_Respiratory.system.development				1
PT_Hindbrain.development	TT_Skeletal.system.development				1
PT_Hindbrain.development	TT_stem.cell.population.maintenance				1
PT_Kidney.genes.all	PT_Liver.development				1
PT_Kidney.genes.all	PT_Mammary.gland.development				1
PT_Kidney.genes.all	PT_Muscle.cell.development				1
PT_Kidney.genes.all	PT_Pancreas.development				1
PT_Kidney.genes.all	PT_PG_ESC_genes				1
PT_Kidney.genes.all	PT_Reproductive.system.development				1
PT_Kidney.genes.all	PT_Respiratory.system.development				1
PT_Kidney.genes.all	PT_Skeletal.system.development				1
PT_Kidney.genes.all	PT_stem.cell.population.maintenance				1
PT_Kidney.genes.all	PT_Urogenital.system.development				1
PT_Kidney.genes.all	TT_Blood.vessel.development				1
PT_Kidney.genes.all	TT_Digestive.tract.development				1
PT_Kidney.genes.all	TT_Epidermis.development				1
PT_Kidney.genes.all	TT_Forebrain.development				1
PT_Kidney.genes.all	TT_Glial.cell.differentiation				1
PT_Kidney.genes.all	TT_Heart.development				1
PT_Kidney.genes.all	TT_Hindbrain.development				1
PT_Kidney.genes.all	TT_Kidney.genes.all				1
PT_Kidney.genes.all	TT_Liver.development				1
PT_Kidney.genes.all	TT_Mammary.gland.development				1
PT_Kidney.genes.all	TT_Muscle.cell.development				1
PT_Kidney.genes.all	TT_Pancreas.development				1
PT_Kidney.genes.all	TT_Reproductive.system.development				1
PT_Kidney.genes.all	TT_Respiratory.system.development				1
PT_Kidney.genes.all	TT_Skeletal.system.development				1
PT_Kidney.genes.all	TT_stem.cell.population.maintenance				1
PT_Kidney.genes.all	TT_Urogenital.system.development				1
PT_Liver.development	PT_Mammary.gland.development				1
PT_Liver.development	PT_Muscle.cell.development				1
PT_Liver.development	PT_Pancreas.development				1
PT_Liver.development	PT_PG_ESC_genes				1
PT_Liver.development	PT_Reproductive.system.development				1
PT_Liver.development	PT_Respiratory.system.development				1
PT_Liver.development	PT_Skeletal.system.development				1
PT_Liver.development	PT_stem.cell.population.maintenance				1
PT_Liver.development	PT_Urogenital.system.development				1
PT_Liver.development	TT_Blood.vessel.development				1
PT_Liver.development	TT_Digestive.tract.development				1
PT_Liver.development	TT_Epidermis.development				1
PT_Liver.development	TT_Eye.development				1
PT_Liver.development	TT_Forebrain.development				1
PT_Liver.development	TT_Glial.cell.differentiation				1
PT_Liver.development	TT_Heart.development				1
PT_Liver.development	TT_Hindbrain.development				1
PT_Liver.development	TT_Kidney.genes.all				1
PT_Liver.development	TT_Liver.development				1
PT_Liver.development	TT_Mammary.gland.development				1
PT_Liver.development	TT_Muscle.cell.development				1
PT_Liver.development	TT_Pancreas.development				1
PT_Liver.development	TT_PG_ESC_genes				1
PT_Liver.development	TT_Reproductive.system.development				1
PT_Liver.development	TT_Respiratory.system.development				1
PT_Liver.development	TT_Skeletal.system.development				1
PT_Liver.development	TT_stem.cell.population.maintenance				1
PT_Liver.development	TT_Urogenital.system.development				1
PT_Mammary.gland.development	PT_Muscle.cell.development				1
PT_Mammary.gland.development	PT_Pancreas.development				1
PT_Mammary.gland.development	PT_PG_ESC_genes				1
PT_Mammary.gland.development	PT_Reproductive.system.development				1
PT_Mammary.gland.development	PT_Respiratory.system.development				1
PT_Mammary.gland.development	PT_Skeletal.system.development				1
PT_Mammary.gland.development	PT_stem.cell.population.maintenance				1
PT_Mammary.gland.development	PT_Urogenital.system.development				1
PT_Mammary.gland.development	TT_Blood.vessel.development				1
PT_Mammary.gland.development	TT_Digestive.tract.development				1
PT_Mammary.gland.development	TT_Epidermis.development				1
PT_Mammary.gland.development	TT_Eye.development				1
PT_Mammary.gland.development	TT_Forebrain.development				1
PT_Mammary.gland.development	TT_Glial.cell.differentiation				1
PT_Mammary.gland.development	TT_Heart.development				1
PT_Mammary.gland.development	TT_Hindbrain.development				1
PT_Mammary.gland.development	TT_Kidney.genes.all				1
PT_Mammary.gland.development	TT_Liver.development				1
PT_Mammary.gland.development	TT_Mammary.gland.development				1
PT_Mammary.gland.development	TT_Muscle.cell.development				1
PT_Mammary.gland.development	TT_Pancreas.development				1
PT_Mammary.gland.development	TT_Reproductive.system.development				1
PT_Mammary.gland.development	TT_Respiratory.system.development				1
PT_Mammary.gland.development	TT_Skeletal.system.development				1
PT_Mammary.gland.development	TT_stem.cell.population.maintenance				1
PT_Mammary.gland.development	TT_Urogenital.system.development				1
PT_Muscle.cell.development	PT_Pancreas.development				1
PT_Muscle.cell.development	PT_PG_ESC_genes				1
PT_Muscle.cell.development	PT_Reproductive.system.development				1
PT_Muscle.cell.development	PT_Respiratory.system.development				1
PT_Muscle.cell.development	PT_Skeletal.system.development				1
PT_Muscle.cell.development	PT_stem.cell.population.maintenance				1
PT_Muscle.cell.development	PT_Urogenital.system.development				1
PT_Muscle.cell.development	TT_Blood.vessel.development				1
PT_Muscle.cell.development	TT_Digestive.tract.development				1
PT_Muscle.cell.development	TT_Epidermis.development				1
PT_Muscle.cell.development	TT_Eye.development				1
PT_Muscle.cell.development	TT_Forebrain.development				1
PT_Muscle.cell.development	TT_Glial.cell.differentiation				1
PT_Muscle.cell.development	TT_Heart.development				1
PT_Muscle.cell.development	TT_Hindbrain.development				1
PT_Muscle.cell.development	TT_Kidney.genes.all				1
PT_Muscle.cell.development	TT_Liver.development				1
PT_Muscle.cell.development	TT_Mammary.gland.development				1
PT_Muscle.cell.development	TT_Muscle.cell.development				1
PT_Muscle.cell.development	TT_Pancreas.development				1
PT_Muscle.cell.development	TT_Reproductive.system.development				1
PT_Muscle.cell.development	TT_Respiratory.system.development				1
PT_Muscle.cell.development	TT_Skeletal.system.development				1
PT_Muscle.cell.development	TT_stem.cell.population.maintenance				1
PT_Muscle.cell.development	TT_Urogenital.system.development				1
PT_Pancreas.development	PT_PG_ESC_genes				1
PT_Pancreas.development	PT_Reproductive.system.development				1
PT_Pancreas.development	PT_Respiratory.system.development				1
PT_Pancreas.development	PT_Skeletal.system.development				1
PT_Pancreas.development	PT_stem.cell.population.maintenance				1
PT_Pancreas.development	PT_Urogenital.system.development				1
PT_Pancreas.development	TT_Digestive.tract.development				1
PT_Pancreas.development	TT_Epidermis.development				1
PT_Pancreas.development	TT_Forebrain.development				1
PT_Pancreas.development	TT_Glial.cell.differentiation				1
PT_Pancreas.development	TT_Heart.development				1
PT_Pancreas.development	TT_Hindbrain.development				1
PT_Pancreas.development	TT_Kidney.genes.all				1
PT_Pancreas.development	TT_Liver.development				1
PT_Pancreas.development	TT_Mammary.gland.development				1
PT_Pancreas.development	TT_Muscle.cell.development				1
PT_Pancreas.development	TT_Pancreas.development				1
PT_Pancreas.development	TT_Reproductive.system.development				1
PT_Pancreas.development	TT_Respiratory.system.development				1
PT_Pancreas.development	TT_Skeletal.system.development				1
PT_Pancreas.development	TT_stem.cell.population.maintenance				1
PT_Pancreas.development	TT_Urogenital.system.development				1
PT_PG_ESC_genes	PT_Urogenital.system.development				1
PT_PG_ESC_genes	TT_Blood.vessel.development				1
PT_PG_ESC_genes	TT_Digestive.tract.development				1
PT_PG_ESC_genes	TT_Epidermis.development				1
PT_PG_ESC_genes	TT_Eye.development				1
PT_PG_ESC_genes	TT_Forebrain.development				1
PT_PG_ESC_genes	TT_Glial.cell.differentiation				1
PT_PG_ESC_genes	TT_Heart.development				1
PT_PG_ESC_genes	TT_Hindbrain.development				1
PT_PG_ESC_genes	TT_Kidney.genes.all				1
PT_PG_ESC_genes	TT_Liver.development				1
PT_PG_ESC_genes	TT_Mammary.gland.development				1
PT_PG_ESC_genes	TT_Muscle.cell.development				1
PT_PG_ESC_genes	TT_Pancreas.development				1
PT_PG_ESC_genes	TT_PG_ESC_genes				1
PT_PG_ESC_genes	TT_Reproductive.system.development				1
PT_PG_ESC_genes	TT_Respiratory.system.development				1
PT_PG_ESC_genes	TT_Skeletal.system.development				1
PT_PG_ESC_genes	TT_stem.cell.population.maintenance				1
PT_PG_ESC_genes	TT_Urogenital.system.development				1
PT_Reproductive.system.development	PT_Respiratory.system.development				1
PT_Reproductive.system.development	PT_Skeletal.system.development				1
PT_Reproductive.system.development	PT_stem.cell.population.maintenance				1
PT_Reproductive.system.development	PT_Urogenital.system.development				1
PT_Reproductive.system.development	TT_Digestive.tract.development				1
PT_Reproductive.system.development	TT_Forebrain.development				1
PT_Reproductive.system.development	TT_Glial.cell.differentiation				1
PT_Reproductive.system.development	TT_Hindbrain.development				1
PT_Reproductive.system.development	TT_Liver.development				1
PT_Reproductive.system.development	TT_Mammary.gland.development				1
PT_Reproductive.system.development	TT_Muscle.cell.development				1
PT_Reproductive.system.development	TT_Pancreas.development				1
PT_Reproductive.system.development	TT_Reproductive.system.development				1
PT_Reproductive.system.development	TT_Respiratory.system.development				1
PT_Reproductive.system.development	TT_Skeletal.system.development				1
PT_Reproductive.system.development	TT_stem.cell.population.maintenance				1
PT_Reproductive.system.development	TT_Urogenital.system.development				1
PT_Respiratory.system.development	PT_Skeletal.system.development				1
PT_Respiratory.system.development	PT_stem.cell.population.maintenance				1
PT_Respiratory.system.development	PT_Urogenital.system.development				1
PT_Respiratory.system.development	TT_Digestive.tract.development				1
PT_Respiratory.system.development	TT_Forebrain.development				1
PT_Respiratory.system.development	TT_Glial.cell.differentiation				1
PT_Respiratory.system.development	TT_Hindbrain.development				1
PT_Respiratory.system.development	TT_Liver.development				1
PT_Respiratory.system.development	TT_Mammary.gland.development				1
PT_Respiratory.system.development	TT_Muscle.cell.development				1
PT_Respiratory.system.development	TT_Pancreas.development				1
PT_Respiratory.system.development	TT_Respiratory.system.development				1
PT_Respiratory.system.development	TT_stem.cell.population.maintenance				1
PT_Skeletal.system.development	PT_stem.cell.population.maintenance				1
PT_Skeletal.system.development	PT_Urogenital.system.development				1
PT_Skeletal.system.development	TT_Digestive.tract.development				1
PT_Skeletal.system.development	TT_Forebrain.development				1
PT_Skeletal.system.development	TT_Glial.cell.differentiation				1
PT_Skeletal.system.development	TT_Heart.development				1
PT_Skeletal.system.development	TT_Hindbrain.development				1
PT_Skeletal.system.development	TT_Liver.development				1
PT_Skeletal.system.development	TT_Mammary.gland.development				1
PT_Skeletal.system.development	TT_Muscle.cell.development				1
PT_Skeletal.system.development	TT_Pancreas.development				1
PT_Skeletal.system.development	TT_Reproductive.system.development				1
PT_Skeletal.system.development	TT_Respiratory.system.development				1
PT_Skeletal.system.development	TT_Skeletal.system.development				1
PT_Skeletal.system.development	TT_stem.cell.population.maintenance				1
PT_Skeletal.system.development	TT_Urogenital.system.development				1
PT_stem.cell.population.maintenance	PT_Urogenital.system.development				1
PT_stem.cell.population.maintenance	TT_Digestive.tract.development				1
PT_stem.cell.population.maintenance	TT_Glial.cell.differentiation				1
PT_stem.cell.population.maintenance	TT_Hindbrain.development				1
PT_stem.cell.population.maintenance	TT_Liver.development				1
PT_stem.cell.population.maintenance	TT_Mammary.gland.development				1
PT_stem.cell.population.maintenance	TT_Muscle.cell.development				1
PT_stem.cell.population.maintenance	TT_Pancreas.development				1
PT_stem.cell.population.maintenance	TT_Respiratory.system.development				1
PT_stem.cell.population.maintenance	TT_stem.cell.population.maintenance				1
PT_Urogenital.system.development	TT_Digestive.tract.development				1
PT_Urogenital.system.development	TT_Epidermis.development				1
PT_Urogenital.system.development	TT_Forebrain.development				1
PT_Urogenital.system.development	TT_Glial.cell.differentiation				1
PT_Urogenital.system.development	TT_Heart.development				1
PT_Urogenital.system.development	TT_Hindbrain.development				1
PT_Urogenital.system.development	TT_Kidney.genes.all				1
PT_Urogenital.system.development	TT_Liver.development				1
PT_Urogenital.system.development	TT_Mammary.gland.development				1
PT_Urogenital.system.development	TT_Muscle.cell.development				1
PT_Urogenital.system.development	TT_Pancreas.development				1
PT_Urogenital.system.development	TT_Reproductive.system.development				1
PT_Urogenital.system.development	TT_Respiratory.system.development				1
PT_Urogenital.system.development	TT_Skeletal.system.development				1
PT_Urogenital.system.development	TT_stem.cell.population.maintenance				1
PT_Urogenital.system.development	TT_Urogenital.system.development				1
TT_All_genes	TT_Epidermis.development				1
TT_All_genes	TT_Eye.development				1
TT_All_genes	TT_Liver.development				1
TT_All_genes	TT_Mammary.gland.development				1
TT_All_genes	TT_Pancreas.development				1
TT_All_genes	TT_PG_ESC_genes				1
TT_Blood.vessel.development	TT_Digestive.tract.development				1
TT_Blood.vessel.development	TT_Epidermis.development				1
TT_Blood.vessel.development	TT_Eye.development				1
TT_Blood.vessel.development	TT_Forebrain.development				1
TT_Blood.vessel.development	TT_Glial.cell.differentiation				1
TT_Blood.vessel.development	TT_Heart.development				1
TT_Blood.vessel.development	TT_Hindbrain.development				1
TT_Blood.vessel.development	TT_Kidney.genes.all				1
TT_Blood.vessel.development	TT_Liver.development				1
TT_Blood.vessel.development	TT_Mammary.gland.development				1
TT_Blood.vessel.development	TT_Muscle.cell.development				1
TT_Blood.vessel.development	TT_Pancreas.development				1
TT_Blood.vessel.development	TT_PG_ESC_genes				1
TT_Blood.vessel.development	TT_Reproductive.system.development				1
TT_Blood.vessel.development	TT_Respiratory.system.development				1
TT_Blood.vessel.development	TT_Skeletal.system.development				1
TT_Blood.vessel.development	TT_stem.cell.population.maintenance				1
TT_Blood.vessel.development	TT_Urogenital.system.development				1
TT_Digestive.tract.development	TT_Epidermis.development				1
TT_Digestive.tract.development	TT_Eye.development				1
TT_Digestive.tract.development	TT_Forebrain.development				1
TT_Digestive.tract.development	TT_Glial.cell.differentiation				1
TT_Digestive.tract.development	TT_Heart.development				1
TT_Digestive.tract.development	TT_Hindbrain.development				1
TT_Digestive.tract.development	TT_Kidney.genes.all				1
TT_Digestive.tract.development	TT_Liver.development				1
TT_Digestive.tract.development	TT_Mammary.gland.development				1
TT_Digestive.tract.development	TT_Muscle.cell.development				1
TT_Digestive.tract.development	TT_Pancreas.development				1
TT_Digestive.tract.development	TT_Reproductive.system.development				1
TT_Digestive.tract.development	TT_Respiratory.system.development				1
TT_Digestive.tract.development	TT_Skeletal.system.development				1
TT_Digestive.tract.development	TT_stem.cell.population.maintenance				1
TT_Digestive.tract.development	TT_Urogenital.system.development				1
TT_Epidermis.development	TT_Eye.development				1
TT_Epidermis.development	TT_Forebrain.development				1
TT_Epidermis.development	TT_Glial.cell.differentiation				1
TT_Epidermis.development	TT_Heart.development				1
TT_Epidermis.development	TT_Hindbrain.development				1
TT_Epidermis.development	TT_Kidney.genes.all				1
TT_Epidermis.development	TT_Liver.development				1
TT_Epidermis.development	TT_Mammary.gland.development				1
TT_Epidermis.development	TT_Muscle.cell.development				1
TT_Epidermis.development	TT_Pancreas.development				1
TT_Epidermis.development	TT_PG_ESC_genes				1
TT_Epidermis.development	TT_Reproductive.system.development				1
TT_Epidermis.development	TT_Respiratory.system.development				1
TT_Epidermis.development	TT_Skeletal.system.development				1
TT_Epidermis.development	TT_stem.cell.population.maintenance				1
TT_Epidermis.development	TT_Urogenital.system.development				1
TT_Eye.development	TT_Forebrain.development				1
TT_Eye.development	TT_Glial.cell.differentiation				1
TT_Eye.development	TT_Heart.development				1
TT_Eye.development	TT_Hindbrain.development				1
TT_Eye.development	TT_Kidney.genes.all				1
TT_Eye.development	TT_Liver.development				1
TT_Eye.development	TT_Mammary.gland.development				1
TT_Eye.development	TT_Muscle.cell.development				1
TT_Eye.development	TT_Pancreas.development				1
TT_Eye.development	TT_PG_ESC_genes				1
TT_Eye.development	TT_Reproductive.system.development				1
TT_Eye.development	TT_Respiratory.system.development				1
TT_Eye.development	TT_Skeletal.system.development				1
TT_Eye.development	TT_stem.cell.population.maintenance				1
TT_Eye.development	TT_Urogenital.system.development				1
TT_Forebrain.development	TT_Glial.cell.differentiation				1
TT_Forebrain.development	TT_Heart.development				1
TT_Forebrain.development	TT_Hindbrain.development				1
TT_Forebrain.development	TT_Kidney.genes.all				1
TT_Forebrain.development	TT_Liver.development				1
TT_Forebrain.development	TT_Mammary.gland.development				1
TT_Forebrain.development	TT_Muscle.cell.development				1
TT_Forebrain.development	TT_Pancreas.development				1
TT_Forebrain.development	TT_PG_ESC_genes				1
TT_Forebrain.development	TT_Reproductive.system.development				1
TT_Forebrain.development	TT_Respiratory.system.development				1
TT_Forebrain.development	TT_Skeletal.system.development				1
TT_Forebrain.development	TT_stem.cell.population.maintenance				1
TT_Forebrain.development	TT_Urogenital.system.development				1
TT_Glial.cell.differentiation	TT_Heart.development				1
TT_Glial.cell.differentiation	TT_Hindbrain.development				1
TT_Glial.cell.differentiation	TT_Kidney.genes.all				1
TT_Glial.cell.differentiation	TT_Liver.development				1
TT_Glial.cell.differentiation	TT_Mammary.gland.development				1
TT_Glial.cell.differentiation	TT_Muscle.cell.development				1
TT_Glial.cell.differentiation	TT_Pancreas.development				1
TT_Glial.cell.differentiation	TT_PG_ESC_genes				1
TT_Glial.cell.differentiation	TT_Reproductive.system.development				1
TT_Glial.cell.differentiation	TT_Respiratory.system.development				1
TT_Glial.cell.differentiation	TT_Skeletal.system.development				1
TT_Glial.cell.differentiation	TT_stem.cell.population.maintenance				1
TT_Glial.cell.differentiation	TT_Urogenital.system.development				1
TT_Heart.development	TT_Hindbrain.development				1
TT_Heart.development	TT_Kidney.genes.all				1
TT_Heart.development	TT_Liver.development				1
TT_Heart.development	TT_Mammary.gland.development				1
TT_Heart.development	TT_Muscle.cell.development				1
TT_Heart.development	TT_Pancreas.development				1
TT_Heart.development	TT_PG_ESC_genes				1
TT_Heart.development	TT_Reproductive.system.development				1
TT_Heart.development	TT_Respiratory.system.development				1
TT_Heart.development	TT_Skeletal.system.development				1
TT_Heart.development	TT_stem.cell.population.maintenance				1
TT_Heart.development	TT_Urogenital.system.development				1
TT_Hindbrain.development	TT_Kidney.genes.all				1
TT_Hindbrain.development	TT_Liver.development				1
TT_Hindbrain.development	TT_Mammary.gland.development				1
TT_Hindbrain.development	TT_Muscle.cell.development				1
TT_Hindbrain.development	TT_Pancreas.development				1
TT_Hindbrain.development	TT_PG_ESC_genes				1
TT_Hindbrain.development	TT_Reproductive.system.development				1
TT_Hindbrain.development	TT_Respiratory.system.development				1
TT_Hindbrain.development	TT_Skeletal.system.development				1
TT_Hindbrain.development	TT_stem.cell.population.maintenance				1
TT_Hindbrain.development	TT_Urogenital.system.development				1
TT_Kidney.genes.all	TT_Liver.development				1
TT_Kidney.genes.all	TT_Mammary.gland.development				1
TT_Kidney.genes.all	TT_Muscle.cell.development				1
TT_Kidney.genes.all	TT_Pancreas.development				1
TT_Kidney.genes.all	TT_PG_ESC_genes				1
TT_Kidney.genes.all	TT_Reproductive.system.development				1
TT_Kidney.genes.all	TT_Respiratory.system.development				1
TT_Kidney.genes.all	TT_Skeletal.system.development				1
TT_Kidney.genes.all	TT_stem.cell.population.maintenance				1
TT_Kidney.genes.all	TT_Urogenital.system.development				1
TT_Liver.development	TT_Mammary.gland.development				1
TT_Liver.development	TT_Muscle.cell.development				1
TT_Liver.development	TT_Pancreas.development				1
TT_Liver.development	TT_PG_ESC_genes				1
TT_Liver.development	TT_Reproductive.system.development				1
TT_Liver.development	TT_Respiratory.system.development				1
TT_Liver.development	TT_Skeletal.system.development				1
TT_Liver.development	TT_stem.cell.population.maintenance				1
TT_Liver.development	TT_Urogenital.system.development				1
TT_Mammary.gland.development	TT_Muscle.cell.development				1
TT_Mammary.gland.development	TT_Pancreas.development				1
TT_Mammary.gland.development	TT_PG_ESC_genes				1
TT_Mammary.gland.development	TT_Reproductive.system.development				1
TT_Mammary.gland.development	TT_Respiratory.system.development				1
TT_Mammary.gland.development	TT_Skeletal.system.development				1
TT_Mammary.gland.development	TT_stem.cell.population.maintenance				1
TT_Mammary.gland.development	TT_Urogenital.system.development				1
TT_Muscle.cell.development	TT_Pancreas.development				1
TT_Muscle.cell.development	TT_PG_ESC_genes				1
TT_Muscle.cell.development	TT_Reproductive.system.development				1
TT_Muscle.cell.development	TT_Respiratory.system.development				1
TT_Muscle.cell.development	TT_Skeletal.system.development				1
TT_Muscle.cell.development	TT_stem.cell.population.maintenance				1
TT_Muscle.cell.development	TT_Urogenital.system.development				1
TT_Pancreas.development	TT_PG_ESC_genes				1
TT_Pancreas.development	TT_Reproductive.system.development				1
TT_Pancreas.development	TT_Respiratory.system.development				1
TT_Pancreas.development	TT_Skeletal.system.development				1
TT_Pancreas.development	TT_stem.cell.population.maintenance				1
TT_Pancreas.development	TT_Urogenital.system.development				1
TT_PG_ESC_genes	TT_Reproductive.system.development				1
TT_PG_ESC_genes	TT_Respiratory.system.development				1
TT_PG_ESC_genes	TT_Skeletal.system.development				1
TT_PG_ESC_genes	TT_stem.cell.population.maintenance				1
TT_PG_ESC_genes	TT_Urogenital.system.development				1
TT_Reproductive.system.development	TT_Respiratory.system.development				1
TT_Reproductive.system.development	TT_Skeletal.system.development				1
TT_Reproductive.system.development	TT_stem.cell.population.maintenance				1
TT_Reproductive.system.development	TT_Urogenital.system.development				1
TT_Respiratory.system.development	TT_Skeletal.system.development				1
TT_Respiratory.system.development	TT_stem.cell.population.maintenance				1
TT_Respiratory.system.development	TT_Urogenital.system.development				1
TT_Skeletal.system.development	TT_stem.cell.population.maintenance				1
TT_Skeletal.system.development	TT_Urogenital.system.development				1
TT_stem.cell.population.maintenance	TT_Urogenital.system.development				1
